# Supplementary material for: Topography of the respiratory tract bacterial microbiota in cattle
Source: Microbiome. 2020 Jun 10;8:91. doi: 10.1186/s40168-020-00869-y (PMC7288481; doi:10.1186/s40168-020-00869-y)
Supplement: Supplementary file 2 — Additional file 1: Spreadsheet S1. Raw abundance of sequence variants for negative and positive control samples. [file 40168_2020_869_MOESM1_ESM.xlsx]

## Sheet: Abundance_ctrl_raw
SV	Abundance	LabID	Kingdom	Phylum	Class	Order	Family	Genus	Species
SV_62	22668	SS_CTRL_2	Bacteria	Cyanobacteria/Chloroplast	Chloroplast	Chloroplast	Streptophyta	Unclassified	Unclassified
SV_48	17040	POS_CTRL2	Bacteria	Firmicutes	Bacilli	Bacillales	Bacillaceae_1	Bacillus	amyloliquefaciens/anthracis/bombysepticus/cereus/cerus/coagulans/gaemokensis/licheniformis/marisflavi/mycoides/nealsonii/pseudomycoides/pumilus/salmalaya/samanii/subtilis/tequilensis/thuringiensis/toyonensis/weihenstephanensis
SV_48	16032	POS_CTRL	Bacteria	Firmicutes	Bacilli	Bacillales	Bacillaceae_1	Bacillus	amyloliquefaciens/anthracis/bombysepticus/cereus/cerus/coagulans/gaemokensis/licheniformis/marisflavi/mycoides/nealsonii/pseudomycoides/pumilus/salmalaya/samanii/subtilis/tequilensis/thuringiensis/toyonensis/weihenstephanensis
SV_58	14286	POS_CTRL2	Bacteria	Deinococcus-Thermus	Deinococci	Deinococcales	Deinococcaceae	Deinococcus	radiodurans
SV_58	13646	POS_CTRL	Bacteria	Deinococcus-Thermus	Deinococci	Deinococcales	Deinococcaceae	Deinococcus	radiodurans
SV_17	9340	Q5252_CTRL	Bacteria	Proteobacteria	Gammaproteobacteria	Enterobacteriales	Enterobacteriaceae	Escherichia/Shigella	albertii/boydii/coli/coli,/dysenteriae/fergusonii/flexneri/sonnei/vulneris
SV_151	3459	POS_CTRL	Bacteria	Firmicutes	Bacilli	Lactobacillales	Streptococcaceae	Streptococcus	mutans
SV_151	3324	POS_CTRL2	Bacteria	Firmicutes	Bacilli	Lactobacillales	Streptococcaceae	Streptococcus	mutans
SV_315	2038	SS_CTRL_2	Bacteria	Proteobacteria	Unclassified	Unclassified	Unclassified	Unclassified	Unclassified
SV_17	2036	POS_CTRL	Bacteria	Proteobacteria	Gammaproteobacteria	Enterobacteriales	Enterobacteriaceae	Escherichia/Shigella	albertii/boydii/coli/coli,/dysenteriae/fergusonii/flexneri/sonnei/vulneris
SV_17	1938	POS_CTRL2	Bacteria	Proteobacteria	Gammaproteobacteria	Enterobacteriales	Enterobacteriaceae	Escherichia/Shigella	albertii/boydii/coli/coli,/dysenteriae/fergusonii/flexneri/sonnei/vulneris
SV_335	1868	SS_CTRL_2	Bacteria	Cyanobacteria/Chloroplast	Chloroplast	Chloroplast	Streptophyta	Unclassified	Unclassified
SV_202	1746	POS_CTRL	Bacteria	Firmicutes	Bacilli	Lactobacillales	Enterococcaceae	Enterococcus	durans/faecalis/faecium
SV_202	1608	POS_CTRL2	Bacteria	Firmicutes	Bacilli	Lactobacillales	Enterococcaceae	Enterococcus	durans/faecalis/faecium
SV_87	1482	DNP_CTRL_3	Bacteria	Bacteroidetes	Flavobacteriia	Flavobacteriales	Flavobacteriaceae	Flavobacterium	Unclassified
SV_115	1376	SS_CTRL_3	Bacteria	Actinobacteria	Actinobacteria	Actinomycetales	Micrococcaceae	Arthrobacter	gangotriensis
SV_402	1367	DNP_CTRL_3	Bacteria	Actinobacteria	Actinobacteria	Actinomycetales	Promicromonosporaceae	Cellulosimicrobium	cellulans/funkei
SV_85	1327	SS_CTRL_2	Bacteria	Firmicutes	Bacilli	Lactobacillales	Carnobacteriaceae	Atopostipes	Unclassified
SV_291	1238	POS_CTRL2	Bacteria	Proteobacteria	Alphaproteobacteria	Rhodobacterales	Rhodobacteraceae	Rhodobacter	johrii/megalophilus/ovatus/sphaeroides
SV_463	1121	DNP_CTRL_3	Bacteria	Actinobacteria	Actinobacteria	Actinomycetales	Cellulomonadaceae	Cellulomonas	denverensis
SV_435	1067	SS_CTRL_3	Bacteria	Actinobacteria	Actinobacteria	Actinomycetales	Micrococcaceae	Enteractinococcus	Unclassified
SV_291	1030	POS_CTRL	Bacteria	Proteobacteria	Alphaproteobacteria	Rhodobacterales	Rhodobacteraceae	Rhodobacter	johrii/megalophilus/ovatus/sphaeroides
SV_410	1023	DNP_CTRL_3	Bacteria	Proteobacteria	Alphaproteobacteria	Rhizobiales	Methylobacteriaceae	Methylobacterium	aminovorans/endosymbiont/extorquens/organophilum/podarium/populi/pseudosasae/rhodesianum/suomiense/thiocyanatum/zatmanii
SV_510	996	Q5252_CTRL	Bacteria	Firmicutes	Clostridia	Clostridiales	Ruminococcaceae	Unclassified	Unclassified
SV_124	963	DNP_CTRL_3	Bacteria	Firmicutes	Clostridia	Clostridiales	Lachnospiraceae	Blautia	obeum/wexlerae
SV_533	937	NEG_CTRL_43542	Bacteria	Parcubacteria	Unclassified	Unclassified	Unclassified	Unclassified	Unclassified
SV_116	936	SS_CTRL_3	Bacteria	Firmicutes	Clostridia	Clostridiales	Lachnospiraceae	Coprococcus	catus
SV_540	920	SS_CTRL_3	Bacteria	Candidatus_Saccharibacteria	Unclassified	Unclassified	Unclassified	Unclassified	Unclassified
SV_27	915	LS_CTRL_1	Bacteria	Proteobacteria	Gammaproteobacteria	Pseudomonadales	Moraxellaceae	Psychrobacter	phenylpyruvicus
SV_65	913	LS_CTRL_1	Bacteria	Firmicutes	Clostridia	Clostridiales	Peptostreptococcaceae	Clostridium_XI	Unclassified
SV_434	910	SS_CTRL_3	Bacteria	Actinobacteria	Actinobacteria	Actinomycetales	Intrasporangiaceae	Ornithinimicrobium	Unclassified
SV_415	909	LS_CTRL_1	Bacteria	Firmicutes	Clostridia	Clostridiales	Ruminococcaceae	Unclassified	Unclassified
SV_20	869	Q5277_CTRL	Bacteria	Actinobacteria	Actinobacteria	Actinomycetales	Streptomycetaceae	Streptomyces	achromogenes/akiyoshiensis/albidoflavus/alboflavus/albogriseolus/albus/alfalfae/ambofaciens/anthocyanicus/argenteolus/aurantiacus/aurantiogriseus/avidinii/bellus/brunneogriseus/cacaoi/caesius/carnosus/chromofuscus/cinereospinus/cinnamocastaneus/coelescens/coelicoflavus/coeruleofuscus/coeruleorubidus/coerulescens/cyanocolor/cyanogenus/daghestanicus/diastaticus/djakartensis/enissocaesilis/eurytherm…
SV_22	864	SS_CTRL_3	Bacteria	Proteobacteria	Gammaproteobacteria	Pseudomonadales	Moraxellaceae	Psychrobacter	maritimus/psychrophilus
SV_477	858	O7415_CTRL	Bacteria	Proteobacteria	Betaproteobacteria	Burkholderiales	Burkholderiaceae	Ralstonia	detusculanense/insidiosa/mannitolilytica/pickettii/solanacearum/syzygii
SV_30	806	SS_CTRL_3	Bacteria	Firmicutes	Erysipelotrichia	Erysipelotrichales	Erysipelotrichaceae	Turicibacter	Unclassified
SV_193	787	SS_CTRL_3	Bacteria	Firmicutes	Bacilli	Bacillales	Bacillaceae_2	Unclassified	Unclassified
SV_27	775	SS_CTRL_2	Bacteria	Proteobacteria	Gammaproteobacteria	Pseudomonadales	Moraxellaceae	Psychrobacter	phenylpyruvicus
SV_22	731	LS_CTRL_1	Bacteria	Proteobacteria	Gammaproteobacteria	Pseudomonadales	Moraxellaceae	Psychrobacter	maritimus/psychrophilus
SV_632	731	DNP_CTRL_3	Bacteria	Bacteroidetes	Flavobacteriia	Flavobacteriales	Flavobacteriaceae	Flavobacterium	Unclassified
SV_81	725	Q5394_CTRL	Bacteria	Firmicutes	Bacilli	Bacillales	Staphylococcaceae	Jeotgalicoccus	Unclassified
SV_674	675	Q5252_CTRL	Bacteria	Proteobacteria	Gammaproteobacteria	Xanthomonadales	Xanthomonadaceae	Arenimonas	Unclassified
SV_689	656	DNP_CTRL_3	Bacteria	Firmicutes	Negativicutes	Selenomonadales	Acidaminococcaceae	Phascolarctobacterium	Unclassified
SV_312	632	SS_CTRL_3	Bacteria	Proteobacteria	Gammaproteobacteria	Pseudomonadales	Moraxellaceae	Psychrobacter	fulvigenes
SV_717	624	SS_CTRL_2	Bacteria	Cyanobacteria/Chloroplast	Chloroplast	Chloroplast	Streptophyta	Unclassified	Unclassified
SV_244	605	LS_CTRL_1	Bacteria	Actinobacteria	Actinobacteria	Actinomycetales	Corynebacteriaceae	Corynebacterium	Unclassified
SV_20	601	LS_CTRL_1	Bacteria	Actinobacteria	Actinobacteria	Actinomycetales	Streptomycetaceae	Streptomyces	achromogenes/akiyoshiensis/albidoflavus/alboflavus/albogriseolus/albus/alfalfae/ambofaciens/anthocyanicus/argenteolus/aurantiacus/aurantiogriseus/avidinii/bellus/brunneogriseus/cacaoi/caesius/carnosus/chromofuscus/cinereospinus/cinnamocastaneus/coelescens/coelicoflavus/coeruleofuscus/coeruleorubidus/coerulescens/cyanocolor/cyanogenus/daghestanicus/diastaticus/djakartensis/enissocaesilis/eurytherm…
SV_87	587	O7415_CTRL	Bacteria	Bacteroidetes	Flavobacteriia	Flavobacteriales	Flavobacteriaceae	Flavobacterium	Unclassified
SV_17	583	LS_CTRL_1	Bacteria	Proteobacteria	Gammaproteobacteria	Enterobacteriales	Enterobacteriaceae	Escherichia/Shigella	albertii/boydii/coli/coli,/dysenteriae/fergusonii/flexneri/sonnei/vulneris
SV_167	568	SS_CTRL_2	Bacteria	Firmicutes	Bacilli	Lactobacillales	Aerococcaceae	Facklamia	Unclassified
SV_72	562	SS_CTRL_2	Bacteria	Proteobacteria	Gammaproteobacteria	Pseudomonadales	Moraxellaceae	Psychrobacter	maritimus
SV_757	544	LS_CTRL_1	Bacteria	Unclassified	Unclassified	Unclassified	Unclassified	Unclassified	Unclassified
SV_833	515	Q5252_CTRL	Bacteria	Proteobacteria	Gammaproteobacteria	Enterobacteriales	Enterobacteriaceae	Escherichia/Shigella	Unclassified
SV_191	514	SS_CTRL_3	Bacteria	Firmicutes	Clostridia	Clostridiales	Ruminococcaceae	Gemmiger	Unclassified
SV_836	510	LS_CTRL_1	Bacteria	Parcubacteria	Unclassified	Unclassified	Unclassified	Unclassified	Unclassified
SV_38	489	DNP_CTRL_3	Bacteria	Actinobacteria	Actinobacteria	Actinomycetales	Corynebacteriaceae	Corynebacterium	freneyi/xerosis
SV_295	484	LS_CTRL_1	Bacteria	Actinobacteria	Actinobacteria	Actinomycetales	Intrasporangiaceae	Ornithinimicrobium	Unclassified
SV_20	464	DNP_CTRL_3	Bacteria	Actinobacteria	Actinobacteria	Actinomycetales	Streptomycetaceae	Streptomyces	achromogenes/akiyoshiensis/albidoflavus/alboflavus/albogriseolus/albus/alfalfae/ambofaciens/anthocyanicus/argenteolus/aurantiacus/aurantiogriseus/avidinii/bellus/brunneogriseus/cacaoi/caesius/carnosus/chromofuscus/cinereospinus/cinnamocastaneus/coelescens/coelicoflavus/coeruleofuscus/coeruleorubidus/coerulescens/cyanocolor/cyanogenus/daghestanicus/diastaticus/djakartensis/enissocaesilis/eurytherm…
SV_791	457	NEG_CTRL_43536	Bacteria	Parcubacteria	Unclassified	Unclassified	Unclassified	Unclassified	Unclassified
SV_14	455	SS_CTRL_3	Bacteria	Firmicutes	Clostridia	Clostridiales	Clostridiaceae_1	Clostridium_sensu_stricto	celatum/disporicum
SV_910	452	SS_CTRL_2	Bacteria	Cyanobacteria/Chloroplast	Chloroplast	Chloroplast	Streptophyta	Unclassified	Unclassified
SV_72	449	LS_CTRL_1	Bacteria	Proteobacteria	Gammaproteobacteria	Pseudomonadales	Moraxellaceae	Psychrobacter	maritimus
SV_899	441	DNP_CTRL_3	Bacteria	Proteobacteria	Gammaproteobacteria	Enterobacteriales	Enterobacteriaceae	Unclassified	Unclassified
SV_177	439	LS_CTRL_1	Bacteria	Firmicutes	Clostridia	Clostridiales	Lachnospiraceae	Ruminococcus2	Unclassified
SV_928	438	Q5252_CTRL	Bacteria	Firmicutes	Clostridia	Clostridiales	Lachnospiraceae	Unclassified	Unclassified
SV_165	433	SS_CTRL_2	Bacteria	Proteobacteria	Gammaproteobacteria	Pseudomonadales	Moraxellaceae	Psychrobacter	Unclassified
SV_20	426	DNP_CTRL_2	Bacteria	Actinobacteria	Actinobacteria	Actinomycetales	Streptomycetaceae	Streptomyces	achromogenes/akiyoshiensis/albidoflavus/alboflavus/albogriseolus/albus/alfalfae/ambofaciens/anthocyanicus/argenteolus/aurantiacus/aurantiogriseus/avidinii/bellus/brunneogriseus/cacaoi/caesius/carnosus/chromofuscus/cinereospinus/cinnamocastaneus/coelescens/coelicoflavus/coeruleofuscus/coeruleorubidus/coerulescens/cyanocolor/cyanogenus/daghestanicus/diastaticus/djakartensis/enissocaesilis/eurytherm…
SV_957	418	O7415_CTRL	Bacteria	Parcubacteria	Unclassified	Unclassified	Unclassified	Unclassified	Unclassified
SV_22	399	SS_CTRL_2	Bacteria	Proteobacteria	Gammaproteobacteria	Pseudomonadales	Moraxellaceae	Psychrobacter	maritimus/psychrophilus
SV_1013	384	NEG_CTRL_43539	Bacteria	Bacteroidetes	Flavobacteriia	Flavobacteriales	Flavobacteriaceae	Cloacibacterium	normanense/rupense
SV_14	381	LS_CTRL_1	Bacteria	Firmicutes	Clostridia	Clostridiales	Clostridiaceae_1	Clostridium_sensu_stricto	celatum/disporicum
SV_1025	379	SS_CTRL_2	Bacteria	Cyanobacteria/Chloroplast	Chloroplast	Chloroplast	Streptophyta	Unclassified	Unclassified
SV_595	375	LS_CTRL_1	Bacteria	Actinobacteria	Actinobacteria	Actinomycetales	Intrasporangiaceae	Ornithinimicrobium	Unclassified
SV_30	371	LS_CTRL_1	Bacteria	Firmicutes	Erysipelotrichia	Erysipelotrichales	Erysipelotrichaceae	Turicibacter	Unclassified
SV_1046	365	DNP_CTRL_3	Bacteria	Actinobacteria	Actinobacteria	Actinomycetales	Cellulomonadaceae	Cellulomonas	Unclassified
SV_1074	351	LS_CTRL_1	Bacteria	Firmicutes	Clostridia	Clostridiales	Ruminococcaceae	Unclassified	Unclassified
SV_1089	345	LS_CTRL_1	Bacteria	Firmicutes	Negativicutes	Selenomonadales	Acidaminococcaceae	Phascolarctobacterium	Unclassified
SV_4	339	DNP_CTRL_2	Bacteria	Proteobacteria	Gammaproteobacteria	Pseudomonadales	Moraxellaceae	Moraxella	Unclassified
SV_98	339	SS_CTRL_3	Bacteria	Firmicutes	Bacilli	Lactobacillales	Aerococcaceae	Facklamia	Unclassified
SV_1114	334	LS_CTRL_1	Bacteria	Firmicutes	Clostridia	Clostridiales	Lachnospiraceae	Unclassified	Unclassified
SV_688	332	Q5252_CTRL	Bacteria	Firmicutes	Bacilli	Bacillales	Staphylococcaceae	Staphylococcus	cohnii/saprophyticus/xylosus
SV_1121	330	DNP_CTRL_1	Bacteria	Unclassified	Unclassified	Unclassified	Unclassified	Unclassified	Unclassified
SV_1063	325	DNP_CTRL_2	Bacteria	Actinobacteria	Actinobacteria	Coriobacteriales	Coriobacteriaceae	Olsenella	Unclassified
SV_87	325	NEG_CTRL_43542	Bacteria	Bacteroidetes	Flavobacteriia	Flavobacteriales	Flavobacteriaceae	Flavobacterium	Unclassified
SV_580	319	SS_CTRL_3	Bacteria	Proteobacteria	Gammaproteobacteria	Pseudomonadales	Pseudomonadaceae	Pseudomonas	Unclassified
SV_41	308	LS_CTRL_2	Bacteria	Bacteroidetes	Bacteroidia	Bacteroidales	Porphyromonadaceae	Porphyromonas	Unclassified
SV_1186	307	SS_CTRL_3	Bacteria	Proteobacteria	Alphaproteobacteria	Rhizobiales	Hyphomicrobiaceae	Devosia	Unclassified
SV_251	301	DNP_CTRL_3	Bacteria	Firmicutes	Clostridia	Clostridiales	Clostridiaceae_1	Clostridium_sensu_stricto	Unclassified
SV_656	299	SS_CTRL_3	Bacteria	Bacteroidetes	Bacteroidia	Bacteroidales	Prevotellaceae	Prevotella	Unclassified
SV_809	299	POS_CTRL	Bacteria	Firmicutes	Bacilli	Lactobacillales	Lactobacillaceae	Lactobacillus	gasseri/johnsonii
SV_128	295	SS_CTRL_3	Bacteria	Firmicutes	Bacilli	Bacillales	Staphylococcaceae	Jeotgalicoccus	coquinae/psychrophilus
SV_1238	289	DNP_CTRL_3	Bacteria	Proteobacteria	Gammaproteobacteria	Pasteurellales	Pasteurellaceae	Gallibacterium	Unclassified
SV_75	288	Q5252_CTRL	Bacteria	Firmicutes	Bacilli	Lactobacillales	Carnobacteriaceae	Atopostipes	Unclassified
SV_422	287	SS_CTRL_3	Bacteria	Actinobacteria	Actinobacteria	Actinomycetales	Dermabacteraceae	Brachybacterium	arcticum
SV_777	287	POS_CTRL	Bacteria	Firmicutes	Clostridia	Clostridiales	Clostridiaceae_1	Clostridium_sensu_stricto	acetobutylicum/beijerinckii/butyricum/diolis/pasteurianum/roseum/saccharoperbutylacetonicum
SV_326	283	SS_CTRL_3	Bacteria	Firmicutes	Bacilli	Lactobacillales	Carnobacteriaceae	Carnobacterium	inhibens/jeotgali/viridans
SV_1281	278	NEG_CTRL_43535	Bacteria	Parcubacteria	Unclassified	Unclassified	Unclassified	Unclassified	Unclassified
SV_777	274	POS_CTRL2	Bacteria	Firmicutes	Clostridia	Clostridiales	Clostridiaceae_1	Clostridium_sensu_stricto	acetobutylicum/beijerinckii/butyricum/diolis/pasteurianum/roseum/saccharoperbutylacetonicum
SV_1306	273	NEG_CTRL_43535	Bacteria	Chloroflexi	Thermomicrobia	Sphaerobacterales	Sphaerobacteraceae	Nitrolancea	Unclassified
SV_60	272	SS_CTRL_3	Bacteria	Actinobacteria	Actinobacteria	Actinomycetales	Corynebacteriaceae	Corynebacterium	marinum
SV_17	270	O7415_CTRL	Bacteria	Proteobacteria	Gammaproteobacteria	Enterobacteriales	Enterobacteriaceae	Escherichia/Shigella	albertii/boydii/coli/coli,/dysenteriae/fergusonii/flexneri/sonnei/vulneris
SV_85	270	SS_CTRL_3	Bacteria	Firmicutes	Bacilli	Lactobacillales	Carnobacteriaceae	Atopostipes	Unclassified
SV_433	260	DNP_CTRL_2	Bacteria	Actinobacteria	Actinobacteria	Actinomycetales	Actinomycetaceae	Flaviflexus	Unclassified
SV_81	256	SS_CTRL_2	Bacteria	Firmicutes	Bacilli	Bacillales	Staphylococcaceae	Jeotgalicoccus	Unclassified
SV_4	255	DNP_CTRL_1	Bacteria	Proteobacteria	Gammaproteobacteria	Pseudomonadales	Moraxellaceae	Moraxella	Unclassified
SV_392	249	POS_CTRL	Bacteria	Firmicutes	Bacilli	Bacillales	Staphylococcaceae	Staphylococcus	arlettae/capitis/caprae/epidermidis/hominis/warneri
SV_1366	245	DNP_CTRL_3	Bacteria	Parcubacteria	Unclassified	Unclassified	Unclassified	Unclassified	Unclassified
SV_660	233	DNP_CTRL_3	Bacteria	Firmicutes	Clostridia	Clostridiales	Lachnospiraceae	Blautia	Unclassified
SV_809	232	POS_CTRL2	Bacteria	Firmicutes	Bacilli	Lactobacillales	Lactobacillaceae	Lactobacillus	gasseri/johnsonii
SV_1467	231	Q5252_CTRL	Bacteria	Firmicutes	Clostridia	Clostridiales	Ruminococcaceae	Unclassified	Unclassified
SV_669	230	DNP_CTRL_3	Bacteria	Actinobacteria	Actinobacteria	Actinomycetales	Microbacteriaceae	Rhodoluna	limnophila
SV_81	230	SS_CTRL_3	Bacteria	Firmicutes	Bacilli	Bacillales	Staphylococcaceae	Jeotgalicoccus	Unclassified
SV_283	229	SS_CTRL_3	Bacteria	Firmicutes	Bacilli	Lactobacillales	Streptococcaceae	Streptococcus	Unclassified
SV_1492	227	DNP_CTRL_3	Bacteria	Firmicutes	Clostridia	Clostridiales	Lachnospiraceae	Coprococcus	Unclassified
SV_30	225	SS_CTRL_2	Bacteria	Firmicutes	Erysipelotrichia	Erysipelotrichales	Erysipelotrichaceae	Turicibacter	Unclassified
SV_897	225	SS_CTRL_3	Bacteria	Actinobacteria	Actinobacteria	Acidimicrobiales	Iamiaceae	Aquihabitans	Unclassified
SV_322	220	SS_CTRL_3	Bacteria	Firmicutes	Bacilli	Lactobacillales	Carnobacteriaceae	Carnobacterium	funditum/iners
SV_392	216	POS_CTRL2	Bacteria	Firmicutes	Bacilli	Bacillales	Staphylococcaceae	Staphylococcus	arlettae/capitis/caprae/epidermidis/hominis/warneri
SV_1091	215	LS_CTRL_1	Bacteria	Firmicutes	Clostridia	Clostridiales	Ruminococcaceae	Oscillibacter	Unclassified
SV_120	213	SS_CTRL_3	Bacteria	Firmicutes	Bacilli	Bacillales	Staphylococcaceae	Jeotgalicoccus	Unclassified
SV_268	211	SS_CTRL_2	Bacteria	Actinobacteria	Actinobacteria	Actinomycetales	Brevibacteriaceae	Brevibacterium	luteolum
SV_1226	210	SS_CTRL_2	Bacteria	Proteobacteria	Gammaproteobacteria	Vibrionales	Vibrionaceae	Vibrio	kanaloae/lentus
SV_23	208	SS_CTRL_2	Bacteria	Firmicutes	Clostridia	Clostridiales	Peptostreptococcaceae	Romboutsia	Unclassified
SV_20	207	NEG_CTRL_43543	Bacteria	Actinobacteria	Actinobacteria	Actinomycetales	Streptomycetaceae	Streptomyces	achromogenes/akiyoshiensis/albidoflavus/alboflavus/albogriseolus/albus/alfalfae/ambofaciens/anthocyanicus/argenteolus/aurantiacus/aurantiogriseus/avidinii/bellus/brunneogriseus/cacaoi/caesius/carnosus/chromofuscus/cinereospinus/cinnamocastaneus/coelescens/coelicoflavus/coeruleofuscus/coeruleorubidus/coerulescens/cyanocolor/cyanogenus/daghestanicus/diastaticus/djakartensis/enissocaesilis/eurytherm…
SV_87	207	DNP_CTRL_2	Bacteria	Bacteroidetes	Flavobacteriia	Flavobacteriales	Flavobacteriaceae	Flavobacterium	Unclassified
SV_1595	204	LS_CTRL_1	Bacteria	Firmicutes	Clostridia	Clostridiales	Ruminococcaceae	Flavonifractor	Unclassified
SV_987	204	POS_CTRL2	Bacteria	Firmicutes	Bacilli	Bacillales	Staphylococcaceae	Staphylococcus	Unclassified
SV_870	202	DNP_CTRL_1	Bacteria	Firmicutes	Bacilli	Bacillales	Planococcaceae	Planococcus	Unclassified
SV_54	201	SS_CTRL_3	Bacteria	Proteobacteria	Gammaproteobacteria	Pasteurellales	Pasteurellaceae	Haemophilus	Unclassified
SV_1612	200	LS_CTRL_1	Bacteria	Proteobacteria	Gammaproteobacteria	Pseudomonadales	Moraxellaceae	Psychrobacter	Unclassified
SV_987	196	POS_CTRL	Bacteria	Firmicutes	Bacilli	Bacillales	Staphylococcaceae	Staphylococcus	Unclassified
SV_1647	194	LS_CTRL_1	Bacteria	Bacteroidetes	Bacteroidia	Bacteroidales	Unclassified	Unclassified	Unclassified
SV_129	191	SS_CTRL_2	Bacteria	Actinobacteria	Actinobacteria	Actinomycetales	Corynebacteriaceae	Corynebacterium	Unclassified
SV_1689	189	SS_CTRL_3	Bacteria	Proteobacteria	Alphaproteobacteria	Alphaproteobacteria_incertae_sedis	Geminicoccus	Unclassified	Unclassified
SV_716	180	DNP_CTRL_3	Bacteria	Firmicutes	Bacilli	Lactobacillales	Carnobacteriaceae	Atopostipes	Unclassified
SV_1485	178	DNP_CTRL_2	Bacteria	Firmicutes	Bacilli	Lactobacillales	Carnobacteriaceae	Desemzia	incerta
SV_963	178	DNP_CTRL_3	Bacteria	Firmicutes	Clostridia	Clostridiales	Ruminococcaceae	Unclassified	Unclassified
SV_1479	176	NEG_CTRL_43517	Bacteria	Firmicutes	Clostridia	Clostridiales	Eubacteriaceae	Eubacterium	Unclassified
SV_112	172	LS_CTRL_1	Bacteria	Firmicutes	Clostridia	Clostridiales	Lachnospiraceae	Blautia	Unclassified
SV_17	171	NEG_CTRL_43523	Bacteria	Proteobacteria	Gammaproteobacteria	Enterobacteriales	Enterobacteriaceae	Escherichia/Shigella	albertii/boydii/coli/coli,/dysenteriae/fergusonii/flexneri/sonnei/vulneris
SV_1817	167	Q5252_CTRL	Bacteria	Unclassified	Unclassified	Unclassified	Unclassified	Unclassified	Unclassified
SV_38	167	SS_CTRL_2	Bacteria	Actinobacteria	Actinobacteria	Actinomycetales	Corynebacteriaceae	Corynebacterium	freneyi/xerosis
SV_132	166	SS_CTRL_2	Bacteria	Firmicutes	Bacilli	Lactobacillales	Aerococcaceae	Facklamia	Unclassified
SV_1829	166	O7415_CTRL	Bacteria	Proteobacteria	Alphaproteobacteria	Rhizobiales	Bradyrhizobiaceae	Bradyrhizobium	Unclassified
SV_1833	166	SS_CTRL_3	Bacteria	Proteobacteria	Alphaproteobacteria	Sphingomonadales	Erythrobacteraceae	Porphyrobacter	Unclassified
SV_30	163	DNP_CTRL_3	Bacteria	Firmicutes	Erysipelotrichia	Erysipelotrichales	Erysipelotrichaceae	Turicibacter	Unclassified
SV_1864	162	SS_CTRL_2	Bacteria	Firmicutes	Bacilli	Lactobacillales	Aerococcaceae	Facklamia	Unclassified
SV_17	161	LS_CTRL_3	Bacteria	Proteobacteria	Gammaproteobacteria	Enterobacteriales	Enterobacteriaceae	Escherichia/Shigella	albertii/boydii/coli/coli,/dysenteriae/fergusonii/flexneri/sonnei/vulneris
SV_89	160	SS_CTRL_3	Bacteria	Firmicutes	Bacilli	Lactobacillales	Aerococcaceae	Facklamia	tabacinasalis
SV_1917	155	SS_CTRL_2	Bacteria	Cyanobacteria/Chloroplast	Chloroplast	Chloroplast	Streptophyta	Unclassified	Unclassified
SV_87	153	Q5265_CTRL_1	Bacteria	Bacteroidetes	Flavobacteriia	Flavobacteriales	Flavobacteriaceae	Flavobacterium	Unclassified
SV_1937	152	SS_CTRL_3	Bacteria	Planctomycetes	Planctomycetia	Planctomycetales	Planctomycetaceae	Blastopirellula	Unclassified
SV_1941	150	DNP_CTRL_3	Bacteria	Proteobacteria	Deltaproteobacteria	Myxococcales	Kofleriaceae	Kofleria	Unclassified
SV_414	150	LS_CTRL_1	Bacteria	Actinobacteria	Actinobacteria	Actinomycetales	Dietziaceae	Dietzia	kunjamensis/maris/schimae
SV_1950	149	DNP_CTRL_3	Bacteria	Parcubacteria	Unclassified	Unclassified	Unclassified	Unclassified	Unclassified
SV_1911	148	SS_CTRL_3	Bacteria	Firmicutes	Clostridia	Clostridiales	Eubacteriaceae	Eubacterium	Unclassified
SV_397	147	SS_CTRL_3	Bacteria	Actinobacteria	Actinobacteria	Actinomycetales	Micrococcaceae	Arthrobacter	ardleyensis/bergerei
SV_1980	145	LS_CTRL_1	Bacteria	Firmicutes	Clostridia	Clostridiales	Unclassified	Unclassified	Unclassified
SV_75	143	SS_CTRL_3	Bacteria	Firmicutes	Bacilli	Lactobacillales	Carnobacteriaceae	Atopostipes	Unclassified
SV_116	141	SS_CTRL_2	Bacteria	Firmicutes	Clostridia	Clostridiales	Lachnospiraceae	Coprococcus	catus
SV_23	138	SS_CTRL_3	Bacteria	Firmicutes	Clostridia	Clostridiales	Peptostreptococcaceae	Romboutsia	Unclassified
SV_17	135	Q5277_CTRL	Bacteria	Proteobacteria	Gammaproteobacteria	Enterobacteriales	Enterobacteriaceae	Escherichia/Shigella	albertii/boydii/coli/coli,/dysenteriae/fergusonii/flexneri/sonnei/vulneris
SV_17	134	PSB_CTRL_3	Bacteria	Proteobacteria	Gammaproteobacteria	Enterobacteriales	Enterobacteriaceae	Escherichia/Shigella	albertii/boydii/coli/coli,/dysenteriae/fergusonii/flexneri/sonnei/vulneris
SV_311	134	SS_CTRL_2	Bacteria	Actinobacteria	Actinobacteria	Actinomycetales	Corynebacteriaceae	Corynebacterium	Unclassified
SV_1362	133	Q5277_CTRL	Bacteria	Proteobacteria	Gammaproteobacteria	Pseudomonadales	Pseudomonadaceae	Pseudomonas	brenneri/collierea/fluorescens/migulae/panacis/putida/veronii/yamanorum
SV_2093	131	SS_CTRL_2	Bacteria	Proteobacteria	Gammaproteobacteria	Enterobacteriales	Enterobacteriaceae	Pantoea	agglomerans/ananatis/anthophila/cypripedii/dispersa/eucrina/stewartii
SV_2095	130	DNP_CTRL_3	Bacteria	Parcubacteria	Unclassified	Unclassified	Unclassified	Unclassified	Unclassified
SV_492	127	SS_CTRL_3	Bacteria	Actinobacteria	Actinobacteria	Actinomycetales	Intrasporangiaceae	Ornithinimicrobium	Unclassified
SV_14	126	SS_CTRL_2	Bacteria	Firmicutes	Clostridia	Clostridiales	Clostridiaceae_1	Clostridium_sensu_stricto	celatum/disporicum
SV_1543	126	LS_CTRL_1	Bacteria	Bacteroidetes	Bacteroidia	Bacteroidales	Porphyromonadaceae	Petrimonas	Unclassified
SV_20	126	DNP_CTRL_1	Bacteria	Actinobacteria	Actinobacteria	Actinomycetales	Streptomycetaceae	Streptomyces	achromogenes/akiyoshiensis/albidoflavus/alboflavus/albogriseolus/albus/alfalfae/ambofaciens/anthocyanicus/argenteolus/aurantiacus/aurantiogriseus/avidinii/bellus/brunneogriseus/cacaoi/caesius/carnosus/chromofuscus/cinereospinus/cinnamocastaneus/coelescens/coelicoflavus/coeruleofuscus/coeruleorubidus/coerulescens/cyanocolor/cyanogenus/daghestanicus/diastaticus/djakartensis/enissocaesilis/eurytherm…
SV_175	125	POS_CTRL	Bacteria	Actinobacteria	Actinobacteria	Bifidobacteriales	Bifidobacteriaceae	Bifidobacterium	adolescentis/faecale
SV_75	124	SS_CTRL_2	Bacteria	Firmicutes	Bacilli	Lactobacillales	Carnobacteriaceae	Atopostipes	Unclassified
SV_962	124	NEG_CTRL_43536	Bacteria	Parcubacteria	Unclassified	Unclassified	Unclassified	Unclassified	Unclassified
SV_20	123	SS_CTRL_2	Bacteria	Actinobacteria	Actinobacteria	Actinomycetales	Streptomycetaceae	Streptomyces	achromogenes/akiyoshiensis/albidoflavus/alboflavus/albogriseolus/albus/alfalfae/ambofaciens/anthocyanicus/argenteolus/aurantiacus/aurantiogriseus/avidinii/bellus/brunneogriseus/cacaoi/caesius/carnosus/chromofuscus/cinereospinus/cinnamocastaneus/coelescens/coelicoflavus/coeruleofuscus/coeruleorubidus/coerulescens/cyanocolor/cyanogenus/daghestanicus/diastaticus/djakartensis/enissocaesilis/eurytherm…
SV_71	121	SS_CTRL_2	Bacteria	Actinobacteria	Actinobacteria	Actinomycetales	Corynebacteriaceae	Corynebacterium	Unclassified
SV_87	121	SS_CTRL_2	Bacteria	Bacteroidetes	Flavobacteriia	Flavobacteriales	Flavobacteriaceae	Flavobacterium	Unclassified
SV_2112	120	SS_CTRL_2	Bacteria	Actinobacteria	Actinobacteria	Actinomycetales	Intrasporangiaceae	Unclassified	Unclassified
SV_2162	119	LS_CTRL_1	Bacteria	Proteobacteria	Betaproteobacteria	Burkholderiales	Burkholderiaceae	Polynucleobacter	cosmopolitanus/necessarius
SV_2199	119	DNP_CTRL_3	Bacteria	Actinobacteria	Actinobacteria	Actinomycetales	Microbacteriaceae	Rhodoluna	Unclassified
SV_739	119	SS_CTRL_3	Bacteria	Actinobacteria	Actinobacteria	Actinomycetales	Corynebacteriaceae	Corynebacterium	Unclassified
SV_1748	118	DNP_CTRL_2	Bacteria	Firmicutes	Clostridia	Clostridiales	Lachnospiraceae	Unclassified	Unclassified
SV_20	118	SALINE_CTRL_1	Bacteria	Actinobacteria	Actinobacteria	Actinomycetales	Streptomycetaceae	Streptomyces	achromogenes/akiyoshiensis/albidoflavus/alboflavus/albogriseolus/albus/alfalfae/ambofaciens/anthocyanicus/argenteolus/aurantiacus/aurantiogriseus/avidinii/bellus/brunneogriseus/cacaoi/caesius/carnosus/chromofuscus/cinereospinus/cinnamocastaneus/coelescens/coelicoflavus/coeruleofuscus/coeruleorubidus/coerulescens/cyanocolor/cyanogenus/daghestanicus/diastaticus/djakartensis/enissocaesilis/eurytherm…
SV_505	117	SS_CTRL_3	Bacteria	Firmicutes	Clostridia	Clostridiales	Peptostreptococcaceae	Clostridium_XI	Unclassified
SV_2244	114	PSB_CTRL_3	Bacteria	Parcubacteria	Unclassified	Unclassified	Unclassified	Unclassified	Unclassified
SV_64	113	LS_CTRL_2	Bacteria	Firmicutes	Bacilli	Lactobacillales	Aerococcaceae	Aerococcus	urinaeequi/viridans
SV_159	112	SS_CTRL_3	Bacteria	Firmicutes	Clostridia	Clostridiales	Ruminococcaceae	Gemmiger	formicilis
SV_4	112	DNP_CTRL_3	Bacteria	Proteobacteria	Gammaproteobacteria	Pseudomonadales	Moraxellaceae	Moraxella	Unclassified
SV_2285	111	SS_CTRL_3	Bacteria	Bacteroidetes	Bacteroidia	Bacteroidales	Prevotellaceae	Prevotella	Unclassified
SV_88	111	SS_CTRL_3	Bacteria	Firmicutes	Bacilli	Lactobacillales	Carnobacteriaceae	Jeotgalibaca	Unclassified
SV_432	109	SS_CTRL_3	Bacteria	Firmicutes	Clostridia	Clostridiales	Clostridiales_Incertae_Sedis_XI	Tissierella	Unclassified
SV_945	109	SALINE_CTRL_1	Bacteria	Proteobacteria	Alphaproteobacteria	Sphingomonadales	Sphingomonadaceae	Sphingomonas	alpina/echinoides/mali/melonis/oligophenolica/rhizogenes/sanxanigenens
SV_2347	106	SS_CTRL_3	Bacteria	Actinobacteria	Actinobacteria	Actinomycetales	Unclassified	Unclassified	Unclassified
SV_2348	106	NEG_CTRL_43535	Bacteria	Parcubacteria	Unclassified	Unclassified	Unclassified	Unclassified	Unclassified
SV_642	106	DNP_CTRL_3	Bacteria	Firmicutes	Clostridia	Clostridiales	Lachnospiraceae	Clostridium_XlVa	Unclassified
SV_87	106	PSB_CTRL_3	Bacteria	Bacteroidetes	Flavobacteriia	Flavobacteriales	Flavobacteriaceae	Flavobacterium	Unclassified
SV_1149	105	SS_CTRL_3	Bacteria	Actinobacteria	Actinobacteria	Acidimicrobiales	Iamiaceae	Aquihabitans	Unclassified
SV_143	105	SS_CTRL_2	Bacteria	Firmicutes	Bacilli	Bacillales	Staphylococcaceae	Jeotgalicoccus	Unclassified
SV_175	105	POS_CTRL2	Bacteria	Actinobacteria	Actinobacteria	Bifidobacteriales	Bifidobacteriaceae	Bifidobacterium	adolescentis/faecale
SV_17	104	Q5394_CTRL	Bacteria	Proteobacteria	Gammaproteobacteria	Enterobacteriales	Enterobacteriaceae	Escherichia/Shigella	albertii/boydii/coli/coli,/dysenteriae/fergusonii/flexneri/sonnei/vulneris
SV_200	98	LS_CTRL_1	Bacteria	Actinobacteria	Actinobacteria	Actinomycetales	Micrococcaceae	Arthrobacter	arilaitensis/bergerei/mysorens/nicotianae
SV_64	98	SS_CTRL_2	Bacteria	Firmicutes	Bacilli	Lactobacillales	Aerococcaceae	Aerococcus	urinaeequi/viridans
SV_141	97	SS_CTRL_3	Bacteria	Firmicutes	Clostridia	Clostridiales	Peptoniphilaceae	Peptoniphilus	indolicus
SV_22	96	DNP_CTRL_2	Bacteria	Proteobacteria	Gammaproteobacteria	Pseudomonadales	Moraxellaceae	Psychrobacter	maritimus/psychrophilus
SV_128	95	SS_CTRL_2	Bacteria	Firmicutes	Bacilli	Bacillales	Staphylococcaceae	Jeotgalicoccus	coquinae/psychrophilus
SV_2471	95	LS_CTRL_2	Bacteria	Actinobacteria	Actinobacteria	Acidimicrobiales	Acidimicrobiaceae	Ilumatobacter	Unclassified
SV_791	95	SS_CTRL_2	Bacteria	Parcubacteria	Unclassified	Unclassified	Unclassified	Unclassified	Unclassified
SV_143	93	DNP_CTRL_3	Bacteria	Firmicutes	Bacilli	Bacillales	Staphylococcaceae	Jeotgalicoccus	Unclassified
SV_170	93	SS_CTRL_3	Bacteria	Firmicutes	Bacilli	Lactobacillales	Aerococcaceae	Facklamia	Unclassified
SV_143	91	SS_CTRL_3	Bacteria	Firmicutes	Bacilli	Bacillales	Staphylococcaceae	Jeotgalicoccus	Unclassified
SV_157	91	LS_CTRL_1	Bacteria	Firmicutes	Bacilli	Lactobacillales	Carnobacteriaceae	Jeotgalibaca	Unclassified
SV_2459	91	DNP_CTRL_3	Bacteria	Proteobacteria	Alphaproteobacteria	Rhizobiales	Xanthobacteraceae	Xanthobacter	autotrophicus/flavus
SV_2545	90	LS_CTRL_1	Bacteria	Firmicutes	Bacilli	Lactobacillales	Lactobacillaceae	Lactobacillus	Unclassified
SV_279	90	DNP_CTRL_3	Bacteria	Firmicutes	Clostridia	Clostridiales	Ruminococcaceae	Unclassified	Unclassified
SV_110	87	DNP_CTRL_3	Bacteria	Actinobacteria	Actinobacteria	Bifidobacteriales	Bifidobacteriaceae	Bifidobacterium	pseudolongum
SV_129	87	DNP_CTRL_2	Bacteria	Actinobacteria	Actinobacteria	Actinomycetales	Corynebacteriaceae	Corynebacterium	Unclassified
SV_2	87	DNP_CTRL_3	Bacteria	Fusobacteria	Fusobacteriia	Fusobacteriales	Fusobacteriaceae	Fusobacterium	necrophorum
SV_2163	86	DNP_CTRL_3	Bacteria	Actinobacteria	Actinobacteria	Actinomycetales	Nocardiaceae	Rhodococcus	baikonurensis/boritolerans/erythreus/erythropolis/globerulus/jialingiae/qingshengii/SP.
SV_2609	86	PSB_CTRL_3	Bacteria	Unclassified	Unclassified	Unclassified	Unclassified	Unclassified	Unclassified
SV_87	86	NEG_CTRL_43543	Bacteria	Bacteroidetes	Flavobacteriia	Flavobacteriales	Flavobacteriaceae	Flavobacterium	Unclassified
SV_2	85	NEG_CTRL_43539	Bacteria	Fusobacteria	Fusobacteriia	Fusobacteriales	Fusobacteriaceae	Fusobacterium	necrophorum
SV_2253	84	SS_CTRL_3	Bacteria	Firmicutes	Bacilli	Bacillales	Staphylococcaceae	Salinicoccus	Unclassified
SV_1533	83	DNP_CTRL_3	Bacteria	Bacteroidetes	Flavobacteriia	Flavobacteriales	Flavobacteriaceae	Flavobacterium	Unclassified
SV_1535	83	Q5265_CTRL_1	Bacteria	Parcubacteria	Unclassified	Unclassified	Unclassified	Unclassified	Unclassified
SV_20	82	O7415_CTRL	Bacteria	Actinobacteria	Actinobacteria	Actinomycetales	Streptomycetaceae	Streptomyces	achromogenes/akiyoshiensis/albidoflavus/alboflavus/albogriseolus/albus/alfalfae/ambofaciens/anthocyanicus/argenteolus/aurantiacus/aurantiogriseus/avidinii/bellus/brunneogriseus/cacaoi/caesius/carnosus/chromofuscus/cinereospinus/cinnamocastaneus/coelescens/coelicoflavus/coeruleofuscus/coeruleorubidus/coerulescens/cyanocolor/cyanogenus/daghestanicus/diastaticus/djakartensis/enissocaesilis/eurytherm…
SV_2373	82	NEG_CTRL_43545	Bacteria	Parcubacteria	Unclassified	Unclassified	Unclassified	Unclassified	Unclassified
SV_38	82	LS_CTRL_1	Bacteria	Actinobacteria	Actinobacteria	Actinomycetales	Corynebacteriaceae	Corynebacterium	freneyi/xerosis
SV_411	82	DNP_CTRL_3	Bacteria	Firmicutes	Clostridia	Clostridiales	Lachnospiraceae	Unclassified	Unclassified
SV_85	82	LS_CTRL_1	Bacteria	Firmicutes	Bacilli	Lactobacillales	Carnobacteriaceae	Atopostipes	Unclassified
SV_2695	81	SS_CTRL_3	Bacteria	Proteobacteria	Betaproteobacteria	Burkholderiales	Burkholderiaceae	Polynucleobacter	Unclassified
SV_2706	80	SS_CTRL_2	Bacteria	Cyanobacteria/Chloroplast	Chloroplast	Chloroplast	Streptophyta	Unclassified	Unclassified
SV_1032	79	O7415_CTRL	Bacteria	Firmicutes	Clostridia	Clostridiales	Lachnospiraceae	Unclassified	Unclassified
SV_23	79	DNP_CTRL_2	Bacteria	Firmicutes	Clostridia	Clostridiales	Peptostreptococcaceae	Romboutsia	Unclassified
SV_2726	79	SS_CTRL_2	Bacteria	Candidatus_Saccharibacteria	Unclassified	Unclassified	Unclassified	Unclassified	Unclassified
SV_929	79	SS_CTRL_3	Bacteria	Firmicutes	Clostridia	Clostridiales	Lachnospiraceae	Ruminococcus2	Unclassified
SV_2744	78	SS_CTRL_2	Bacteria	Proteobacteria	Gammaproteobacteria	Enterobacteriales	Enterobacteriaceae	Enterobacter	asburiae/cancerogenus/cloacae/kobei/ludwigii
SV_2746	77	DNP_CTRL_3	Bacteria	Proteobacteria	Betaproteobacteria	Burkholderiales	Oxalobacteraceae	Massilia	Unclassified
SV_2750	77	SALINE_CTRL_1	Bacteria	Planctomycetes	Planctomycetia	Planctomycetales	Planctomycetaceae	Unclassified	Unclassified
SV_105	76	SS_CTRL_3	Bacteria	Proteobacteria	Gammaproteobacteria	Pasteurellales	Pasteurellaceae	Unclassified	Unclassified
SV_225	76	SS_CTRL_3	Bacteria	Firmicutes	Clostridia	Clostridiales	Ruminococcaceae	Unclassified	Unclassified
SV_154	75	SS_CTRL_3	Bacteria	Firmicutes	Bacilli	Lactobacillales	Streptococcaceae	Streptococcus	Unclassified
SV_514	75	LS_CTRL_1	Bacteria	Actinobacteria	Actinobacteria	Bifidobacteriales	Bifidobacteriaceae	Bifidobacterium	merycicum
SV_2798	74	NEG_CTRL_43542	Bacteria	Proteobacteria	Gammaproteobacteria	Xanthomonadales	Sinobacteraceae	Steroidobacter	Unclassified
SV_60	74	LS_CTRL_1	Bacteria	Actinobacteria	Actinobacteria	Actinomycetales	Corynebacteriaceae	Corynebacterium	marinum
SV_232	72	LS_CTRL_1	Bacteria	Firmicutes	Bacilli	Bacillales	Planococcaceae	Sporosarcina	Unclassified
SV_269	72	SS_CTRL_3	Bacteria	Firmicutes	Bacilli	Lactobacillales	Streptococcaceae	Streptococcus	Unclassified
SV_13	70	SS_CTRL_3	Bacteria	Firmicutes	Bacilli	Lactobacillales	Streptococcaceae	Streptococcus	Unclassified
SV_232	70	SS_CTRL_2	Bacteria	Firmicutes	Bacilli	Bacillales	Planococcaceae	Sporosarcina	Unclassified
SV_285	70	DNP_CTRL_3	Bacteria	Firmicutes	Clostridia	Clostridiales	Ruminococcaceae	Faecalibacterium	prausnitzii
SV_150	69	LS_CTRL_2	Bacteria	Bacteroidetes	Bacteroidia	Bacteroidales	Porphyromonadaceae	Porphyromonas	Unclassified
SV_2899	69	LS_CTRL_1	Bacteria	Firmicutes	Clostridia	Clostridiales	Ruminococcaceae	Oscillibacter	Unclassified
SV_2915	69	SS_CTRL_2	Bacteria	Actinobacteria	Actinobacteria	Actinomycetales	Micrococcaceae	Micrococcus	aloeverae/endophyticus/leteus/luteus/yunnanensis
SV_39	69	SS_CTRL_3	Bacteria	Proteobacteria	Gammaproteobacteria	Pseudomonadales	Moraxellaceae	Alkanindiges	Unclassified
SV_16	67	SS_CTRL_3	Bacteria	Firmicutes	Bacilli	Lactobacillales	Streptococcaceae	Streptococcus	Unclassified
SV_2936	67	LS_CTRL_1	Bacteria	Verrucomicrobia	Subdivision5	Unclassified	Unclassified	Unclassified	Unclassified
SV_2937	67	LS_CTRL_1	Bacteria	Bacteroidetes	Sphingobacteriia	Sphingobacteriales	Sphingobacteriaceae	Sphingobacterium	Unclassified
SV_2943	67	NEG_CTRL_43536	Bacteria	Proteobacteria	Gammaproteobacteria	Enterobacteriales	Enterobacteriaceae	Escherichia/Shigella	Unclassified
SV_120	66	SS_CTRL_2	Bacteria	Firmicutes	Bacilli	Bacillales	Staphylococcaceae	Jeotgalicoccus	Unclassified
SV_2968	66	NEG_CTRL_43536	Bacteria	Parcubacteria	Unclassified	Unclassified	Unclassified	Unclassified	Unclassified
SV_87	63	NEG_CTRL_43535	Bacteria	Bacteroidetes	Flavobacteriia	Flavobacteriales	Flavobacteriaceae	Flavobacterium	Unclassified
SV_95	63	SS_CTRL_3	Bacteria	Firmicutes	Clostridia	Clostridiales	Ruminococcaceae	Faecalibacterium	prausnitzii
SV_669	62	SS_CTRL_3	Bacteria	Actinobacteria	Actinobacteria	Actinomycetales	Microbacteriaceae	Rhodoluna	limnophila
SV_75	62	DNP_CTRL_1	Bacteria	Firmicutes	Bacilli	Lactobacillales	Carnobacteriaceae	Atopostipes	Unclassified
SV_2912	61	NEG_CTRL_43535	Bacteria	Firmicutes	Clostridia	Clostridiales	Clostridiales_Incertae_Sedis_XI	Anaerococcus	Unclassified
SV_3019	61	NEG_CTRL_43538	Bacteria	Parcubacteria	Unclassified	Unclassified	Unclassified	Unclassified	Unclassified
SV_178	59	SS_CTRL_3	Bacteria	Proteobacteria	Betaproteobacteria	Neisseriales	Neisseriaceae	Alysiella	Unclassified
SV_2641	59	LS_CTRL_2	Bacteria	Parcubacteria	Unclassified	Unclassified	Unclassified	Unclassified	Unclassified
SV_884	59	SS_CTRL_2	Bacteria	Chloroflexi	Thermomicrobia	Sphaerobacterales	Sphaerobacteraceae	Nitrolancea	Unclassified
SV_3166	58	NEG_CTRL_43546	Bacteria	Unclassified	Unclassified	Unclassified	Unclassified	Unclassified	Unclassified
SV_751	58	DNP_CTRL_3	Bacteria	Bacteroidetes	Cytophagia	Cytophagales	Cytophagaceae	Pseudarcicella	Unclassified
SV_3176	57	DNP_CTRL_3	Bacteria	Actinobacteria	Actinobacteria	Actinomycetales	Intrasporangiaceae	Ornithinimicrobium	Unclassified
SV_3226	56	SS_CTRL_3	Bacteria	Chloroflexi	Thermomicrobia	Sphaerobacterales	Sphaerobacteraceae	Nitrolancea	Unclassified
SV_2445	55	DNP_CTRL_2	Bacteria	Parcubacteria	Unclassified	Unclassified	Unclassified	Unclassified	Unclassified
SV_82	55	SS_CTRL_3	Bacteria	Actinobacteria	Actinobacteria	Actinomycetales	Micrococcaceae	Rothia	nasimurium
SV_87	55	LS_CTRL_2	Bacteria	Bacteroidetes	Flavobacteriia	Flavobacteriales	Flavobacteriaceae	Flavobacterium	Unclassified
SV_3253	54	LS_CTRL_1	Bacteria	Unclassified	Unclassified	Unclassified	Unclassified	Unclassified	Unclassified
SV_726	54	DNP_CTRL_3	Bacteria	Bacteroidetes	Bacteroidia	Bacteroidales	Prevotellaceae	Prevotella	Unclassified
SV_88	54	SS_CTRL_2	Bacteria	Firmicutes	Bacilli	Lactobacillales	Carnobacteriaceae	Jeotgalibaca	Unclassified
SV_1240	53	SS_CTRL_3	Bacteria	Firmicutes	Clostridia	Clostridiales	Lachnospiraceae	Cellulosilyticum	Unclassified
SV_3017	51	SS_CTRL_3	Bacteria	Firmicutes	Bacilli	Bacillales	Staphylococcaceae	Salinicoccus	Unclassified
SV_311	51	SS_CTRL_3	Bacteria	Actinobacteria	Actinobacteria	Actinomycetales	Corynebacteriaceae	Corynebacterium	Unclassified
SV_3338	51	SALINE_CTRL_1	Bacteria	Proteobacteria	Betaproteobacteria	Burkholderiales	Comamonadaceae	Rhodoferax	Unclassified
SV_841	51	SS_CTRL_2	Bacteria	Firmicutes	Bacilli	Bacillales	Staphylococcaceae	Staphylococcus	epidermidis/hominis/xylosus
SV_780	50	SS_CTRL_2	Bacteria	Firmicutes	Bacilli	Bacillales	Planococcaceae	Planomicrobium	Unclassified
SV_1608	49	SS_CTRL_2	Bacteria	Bacteroidetes	Flavobacteriia	Flavobacteriales	Flavobacteriaceae	Unclassified	Unclassified
SV_2	49	LS_CTRL_2	Bacteria	Fusobacteria	Fusobacteriia	Fusobacteriales	Fusobacteriaceae	Fusobacterium	necrophorum
SV_2777	49	Q5252_CTRL	Bacteria	Parcubacteria	Unclassified	Unclassified	Unclassified	Unclassified	Unclassified
SV_3409	49	SS_CTRL_2	Bacteria	Firmicutes	Bacilli	Bacillales	Bacillaceae_1	Bacillus	subtilis
SV_751	49	NEG_CTRL_43543	Bacteria	Bacteroidetes	Cytophagia	Cytophagales	Cytophagaceae	Pseudarcicella	Unclassified
SV_3441	48	SS_CTRL_2	Bacteria	Firmicutes	Bacilli	Bacillales	Staphylococcaceae	Jeotgalicoccus	Unclassified
SV_433	48	SS_CTRL_2	Bacteria	Actinobacteria	Actinobacteria	Actinomycetales	Actinomycetaceae	Flaviflexus	Unclassified
SV_175	47	SS_CTRL_2	Bacteria	Actinobacteria	Actinobacteria	Bifidobacteriales	Bifidobacteriaceae	Bifidobacterium	adolescentis/faecale
SV_3477	47	SS_CTRL_3	Bacteria	Firmicutes	Bacilli	Lactobacillales	Carnobacteriaceae	Atopostipes	Unclassified
SV_3511	46	SS_CTRL_2	Bacteria	Firmicutes	Clostridia	Clostridiales	Ruminococcaceae	Oscillibacter	Unclassified
SV_358	46	SS_CTRL_3	Bacteria	Firmicutes	Bacilli	Lactobacillales	Streptococcaceae	Streptococcus	Unclassified
SV_547	46	DNP_CTRL_2	Bacteria	Firmicutes	Clostridia	Clostridiales	Lachnospiraceae	Ruminococcus2	Unclassified
SV_869	46	SS_CTRL_3	Bacteria	Proteobacteria	Gammaproteobacteria	Pasteurellales	Pasteurellaceae	Actinobacillus	Unclassified
SV_165	45	LS_CTRL_1	Bacteria	Proteobacteria	Gammaproteobacteria	Pseudomonadales	Moraxellaceae	Psychrobacter	Unclassified
SV_3546	45	SS_CTRL_2	Bacteria	Proteobacteria	Gammaproteobacteria	Pseudomonadales	Moraxellaceae	Alkanindiges	Unclassified
SV_397	45	DNP_CTRL_1	Bacteria	Actinobacteria	Actinobacteria	Actinomycetales	Micrococcaceae	Arthrobacter	ardleyensis/bergerei
SV_896	45	SS_CTRL_2	Bacteria	Actinobacteria	Actinobacteria	Actinomycetales	Nocardioidaceae	Nocardioides	Unclassified
SV_999	45	DNP_CTRL_2	Bacteria	Firmicutes	Clostridia	Clostridiales	Lachnospiraceae	Coprococcus	Unclassified
SV_89	42	DNP_CTRL_1	Bacteria	Firmicutes	Bacilli	Lactobacillales	Aerococcaceae	Facklamia	tabacinasalis
SV_521	41	SS_CTRL_2	Bacteria	Firmicutes	Clostridia	Clostridiales	Lachnospiraceae	Blautia	Unclassified
SV_673	40	SS_CTRL_3	Bacteria	Proteobacteria	Gammaproteobacteria	Xanthomonadales	Xanthomonadaceae	Stenotrophomonas	acidaminiphila/humi/maltophilia
SV_17	39	SS_CTRL_3	Bacteria	Proteobacteria	Gammaproteobacteria	Enterobacteriales	Enterobacteriaceae	Escherichia/Shigella	albertii/boydii/coli/coli,/dysenteriae/fergusonii/flexneri/sonnei/vulneris
SV_3013	39	NEG_CTRL_43542	Bacteria	Parcubacteria	Unclassified	Unclassified	Unclassified	Unclassified	Unclassified
SV_3689	39	LS_CTRL_1	Bacteria	Firmicutes	Clostridia	Clostridiales	Unclassified	Unclassified	Unclassified
SV_23	37	DNP_CTRL_3	Bacteria	Firmicutes	Clostridia	Clostridiales	Peptostreptococcaceae	Romboutsia	Unclassified
SV_3328	37	O7415_CTRL	Bacteria	Proteobacteria	Gammaproteobacteria	Pseudomonadales	Moraxellaceae	Acinetobacter	guillouiae/lwoffii
SV_3786	37	SS_CTRL_2	Bacteria	Firmicutes	Clostridia	Clostridiales	Peptostreptococcaceae	Clostridium_XI	Unclassified
SV_424	37	LS_CTRL_1	Bacteria	Firmicutes	Clostridia	Clostridiales	Lachnospiraceae	Coprococcus	comes
SV_200	36	LS_CTRL_2	Bacteria	Actinobacteria	Actinobacteria	Actinomycetales	Micrococcaceae	Arthrobacter	arilaitensis/bergerei/mysorens/nicotianae
SV_492	36	SS_CTRL_2	Bacteria	Actinobacteria	Actinobacteria	Actinomycetales	Intrasporangiaceae	Ornithinimicrobium	Unclassified
SV_177	35	DNP_CTRL_3	Bacteria	Firmicutes	Clostridia	Clostridiales	Lachnospiraceae	Ruminococcus2	Unclassified
SV_3827	35	DNP_CTRL_3	Bacteria	Parcubacteria	Unclassified	Unclassified	Unclassified	Unclassified	Unclassified
SV_3844	35	PSB_CTRL_3	Bacteria	Proteobacteria	Betaproteobacteria	Burkholderiales	Comamonadaceae	Simplicispira	Unclassified
SV_81	35	LS_CTRL_1	Bacteria	Firmicutes	Bacilli	Bacillales	Staphylococcaceae	Jeotgalicoccus	Unclassified
SV_3904	34	NEG_CTRL_43538	Bacteria	Bacteroidetes	Flavobacteriia	Flavobacteriales	Flavobacteriaceae	Flavobacterium	Unclassified
SV_3911	34	SS_CTRL_3	Bacteria	Planctomycetes	Planctomycetia	Planctomycetales	Planctomycetaceae	Schlesneria	Unclassified
SV_770	34	SS_CTRL_3	Bacteria	Firmicutes	Bacilli	Bacillales	Bacillaceae_1	Bacillus	aerius/amyloliquefaciens/licheniformis/methylotrophicus/mojavensis/oleronius/pumilus/sonorensis/subtilis
SV_969	34	SS_CTRL_3	Bacteria	Actinobacteria	Actinobacteria	Actinomycetales	Dietziaceae	Dietzia	maris
SV_3929	33	LS_CTRL_1	Bacteria	Firmicutes	Clostridia	Clostridiales	Unclassified	Unclassified	Unclassified
SV_3958	33	SS_CTRL_3	Bacteria	Firmicutes	Clostridia	Clostridiales	Ruminococcaceae	Unclassified	Unclassified
SV_17	32	NEG_CTRL_43517	Bacteria	Proteobacteria	Gammaproteobacteria	Enterobacteriales	Enterobacteriaceae	Escherichia/Shigella	albertii/boydii/coli/coli,/dysenteriae/fergusonii/flexneri/sonnei/vulneris
SV_3981	32	NEG_CTRL_43549	Bacteria	Proteobacteria	Betaproteobacteria	Burkholderiales	Burkholderiaceae	Polynucleobacter	Unclassified
SV_3994	32	LS_CTRL_3	Bacteria	Cyanobacteria/Chloroplast	Chloroplast	Chloroplast	Cryptomonadaceae	Unclassified	Unclassified
SV_4005	32	NEG_CTRL_43517	Bacteria	Acidobacteria	Acidobacteria_Gp3	Gp3	Unclassified	Unclassified	Unclassified
SV_227	31	SS_CTRL_3	Bacteria	Firmicutes	Clostridia	Clostridiales	Ruminococcaceae	Ruminococcus	Unclassified
SV_279	31	SS_CTRL_3	Bacteria	Firmicutes	Clostridia	Clostridiales	Ruminococcaceae	Unclassified	Unclassified
SV_4012	31	DNP_CTRL_1	Bacteria	Actinobacteria	Actinobacteria	Actinomycetales	Propionibacteriaceae	Tessaracoccus	Unclassified
SV_108	30	DNP_CTRL_2	Bacteria	Deinococcus-Thermus	Deinococci	Deinococcales	Deinococcaceae	Deinococcus	Unclassified
SV_110	30	SS_CTRL_3	Bacteria	Actinobacteria	Actinobacteria	Bifidobacteriales	Bifidobacteriaceae	Bifidobacterium	pseudolongum
SV_2948	30	SS_CTRL_3	Bacteria	Firmicutes	Clostridia	Clostridiales	Ruminococcaceae	Unclassified	Unclassified
SV_4108	30	SS_CTRL_3	Bacteria	Firmicutes	Clostridia	Clostridiales	Lachnospiraceae	Roseburia	Unclassified
SV_3	29	SS_CTRL_1	Bacteria	Actinobacteria	Actinobacteria	Actinomycetales	Microbacteriaceae	Unclassified	Unclassified
SV_4127	29	DNP_CTRL_3	Bacteria	Proteobacteria	Alphaproteobacteria	Sphingomonadales	Sphingomonadaceae	Sphingobium	yanoikuyae
SV_4142	29	NEG_CTRL_43543	Bacteria	Proteobacteria	Deltaproteobacteria	Bdellovibrionales	Bdellovibrionaceae	Vampirovibrio	Unclassified
SV_4151	29	PSB_CTRL_3	Bacteria	Actinobacteria	Actinobacteria	Gaiellales	Gaiellaceae	Gaiella	Unclassified
SV_4169	29	SS_CTRL_2	Bacteria	Actinobacteria	Actinobacteria	Acidimicrobiales	Unclassified	Unclassified	Unclassified
SV_409	28	SS_CTRL_3	Bacteria	Actinobacteria	Actinobacteria	Actinomycetales	Corynebacteriaceae	Corynebacterium	maris
SV_4172	28	DNP_CTRL_2	Bacteria	Bacteroidetes	Flavobacteriia	Flavobacteriales	Flavobacteriaceae	Salinimicrobium	Unclassified
SV_4179	28	LS_CTRL_1	Bacteria	Bacteroidetes	Bacteroidia	Bacteroidales	Unclassified	Unclassified	Unclassified
SV_4186	28	O7415_CTRL	Bacteria	Candidatus_Saccharibacteria	Unclassified	Unclassified	Unclassified	Unclassified	Unclassified
SV_1137	27	DNP_CTRL_3	Bacteria	Cyanobacteria/Chloroplast	Chloroplast	Chloroplast	Streptophyta	Unclassified	Unclassified
SV_17	27	SALINE_CTRL_1	Bacteria	Proteobacteria	Gammaproteobacteria	Enterobacteriales	Enterobacteriaceae	Escherichia/Shigella	albertii/boydii/coli/coli,/dysenteriae/fergusonii/flexneri/sonnei/vulneris
SV_4220	27	LS_CTRL_1	Bacteria	Firmicutes	Bacilli	Bacillales	Planococcaceae	Sporosarcina	Unclassified
SV_169	26	SS_CTRL_2	Bacteria	Actinobacteria	Actinobacteria	Actinomycetales	Dietziaceae	Dietzia	lutea/maris
SV_1798	26	NEG_CTRL_43539	Bacteria	Firmicutes	Bacilli	Bacillales	Bacillaceae_1	Bacillus	circulans/thermoamylovorans
SV_232	26	SS_CTRL_3	Bacteria	Firmicutes	Bacilli	Bacillales	Planococcaceae	Sporosarcina	Unclassified
SV_409	26	SS_CTRL_2	Bacteria	Actinobacteria	Actinobacteria	Actinomycetales	Corynebacteriaceae	Corynebacterium	maris
SV_894	26	SS_CTRL_3	Bacteria	Proteobacteria	Gammaproteobacteria	Pasteurellales	Pasteurellaceae	Unclassified	Unclassified
SV_1011	25	SS_CTRL_2	Bacteria	Actinobacteria	Actinobacteria	Actinomycetales	Intrasporangiaceae	Janibacter	Unclassified
SV_370	25	LS_CTRL_1	Bacteria	Bacteroidetes	Flavobacteriia	Flavobacteriales	Flavobacteriaceae	Flavobacterium	Unclassified
SV_4323	25	DNP_CTRL_1	Bacteria	Chloroflexi	Caldilineae	Caldilineales	Caldilineaceae	Litorilinea	Unclassified
SV_4324	25	DNP_CTRL_3	Bacteria	Bacteroidetes	Bacteroidia	Bacteroidales	Rikenellaceae	Alistipes	Unclassified
SV_4376	25	SS_CTRL_3	Bacteria	Firmicutes	Clostridia	Clostridiales	Ruminococcaceae	Oscillibacter	Unclassified
SV_258	24	SS_CTRL_3	Bacteria	Firmicutes	Clostridia	Clostridiales	Lachnospiraceae	Blautia	obeum
SV_327	24	SS_CTRL_2	Bacteria	Firmicutes	Bacilli	Bacillales	Planococcaceae	Planomicrobium	Unclassified
SV_295	23	SS_CTRL_2	Bacteria	Actinobacteria	Actinobacteria	Actinomycetales	Intrasporangiaceae	Ornithinimicrobium	Unclassified
SV_63	23	LS_CTRL_2	Bacteria	Firmicutes	Clostridia	Clostridiales	Peptostreptococcaceae	Peptostreptococcus	Unclassified
SV_69	23	DNP_CTRL_3	Bacteria	Firmicutes	Bacilli	Lactobacillales	Streptococcaceae	Streptococcus	equinus/infantarius/luteciae/lutetiensis
SV_848	23	SS_CTRL_3	Bacteria	Firmicutes	Clostridia	Clostridiales	Lachnospiraceae	Blautia	Unclassified
SV_1444	22	SS_CTRL_2	Bacteria	Proteobacteria	Alphaproteobacteria	Rhodobacterales	Rhodobacteraceae	Paracoccus	chinensis
SV_2445	22	DNP_CTRL_3	Bacteria	Parcubacteria	Unclassified	Unclassified	Unclassified	Unclassified	Unclassified
SV_6	22	LS_CTRL_2	Bacteria	Bacteroidetes	Bacteroidia	Bacteroidales	Bacteroidaceae	Bacteroides	Unclassified
SV_72	22	Q5252_CTRL	Bacteria	Proteobacteria	Gammaproteobacteria	Pseudomonadales	Moraxellaceae	Psychrobacter	maritimus
SV_1607	21	SS_CTRL_3	Bacteria	Proteobacteria	Gammaproteobacteria	Pseudomonadales	Moraxellaceae	Psychrobacter	Unclassified
SV_20	21	Q5265_CTRL_1	Bacteria	Actinobacteria	Actinobacteria	Actinomycetales	Streptomycetaceae	Streptomyces	achromogenes/akiyoshiensis/albidoflavus/alboflavus/albogriseolus/albus/alfalfae/ambofaciens/anthocyanicus/argenteolus/aurantiacus/aurantiogriseus/avidinii/bellus/brunneogriseus/cacaoi/caesius/carnosus/chromofuscus/cinereospinus/cinnamocastaneus/coelescens/coelicoflavus/coeruleofuscus/coeruleorubidus/coerulescens/cyanocolor/cyanogenus/daghestanicus/diastaticus/djakartensis/enissocaesilis/eurytherm…
SV_23	21	LS_CTRL_2	Bacteria	Firmicutes	Clostridia	Clostridiales	Peptostreptococcaceae	Romboutsia	Unclassified
SV_4644	21	Q5277_CTRL	Bacteria	Parcubacteria	Unclassified	Unclassified	Unclassified	Unclassified	Unclassified
SV_108	20	DNP_CTRL_1	Bacteria	Deinococcus-Thermus	Deinococci	Deinococcales	Deinococcaceae	Deinococcus	Unclassified
SV_1094	20	DNP_CTRL_2	Bacteria	Bacteroidetes	Bacteroidia	Bacteroidales	Prevotellaceae	Prevotella	Unclassified
SV_11	20	DNP_CTRL_1	Bacteria	Proteobacteria	Gammaproteobacteria	Pseudomonadales	Moraxellaceae	Moraxella	Unclassified
SV_11	20	DNP_CTRL_2	Bacteria	Proteobacteria	Gammaproteobacteria	Pseudomonadales	Moraxellaceae	Moraxella	Unclassified
SV_1228	20	DNP_CTRL_3	Bacteria	Firmicutes	Clostridia	Clostridiales	Lachnospiraceae	Hespellia	Unclassified
SV_2293	20	SS_CTRL_2	Bacteria	Actinobacteria	Actinobacteria	Actinomycetales	Corynebacteriaceae	Corynebacterium	pseudogenitalium/tuberculostearicum
SV_2846	20	DNP_CTRL_3	Bacteria	Bacteroidetes	Flavobacteriia	Flavobacteriales	Cryomorphaceae	Fluviicola	Unclassified
SV_3345	20	LS_CTRL_1	Bacteria	Proteobacteria	Deltaproteobacteria	Unclassified	Unclassified	Unclassified	Unclassified
SV_4693	20	SS_CTRL_3	Bacteria	Candidatus_Saccharibacteria	Unclassified	Unclassified	Unclassified	Unclassified	Unclassified
SV_4704	20	SS_CTRL_2	Bacteria	Cyanobacteria/Chloroplast	Chloroplast	Chloroplast	Streptophyta	Unclassified	Unclassified
SV_87	20	SS_CTRL_3	Bacteria	Bacteroidetes	Flavobacteriia	Flavobacteriales	Flavobacteriaceae	Flavobacterium	Unclassified
SV_1798	19	LS_CTRL_1	Bacteria	Firmicutes	Bacilli	Bacillales	Bacillaceae_1	Bacillus	circulans/thermoamylovorans
SV_187	19	SS_CTRL_3	Bacteria	Firmicutes	Clostridia	Clostridiales	Peptostreptococcaceae	Clostridium_XI	Unclassified
SV_3015	19	DNP_CTRL_2	Bacteria	Firmicutes	Clostridia	Clostridiales	Clostridiales_Incertae_Sedis_XII	Guggenheimella	Unclassified
SV_4775	19	SS_CTRL_2	Bacteria	Proteobacteria	Betaproteobacteria	Burkholderiales	Burkholderiaceae	Burkholderia	cepacia/gladioli/glumae/plantarii
SV_6	19	NEG_CTRL_43539	Bacteria	Bacteroidetes	Bacteroidia	Bacteroidales	Bacteroidaceae	Bacteroides	Unclassified
SV_620	19	DNP_CTRL_3	Bacteria	Actinobacteria	Actinobacteria	Coriobacteriales	Coriobacteriaceae	Olsenella	Unclassified
SV_87	19	NEG_CTRL_43545	Bacteria	Bacteroidetes	Flavobacteriia	Flavobacteriales	Flavobacteriaceae	Flavobacterium	Unclassified
SV_17	18	LS_CTRL_2	Bacteria	Proteobacteria	Gammaproteobacteria	Enterobacteriales	Enterobacteriaceae	Escherichia/Shigella	albertii/boydii/coli/coli,/dysenteriae/fergusonii/flexneri/sonnei/vulneris
SV_4784	18	DNP_CTRL_3	Bacteria	Firmicutes	Clostridia	Clostridiales	Lachnospiraceae	Clostridium_XlVa	Unclassified
SV_4833	18	SS_CTRL_3	Bacteria	Parcubacteria	Unclassified	Unclassified	Unclassified	Unclassified	Unclassified
SV_121	17	SS_CTRL_2	Bacteria	Bacteroidetes	Bacteroidia	Bacteroidales	Prevotellaceae	Prevotella	Unclassified
SV_2090	17	DNP_CTRL_3	Bacteria	Firmicutes	Clostridia	Clostridiales	Lachnospiraceae	Unclassified	Unclassified
SV_2622	17	SS_CTRL_3	Bacteria	Bacteroidetes	Bacteroidia	Bacteroidales	Prevotellaceae	Alloprevotella	Unclassified
SV_3506	17	SS_CTRL_2	Bacteria	Bacteroidetes	Flavobacteriia	Flavobacteriales	Flavobacteriaceae	Aequorivita	Unclassified
SV_420	17	SS_CTRL_2	Bacteria	Firmicutes	Clostridia	Clostridiales	Lachnospiraceae	Roseburia	Unclassified
SV_4860	17	LS_CTRL_1	Bacteria	Firmicutes	Clostridia	Clostridiales	Ruminococcaceae	Unclassified	Unclassified
SV_4916	17	SS_CTRL_2	Bacteria	Firmicutes	Clostridia	Clostridiales	Ruminococcaceae	Unclassified	Unclassified
SV_669	17	DNP_CTRL_1	Bacteria	Actinobacteria	Actinobacteria	Actinomycetales	Microbacteriaceae	Rhodoluna	limnophila
SV_762	17	NEG_CTRL_43517	Bacteria	Firmicutes	Bacilli	Bacillales	Bacillaceae_1	Bacillus	thermoamylovorans
SV_3427	16	NEG_CTRL_43539	Bacteria	Parcubacteria	Unclassified	Unclassified	Unclassified	Unclassified	Unclassified
SV_3563	16	SS_CTRL_2	Bacteria	Parcubacteria	Unclassified	Unclassified	Unclassified	Unclassified	Unclassified
SV_4998	16	SS_CTRL_2	Bacteria	Proteobacteria	Gammaproteobacteria	Pseudomonadales	Moraxellaceae	Enhydrobacter	Unclassified
SV_69	16	SS_CTRL_3	Bacteria	Firmicutes	Bacilli	Lactobacillales	Streptococcaceae	Streptococcus	equinus/infantarius/luteciae/lutetiensis
SV_95	16	LS_CTRL_1	Bacteria	Firmicutes	Clostridia	Clostridiales	Ruminococcaceae	Faecalibacterium	prausnitzii
SV_14	15	DNP_CTRL_2	Bacteria	Firmicutes	Clostridia	Clostridiales	Clostridiaceae_1	Clostridium_sensu_stricto	celatum/disporicum
SV_203	15	DNP_CTRL_1	Bacteria	Firmicutes	Bacilli	Lactobacillales	Enterococcaceae	Enterococcus	aquimarinus/inusitatus
SV_327	15	SS_CTRL_3	Bacteria	Firmicutes	Bacilli	Bacillales	Planococcaceae	Planomicrobium	Unclassified
SV_5010	15	DNP_CTRL_1	Bacteria	Actinobacteria	Actinobacteria	Actinomycetales	Dermabacteraceae	Brachybacterium	Unclassified
SV_5016	15	LS_CTRL_1	Bacteria	Firmicutes	Bacilli	Lactobacillales	Lactobacillaceae	Lactobacillus	Unclassified
SV_5069	15	NEG_CTRL_43538	Bacteria	Parcubacteria	Unclassified	Unclassified	Unclassified	Unclassified	Unclassified
SV_5078	15	SS_CTRL_3	Bacteria	Bacteroidetes	Flavobacteriia	Flavobacteriales	Flavobacteriaceae	Unclassified	Unclassified
SV_17	14	NEG_CTRL_43546	Bacteria	Proteobacteria	Gammaproteobacteria	Enterobacteriales	Enterobacteriaceae	Escherichia/Shigella	albertii/boydii/coli/coli,/dysenteriae/fergusonii/flexneri/sonnei/vulneris
SV_203	14	SS_CTRL_2	Bacteria	Firmicutes	Bacilli	Lactobacillales	Enterococcaceae	Enterococcus	aquimarinus/inusitatus
SV_3328	14	DNP_CTRL_1	Bacteria	Proteobacteria	Gammaproteobacteria	Pseudomonadales	Moraxellaceae	Acinetobacter	guillouiae/lwoffii
SV_5105	14	LS_CTRL_1	Bacteria	Verrucomicrobia	Subdivision5	Unclassified	Unclassified	Unclassified	Unclassified
SV_5133	14	NEG_CTRL_43539	Bacteria	Parcubacteria	Unclassified	Unclassified	Unclassified	Unclassified	Unclassified
SV_5134	14	NEG_CTRL_43539	Bacteria	Chlamydiae	Chlamydiia	Chlamydiales	Parachlamydiaceae	Unclassified	Unclassified
SV_5146	14	SALINE_CTRL_2	Bacteria	Proteobacteria	Gammaproteobacteria	Enterobacteriales	Enterobacteriaceae	Escherichia/Shigella	Unclassified
SV_5163	14	SS_CTRL_3	Bacteria	Firmicutes	Bacilli	Lactobacillales	Streptococcaceae	Streptococcus	Unclassified
SV_5172	14	SS_CTRL_2	Bacteria	Firmicutes	Clostridia	Clostridiales	Lachnospiraceae	Unclassified	Unclassified
SV_586	14	DNP_CTRL_1	Bacteria	Firmicutes	Bacilli	Lactobacillales	Carnobacteriaceae	Atopostipes	Unclassified
SV_87	14	LS_CTRL_1	Bacteria	Bacteroidetes	Flavobacteriia	Flavobacteriales	Flavobacteriaceae	Flavobacterium	Unclassified
SV_9	14	DNP_CTRL_3	Bacteria	Fusobacteria	Fusobacteriia	Fusobacteriales	Leptotrichiaceae	Streptobacillus	Unclassified
SV_27	13	DNP_CTRL_1	Bacteria	Proteobacteria	Gammaproteobacteria	Pseudomonadales	Moraxellaceae	Psychrobacter	phenylpyruvicus
SV_5182	13	DNP_CTRL_1	Bacteria	Parcubacteria	Unclassified	Unclassified	Unclassified	Unclassified	Unclassified
SV_5183	13	DNP_CTRL_1	Bacteria	Actinobacteria	Actinobacteria	Actinomycetales	Unclassified	Unclassified	Unclassified
SV_5185	13	DNP_CTRL_2	Bacteria	Bacteroidetes	Sphingobacteriia	Sphingobacteriales	Sphingobacteriaceae	Pedobacter	Unclassified
SV_5186	13	DNP_CTRL_2	Bacteria	Proteobacteria	Gammaproteobacteria	Enterobacteriales	Enterobacteriaceae	Escherichia/Shigella	Unclassified
SV_5212	13	NEG_CTRL_43539	Bacteria	Proteobacteria	Betaproteobacteria	Burkholderiales	Comamonadaceae	Rhodoferax	Unclassified
SV_5255	13	SS_CTRL_3	Bacteria	Actinobacteria	Actinobacteria	Actinomycetales	Mycobacteriaceae	Mycobacterium	Unclassified
SV_681	13	DNP_CTRL_1	Bacteria	Firmicutes	Bacilli	Bacillales	Bacillaceae_2	Unclassified	Unclassified
SV_7	13	DNP_CTRL_3	Bacteria	Tenericutes	Mollicutes	Mycoplasmatales	Mycoplasmataceae	Mycoplasma	bovis
SV_81	13	SS_CTRL_1	Bacteria	Firmicutes	Bacilli	Bacillales	Staphylococcaceae	Jeotgalicoccus	Unclassified
SV_869	13	SS_CTRL_2	Bacteria	Proteobacteria	Gammaproteobacteria	Pasteurellales	Pasteurellaceae	Actinobacillus	Unclassified
SV_87	13	SALINE_CTRL_1	Bacteria	Bacteroidetes	Flavobacteriia	Flavobacteriales	Flavobacteriaceae	Flavobacterium	Unclassified
SV_9	13	NEG_CTRL_43539	Bacteria	Fusobacteria	Fusobacteriia	Fusobacteriales	Leptotrichiaceae	Streptobacillus	Unclassified
SV_10	12	LS_CTRL_2	Bacteria	Fusobacteria	Fusobacteriia	Fusobacteriales	Leptotrichiaceae	Sneathia	Unclassified
SV_170	12	SS_CTRL_2	Bacteria	Firmicutes	Bacilli	Lactobacillales	Aerococcaceae	Facklamia	Unclassified
SV_22	12	SALINE_CTRL_1	Bacteria	Proteobacteria	Gammaproteobacteria	Pseudomonadales	Moraxellaceae	Psychrobacter	maritimus/psychrophilus
SV_5350	12	POS_CTRL2	Bacteria	Firmicutes	Bacilli	Bacillales	Planococcaceae	Unclassified	Unclassified
SV_5364	12	SS_CTRL_2	Bacteria	Firmicutes	Bacilli	Lactobacillales	Lactobacillaceae	Lactobacillus	Unclassified
SV_1362	11	NEG_CTRL_43543	Bacteria	Proteobacteria	Gammaproteobacteria	Pseudomonadales	Pseudomonadaceae	Pseudomonas	brenneri/collierea/fluorescens/migulae/panacis/putida/veronii/yamanorum
SV_1375	11	SS_CTRL_2	Bacteria	Firmicutes	Clostridia	Clostridiales	Ruminococcaceae	Unclassified	Unclassified
SV_2406	11	LS_CTRL_1	Bacteria	Firmicutes	Clostridia	Clostridiales	Lachnospiraceae	Unclassified	Unclassified
SV_2433	11	SS_CTRL_3	Bacteria	Actinobacteria	Actinobacteria	Actinomycetales	Intrasporangiaceae	Tetrasphaera	Unclassified
SV_444	11	SS_CTRL_3	Bacteria	Actinobacteria	Actinobacteria	Coriobacteriales	Coriobacteriaceae	Olsenella	umbonata
SV_4600	11	NEG_CTRL_43539	Bacteria	Parcubacteria	Unclassified	Unclassified	Unclassified	Unclassified	Unclassified
SV_5389	11	DNP_CTRL_3	Bacteria	Firmicutes	Clostridia	Clostridiales	Ruminococcaceae	Unclassified	Unclassified
SV_5419	11	Q5394_CTRL	Bacteria	Cyanobacteria/Chloroplast	Chloroplast	Chloroplast	Cryptomonadaceae	Unclassified	Unclassified
SV_5422	11	NEG_CTRL_43539	Bacteria	Parcubacteria	Unclassified	Unclassified	Unclassified	Unclassified	Unclassified
SV_5445	11	LS_CTRL_3	Bacteria	Bacteroidetes	Unclassified	Unclassified	Unclassified	Unclassified	Unclassified
SV_1366	10	NEG_CTRL_43535	Bacteria	Parcubacteria	Unclassified	Unclassified	Unclassified	Unclassified	Unclassified
SV_237	10	NEG_CTRL_43517	Bacteria	Proteobacteria	Betaproteobacteria	Burkholderiales	Burkholderiaceae	Ralstonia	insidiosa
SV_5589	10	NEG_CTRL_43535	Bacteria	Unclassified	Unclassified	Unclassified	Unclassified	Unclassified	Unclassified
SV_5590	10	SS_CTRL_2	Bacteria	Firmicutes	Bacilli	Lactobacillales	Streptococcaceae	Streptococcus	Unclassified
SV_1	9	NEG_CTRL_43543	Bacteria	Tenericutes	Mollicutes	Mycoplasmatales	Mycoplasmataceae	Mycoplasma	dispar
SV_529	9	SS_CTRL_2	Bacteria	Firmicutes	Clostridia	Clostridiales	Lachnospiraceae	Unclassified	Unclassified
SV_5636	9	O7415_CTRL	Bacteria	Firmicutes	Clostridia	Clostridiales	Unclassified	Unclassified	Unclassified
SV_5645	9	SALINE_CTRL_1	Bacteria	Planctomycetes	Planctomycetia	Planctomycetales	Planctomycetaceae	Unclassified	Unclassified
SV_5648	9	Q5394_CTRL	Bacteria	Proteobacteria	Alphaproteobacteria	Rhizobiales	Methylobacteriaceae	Methylobacterium	adhaesivum/goesingense/radiotolerans
SV_758	9	SS_CTRL_2	Bacteria	Actinobacteria	Actinobacteria	Actinomycetales	Actinomycetaceae	Trueperella	Unclassified
SV_87	9	DNP_CTRL_1	Bacteria	Bacteroidetes	Flavobacteriia	Flavobacteriales	Flavobacteriaceae	Flavobacterium	Unclassified
SV_1104	8	SS_CTRL_3	Bacteria	Firmicutes	Clostridia	Clostridiales	Ruminococcaceae	Unclassified	Unclassified
SV_30	8	DNP_CTRL_1	Bacteria	Firmicutes	Erysipelotrichia	Erysipelotrichales	Erysipelotrichaceae	Turicibacter	Unclassified
SV_5719	8	DNP_CTRL_2	Bacteria	Firmicutes	Clostridia	Clostridiales	Lachnospiraceae	Unclassified	Unclassified
SV_5728	8	LS_CTRL_1	Bacteria	Firmicutes	Clostridia	Clostridiales	Lachnospiraceae	Unclassified	Unclassified
SV_17	7	Q5265_CTRL_1	Bacteria	Proteobacteria	Gammaproteobacteria	Enterobacteriales	Enterobacteriaceae	Escherichia/Shigella	albertii/boydii/coli/coli,/dysenteriae/fergusonii/flexneri/sonnei/vulneris
SV_17	7	NEG_CTRL_43549	Bacteria	Proteobacteria	Gammaproteobacteria	Enterobacteriales	Enterobacteriaceae	Escherichia/Shigella	albertii/boydii/coli/coli,/dysenteriae/fergusonii/flexneri/sonnei/vulneris
SV_1734	7	NEG_CTRL_43545	Bacteria	Unclassified	Unclassified	Unclassified	Unclassified	Unclassified	Unclassified
SV_1811	7	Q5252_CTRL	Bacteria	Actinobacteria	Actinobacteria	Actinomycetales	Cellulomonadaceae	Unclassified	Unclassified
SV_301	7	SS_CTRL_2	Bacteria	Proteobacteria	Gammaproteobacteria	Pseudomonadales	Moraxellaceae	Psychrobacter	halophilus/marincola/submarinus
SV_4	7	O7415_CTRL	Bacteria	Proteobacteria	Gammaproteobacteria	Pseudomonadales	Moraxellaceae	Moraxella	Unclassified
SV_459	7	DNP_CTRL_2	Bacteria	Firmicutes	Clostridia	Clostridiales	Clostridiaceae_1	Proteiniclasticum	Unclassified
SV_4834	7	SS_CTRL_3	Bacteria	Firmicutes	Clostridia	Clostridiales	Lachnospiraceae	Unclassified	Unclassified
SV_5843	7	O7415_CTRL	Bacteria	Parcubacteria	Unclassified	Unclassified	Unclassified	Unclassified	Unclassified
SV_5868	7	LS_CTRL_2	Bacteria	Proteobacteria	Betaproteobacteria	Burkholderiales	Comamonadaceae	Limnohabitans	Unclassified
SV_5894	7	POS_CTRL2	Bacteria	Deinococcus-Thermus	Deinococci	Deinococcales	Deinococcaceae	Deinococcus	Unclassified
SV_2846	6	Q5252_CTRL	Bacteria	Bacteroidetes	Flavobacteriia	Flavobacteriales	Cryomorphaceae	Fluviicola	Unclassified
SV_318	6	DNP_CTRL_3	Bacteria	Firmicutes	Bacilli	Lactobacillales	Aerococcaceae	Unclassified	Unclassified
SV_395	6	SS_CTRL_3	Bacteria	Firmicutes	Clostridia	Clostridiales	Clostridiaceae_1	Youngiibacter	Unclassified
SV_477	6	NEG_CTRL_43535	Bacteria	Proteobacteria	Betaproteobacteria	Burkholderiales	Burkholderiaceae	Ralstonia	detusculanense/insidiosa/mannitolilytica/pickettii/solanacearum/syzygii
SV_5958	6	LS_CTRL_3	Bacteria	Parcubacteria	Unclassified	Unclassified	Unclassified	Unclassified	Unclassified
SV_5981	6	POS_CTRL2	Bacteria	Deinococcus-Thermus	Deinococci	Deinococcales	Deinococcaceae	Deinococcus	Unclassified
SV_5992	6	SS_CTRL_2	Bacteria	Firmicutes	Bacilli	Lactobacillales	Lactobacillaceae	Lactobacillus	Unclassified
SV_98	6	DNP_CTRL_2	Bacteria	Firmicutes	Bacilli	Lactobacillales	Aerococcaceae	Facklamia	Unclassified
SV_985	6	NEG_CTRL_43543	Bacteria	Parcubacteria	Unclassified	Unclassified	Unclassified	Unclassified	Unclassified
SV_6006	5	DNP_CTRL_2	Bacteria	Proteobacteria	Alphaproteobacteria	Sphingomonadales	Sphingomonadaceae	Sphingorhabdus	Unclassified
SV_6051	5	NEG_CTRL_43545	Bacteria	Proteobacteria	Alphaproteobacteria	Rhizobiales	Rhizobiales_incertae_sedis	Phreatobacter	Unclassified
SV_6063	5	SS_CTRL_3	Bacteria	Unclassified	Unclassified	Unclassified	Unclassified	Unclassified	Unclassified
SV_1123	3	SS_CTRL_2	Bacteria	Proteobacteria	Betaproteobacteria	Neisseriales	Neisseriaceae	Neisseria	Unclassified
SV_2436	3	DNP_CTRL_2	Bacteria	Bacteroidetes	Flavobacteriia	Flavobacteriales	Flavobacteriaceae	Unclassified	Unclassified
SV_6144	3	LS_CTRL_1	Bacteria	Firmicutes	Clostridia	Clostridiales	Ruminococcaceae	Clostridium_IV	Unclassified
SV_6164	3	SALINE_CTRL_2	Bacteria	Cyanobacteria/Chloroplast	Chloroplast	Chloroplast	Bacillariophyta	Unclassified	Unclassified
SV_301	2	SS_CTRL_3	Bacteria	Proteobacteria	Gammaproteobacteria	Pseudomonadales	Moraxellaceae	Psychrobacter	halophilus/marincola/submarinus
SV_1	0	DNP_CTRL_1	Bacteria	Tenericutes	Mollicutes	Mycoplasmatales	Mycoplasmataceae	Mycoplasma	dispar
SV_1	0	NEG_CTRL_43536	Bacteria	Tenericutes	Mollicutes	Mycoplasmatales	Mycoplasmataceae	Mycoplasma	dispar
SV_1	0	NEG_CTRL_43542	Bacteria	Tenericutes	Mollicutes	Mycoplasmatales	Mycoplasmataceae	Mycoplasma	dispar
SV_1	0	LS_CTRL_2	Bacteria	Tenericutes	Mollicutes	Mycoplasmatales	Mycoplasmataceae	Mycoplasma	dispar
SV_1	0	Q5394_CTRL	Bacteria	Tenericutes	Mollicutes	Mycoplasmatales	Mycoplasmataceae	Mycoplasma	dispar
SV_1	0	Q5277_CTRL	Bacteria	Tenericutes	Mollicutes	Mycoplasmatales	Mycoplasmataceae	Mycoplasma	dispar
SV_1	0	POS_CTRL2	Bacteria	Tenericutes	Mollicutes	Mycoplasmatales	Mycoplasmataceae	Mycoplasma	dispar
SV_1	0	NEG_CTRL_43539	Bacteria	Tenericutes	Mollicutes	Mycoplasmatales	Mycoplasmataceae	Mycoplasma	dispar
SV_1	0	LS_CTRL_1	Bacteria	Tenericutes	Mollicutes	Mycoplasmatales	Mycoplasmataceae	Mycoplasma	dispar
SV_1	0	DNP_CTRL_3	Bacteria	Tenericutes	Mollicutes	Mycoplasmatales	Mycoplasmataceae	Mycoplasma	dispar
SV_1	0	NEG_CTRL_43545	Bacteria	Tenericutes	Mollicutes	Mycoplasmatales	Mycoplasmataceae	Mycoplasma	dispar
SV_1	0	SALINE_CTRL_2	Bacteria	Tenericutes	Mollicutes	Mycoplasmatales	Mycoplasmataceae	Mycoplasma	dispar
SV_1	0	Q5252_CTRL	Bacteria	Tenericutes	Mollicutes	Mycoplasmatales	Mycoplasmataceae	Mycoplasma	dispar
SV_1	0	LS_CTRL_3	Bacteria	Tenericutes	Mollicutes	Mycoplasmatales	Mycoplasmataceae	Mycoplasma	dispar
SV_1	0	DNP_CTRL_2	Bacteria	Tenericutes	Mollicutes	Mycoplasmatales	Mycoplasmataceae	Mycoplasma	dispar
SV_1	0	PSB_CTRL_3	Bacteria	Tenericutes	Mollicutes	Mycoplasmatales	Mycoplasmataceae	Mycoplasma	dispar
SV_1	0	NEG_CTRL_43549	Bacteria	Tenericutes	Mollicutes	Mycoplasmatales	Mycoplasmataceae	Mycoplasma	dispar
SV_1	0	NEG_CTRL_43535	Bacteria	Tenericutes	Mollicutes	Mycoplasmatales	Mycoplasmataceae	Mycoplasma	dispar
SV_1	0	NEG_CTRL_43546	Bacteria	Tenericutes	Mollicutes	Mycoplasmatales	Mycoplasmataceae	Mycoplasma	dispar
SV_1	0	SALINE_CTRL_3	Bacteria	Tenericutes	Mollicutes	Mycoplasmatales	Mycoplasmataceae	Mycoplasma	dispar
SV_1	0	SALINE_CTRL_1	Bacteria	Tenericutes	Mollicutes	Mycoplasmatales	Mycoplasmataceae	Mycoplasma	dispar
SV_1	0	NEG_CTRL_43517	Bacteria	Tenericutes	Mollicutes	Mycoplasmatales	Mycoplasmataceae	Mycoplasma	dispar
SV_1	0	Q5265_CTRL_1	Bacteria	Tenericutes	Mollicutes	Mycoplasmatales	Mycoplasmataceae	Mycoplasma	dispar
SV_1	0	SS_CTRL_3	Bacteria	Tenericutes	Mollicutes	Mycoplasmatales	Mycoplasmataceae	Mycoplasma	dispar
SV_1	0	NEG_CTRL_43523	Bacteria	Tenericutes	Mollicutes	Mycoplasmatales	Mycoplasmataceae	Mycoplasma	dispar
SV_1	0	SS_CTRL_1	Bacteria	Tenericutes	Mollicutes	Mycoplasmatales	Mycoplasmataceae	Mycoplasma	dispar
SV_1	0	O7415_CTRL	Bacteria	Tenericutes	Mollicutes	Mycoplasmatales	Mycoplasmataceae	Mycoplasma	dispar
SV_1	0	POS_CTRL	Bacteria	Tenericutes	Mollicutes	Mycoplasmatales	Mycoplasmataceae	Mycoplasma	dispar
SV_1	0	SS_CTRL_2	Bacteria	Tenericutes	Mollicutes	Mycoplasmatales	Mycoplasmataceae	Mycoplasma	dispar
SV_1	0	NEG_CTRL_43538	Bacteria	Tenericutes	Mollicutes	Mycoplasmatales	Mycoplasmataceae	Mycoplasma	dispar
SV_10	0	SS_CTRL_2	Bacteria	Fusobacteria	Fusobacteriia	Fusobacteriales	Leptotrichiaceae	Sneathia	Unclassified
SV_10	0	O7415_CTRL	Bacteria	Fusobacteria	Fusobacteriia	Fusobacteriales	Leptotrichiaceae	Sneathia	Unclassified
SV_10	0	LS_CTRL_3	Bacteria	Fusobacteria	Fusobacteriia	Fusobacteriales	Leptotrichiaceae	Sneathia	Unclassified
SV_10	0	SALINE_CTRL_2	Bacteria	Fusobacteria	Fusobacteriia	Fusobacteriales	Leptotrichiaceae	Sneathia	Unclassified
SV_10	0	NEG_CTRL_43517	Bacteria	Fusobacteria	Fusobacteriia	Fusobacteriales	Leptotrichiaceae	Sneathia	Unclassified
SV_10	0	NEG_CTRL_43549	Bacteria	Fusobacteria	Fusobacteriia	Fusobacteriales	Leptotrichiaceae	Sneathia	Unclassified
SV_10	0	NEG_CTRL_43542	Bacteria	Fusobacteria	Fusobacteriia	Fusobacteriales	Leptotrichiaceae	Sneathia	Unclassified
SV_10	0	NEG_CTRL_43538	Bacteria	Fusobacteria	Fusobacteriia	Fusobacteriales	Leptotrichiaceae	Sneathia	Unclassified
SV_10	0	Q5265_CTRL_1	Bacteria	Fusobacteria	Fusobacteriia	Fusobacteriales	Leptotrichiaceae	Sneathia	Unclassified
SV_10	0	POS_CTRL2	Bacteria	Fusobacteria	Fusobacteriia	Fusobacteriales	Leptotrichiaceae	Sneathia	Unclassified
SV_10	0	SS_CTRL_3	Bacteria	Fusobacteria	Fusobacteriia	Fusobacteriales	Leptotrichiaceae	Sneathia	Unclassified
SV_10	0	Q5252_CTRL	Bacteria	Fusobacteria	Fusobacteriia	Fusobacteriales	Leptotrichiaceae	Sneathia	Unclassified
SV_10	0	DNP_CTRL_1	Bacteria	Fusobacteria	Fusobacteriia	Fusobacteriales	Leptotrichiaceae	Sneathia	Unclassified
SV_10	0	NEG_CTRL_43545	Bacteria	Fusobacteria	Fusobacteriia	Fusobacteriales	Leptotrichiaceae	Sneathia	Unclassified
SV_10	0	DNP_CTRL_3	Bacteria	Fusobacteria	Fusobacteriia	Fusobacteriales	Leptotrichiaceae	Sneathia	Unclassified
SV_10	0	Q5394_CTRL	Bacteria	Fusobacteria	Fusobacteriia	Fusobacteriales	Leptotrichiaceae	Sneathia	Unclassified
SV_10	0	LS_CTRL_1	Bacteria	Fusobacteria	Fusobacteriia	Fusobacteriales	Leptotrichiaceae	Sneathia	Unclassified
SV_10	0	NEG_CTRL_43543	Bacteria	Fusobacteria	Fusobacteriia	Fusobacteriales	Leptotrichiaceae	Sneathia	Unclassified
SV_10	0	Q5277_CTRL	Bacteria	Fusobacteria	Fusobacteriia	Fusobacteriales	Leptotrichiaceae	Sneathia	Unclassified
SV_10	0	NEG_CTRL_43523	Bacteria	Fusobacteria	Fusobacteriia	Fusobacteriales	Leptotrichiaceae	Sneathia	Unclassified
SV_10	0	SALINE_CTRL_1	Bacteria	Fusobacteria	Fusobacteriia	Fusobacteriales	Leptotrichiaceae	Sneathia	Unclassified
SV_10	0	NEG_CTRL_43536	Bacteria	Fusobacteria	Fusobacteriia	Fusobacteriales	Leptotrichiaceae	Sneathia	Unclassified
SV_10	0	POS_CTRL	Bacteria	Fusobacteria	Fusobacteriia	Fusobacteriales	Leptotrichiaceae	Sneathia	Unclassified
SV_10	0	SS_CTRL_1	Bacteria	Fusobacteria	Fusobacteriia	Fusobacteriales	Leptotrichiaceae	Sneathia	Unclassified
SV_10	0	NEG_CTRL_43539	Bacteria	Fusobacteria	Fusobacteriia	Fusobacteriales	Leptotrichiaceae	Sneathia	Unclassified
SV_10	0	SALINE_CTRL_3	Bacteria	Fusobacteria	Fusobacteriia	Fusobacteriales	Leptotrichiaceae	Sneathia	Unclassified
SV_10	0	PSB_CTRL_3	Bacteria	Fusobacteria	Fusobacteriia	Fusobacteriales	Leptotrichiaceae	Sneathia	Unclassified
SV_10	0	NEG_CTRL_43535	Bacteria	Fusobacteria	Fusobacteriia	Fusobacteriales	Leptotrichiaceae	Sneathia	Unclassified
SV_10	0	DNP_CTRL_2	Bacteria	Fusobacteria	Fusobacteriia	Fusobacteriales	Leptotrichiaceae	Sneathia	Unclassified
SV_10	0	NEG_CTRL_43546	Bacteria	Fusobacteria	Fusobacteriia	Fusobacteriales	Leptotrichiaceae	Sneathia	Unclassified
SV_100	0	PSB_CTRL_3	Bacteria	Tenericutes	Mollicutes	Mycoplasmatales	Mycoplasmataceae	Mycoplasma	Unclassified
SV_100	0	POS_CTRL	Bacteria	Tenericutes	Mollicutes	Mycoplasmatales	Mycoplasmataceae	Mycoplasma	Unclassified
SV_100	0	NEG_CTRL_43543	Bacteria	Tenericutes	Mollicutes	Mycoplasmatales	Mycoplasmataceae	Mycoplasma	Unclassified
SV_100	0	O7415_CTRL	Bacteria	Tenericutes	Mollicutes	Mycoplasmatales	Mycoplasmataceae	Mycoplasma	Unclassified
SV_100	0	NEG_CTRL_43535	Bacteria	Tenericutes	Mollicutes	Mycoplasmatales	Mycoplasmataceae	Mycoplasma	Unclassified
SV_100	0	NEG_CTRL_43536	Bacteria	Tenericutes	Mollicutes	Mycoplasmatales	Mycoplasmataceae	Mycoplasma	Unclassified
SV_100	0	NEG_CTRL_43546	Bacteria	Tenericutes	Mollicutes	Mycoplasmatales	Mycoplasmataceae	Mycoplasma	Unclassified
SV_100	0	SS_CTRL_2	Bacteria	Tenericutes	Mollicutes	Mycoplasmatales	Mycoplasmataceae	Mycoplasma	Unclassified
SV_100	0	NEG_CTRL_43542	Bacteria	Tenericutes	Mollicutes	Mycoplasmatales	Mycoplasmataceae	Mycoplasma	Unclassified
SV_100	0	Q5277_CTRL	Bacteria	Tenericutes	Mollicutes	Mycoplasmatales	Mycoplasmataceae	Mycoplasma	Unclassified
SV_100	0	NEG_CTRL_43545	Bacteria	Tenericutes	Mollicutes	Mycoplasmatales	Mycoplasmataceae	Mycoplasma	Unclassified
SV_100	0	DNP_CTRL_2	Bacteria	Tenericutes	Mollicutes	Mycoplasmatales	Mycoplasmataceae	Mycoplasma	Unclassified
SV_100	0	SALINE_CTRL_3	Bacteria	Tenericutes	Mollicutes	Mycoplasmatales	Mycoplasmataceae	Mycoplasma	Unclassified
SV_100	0	NEG_CTRL_43523	Bacteria	Tenericutes	Mollicutes	Mycoplasmatales	Mycoplasmataceae	Mycoplasma	Unclassified
SV_100	0	Q5252_CTRL	Bacteria	Tenericutes	Mollicutes	Mycoplasmatales	Mycoplasmataceae	Mycoplasma	Unclassified
SV_100	0	SALINE_CTRL_2	Bacteria	Tenericutes	Mollicutes	Mycoplasmatales	Mycoplasmataceae	Mycoplasma	Unclassified
SV_100	0	SS_CTRL_1	Bacteria	Tenericutes	Mollicutes	Mycoplasmatales	Mycoplasmataceae	Mycoplasma	Unclassified
SV_100	0	NEG_CTRL_43517	Bacteria	Tenericutes	Mollicutes	Mycoplasmatales	Mycoplasmataceae	Mycoplasma	Unclassified
SV_100	0	LS_CTRL_1	Bacteria	Tenericutes	Mollicutes	Mycoplasmatales	Mycoplasmataceae	Mycoplasma	Unclassified
SV_100	0	NEG_CTRL_43539	Bacteria	Tenericutes	Mollicutes	Mycoplasmatales	Mycoplasmataceae	Mycoplasma	Unclassified
SV_100	0	SALINE_CTRL_1	Bacteria	Tenericutes	Mollicutes	Mycoplasmatales	Mycoplasmataceae	Mycoplasma	Unclassified
SV_100	0	Q5265_CTRL_1	Bacteria	Tenericutes	Mollicutes	Mycoplasmatales	Mycoplasmataceae	Mycoplasma	Unclassified
SV_100	0	NEG_CTRL_43538	Bacteria	Tenericutes	Mollicutes	Mycoplasmatales	Mycoplasmataceae	Mycoplasma	Unclassified
SV_100	0	LS_CTRL_3	Bacteria	Tenericutes	Mollicutes	Mycoplasmatales	Mycoplasmataceae	Mycoplasma	Unclassified
SV_100	0	SS_CTRL_3	Bacteria	Tenericutes	Mollicutes	Mycoplasmatales	Mycoplasmataceae	Mycoplasma	Unclassified
SV_100	0	NEG_CTRL_43549	Bacteria	Tenericutes	Mollicutes	Mycoplasmatales	Mycoplasmataceae	Mycoplasma	Unclassified
SV_100	0	DNP_CTRL_1	Bacteria	Tenericutes	Mollicutes	Mycoplasmatales	Mycoplasmataceae	Mycoplasma	Unclassified
SV_100	0	LS_CTRL_2	Bacteria	Tenericutes	Mollicutes	Mycoplasmatales	Mycoplasmataceae	Mycoplasma	Unclassified
SV_100	0	Q5394_CTRL	Bacteria	Tenericutes	Mollicutes	Mycoplasmatales	Mycoplasmataceae	Mycoplasma	Unclassified
SV_100	0	POS_CTRL2	Bacteria	Tenericutes	Mollicutes	Mycoplasmatales	Mycoplasmataceae	Mycoplasma	Unclassified
SV_100	0	DNP_CTRL_3	Bacteria	Tenericutes	Mollicutes	Mycoplasmatales	Mycoplasmataceae	Mycoplasma	Unclassified
SV_1000	0	NEG_CTRL_43535	Bacteria	Bacteroidetes	Bacteroidia	Bacteroidales	Prevotellaceae	Prevotella	Unclassified
SV_1000	0	NEG_CTRL_43549	Bacteria	Bacteroidetes	Bacteroidia	Bacteroidales	Prevotellaceae	Prevotella	Unclassified
SV_1000	0	POS_CTRL	Bacteria	Bacteroidetes	Bacteroidia	Bacteroidales	Prevotellaceae	Prevotella	Unclassified
SV_1000	0	SALINE_CTRL_1	Bacteria	Bacteroidetes	Bacteroidia	Bacteroidales	Prevotellaceae	Prevotella	Unclassified
SV_1000	0	NEG_CTRL_43546	Bacteria	Bacteroidetes	Bacteroidia	Bacteroidales	Prevotellaceae	Prevotella	Unclassified
SV_1000	0	NEG_CTRL_43538	Bacteria	Bacteroidetes	Bacteroidia	Bacteroidales	Prevotellaceae	Prevotella	Unclassified
SV_1000	0	DNP_CTRL_2	Bacteria	Bacteroidetes	Bacteroidia	Bacteroidales	Prevotellaceae	Prevotella	Unclassified
SV_1000	0	DNP_CTRL_3	Bacteria	Bacteroidetes	Bacteroidia	Bacteroidales	Prevotellaceae	Prevotella	Unclassified
SV_1000	0	Q5265_CTRL_1	Bacteria	Bacteroidetes	Bacteroidia	Bacteroidales	Prevotellaceae	Prevotella	Unclassified
SV_1000	0	SALINE_CTRL_3	Bacteria	Bacteroidetes	Bacteroidia	Bacteroidales	Prevotellaceae	Prevotella	Unclassified
SV_1000	0	O7415_CTRL	Bacteria	Bacteroidetes	Bacteroidia	Bacteroidales	Prevotellaceae	Prevotella	Unclassified
SV_1000	0	SS_CTRL_3	Bacteria	Bacteroidetes	Bacteroidia	Bacteroidales	Prevotellaceae	Prevotella	Unclassified
SV_1000	0	Q5277_CTRL	Bacteria	Bacteroidetes	Bacteroidia	Bacteroidales	Prevotellaceae	Prevotella	Unclassified
SV_1000	0	LS_CTRL_3	Bacteria	Bacteroidetes	Bacteroidia	Bacteroidales	Prevotellaceae	Prevotella	Unclassified
SV_1000	0	DNP_CTRL_1	Bacteria	Bacteroidetes	Bacteroidia	Bacteroidales	Prevotellaceae	Prevotella	Unclassified
SV_1000	0	SALINE_CTRL_2	Bacteria	Bacteroidetes	Bacteroidia	Bacteroidales	Prevotellaceae	Prevotella	Unclassified
SV_1000	0	NEG_CTRL_43517	Bacteria	Bacteroidetes	Bacteroidia	Bacteroidales	Prevotellaceae	Prevotella	Unclassified
SV_1000	0	PSB_CTRL_3	Bacteria	Bacteroidetes	Bacteroidia	Bacteroidales	Prevotellaceae	Prevotella	Unclassified
SV_1000	0	Q5394_CTRL	Bacteria	Bacteroidetes	Bacteroidia	Bacteroidales	Prevotellaceae	Prevotella	Unclassified
SV_1000	0	LS_CTRL_1	Bacteria	Bacteroidetes	Bacteroidia	Bacteroidales	Prevotellaceae	Prevotella	Unclassified
SV_1000	0	NEG_CTRL_43536	Bacteria	Bacteroidetes	Bacteroidia	Bacteroidales	Prevotellaceae	Prevotella	Unclassified
SV_1000	0	POS_CTRL2	Bacteria	Bacteroidetes	Bacteroidia	Bacteroidales	Prevotellaceae	Prevotella	Unclassified
SV_1000	0	SS_CTRL_2	Bacteria	Bacteroidetes	Bacteroidia	Bacteroidales	Prevotellaceae	Prevotella	Unclassified
SV_1000	0	Q5252_CTRL	Bacteria	Bacteroidetes	Bacteroidia	Bacteroidales	Prevotellaceae	Prevotella	Unclassified
SV_1000	0	NEG_CTRL_43545	Bacteria	Bacteroidetes	Bacteroidia	Bacteroidales	Prevotellaceae	Prevotella	Unclassified
SV_1000	0	NEG_CTRL_43523	Bacteria	Bacteroidetes	Bacteroidia	Bacteroidales	Prevotellaceae	Prevotella	Unclassified
SV_1000	0	SS_CTRL_1	Bacteria	Bacteroidetes	Bacteroidia	Bacteroidales	Prevotellaceae	Prevotella	Unclassified
SV_1000	0	LS_CTRL_2	Bacteria	Bacteroidetes	Bacteroidia	Bacteroidales	Prevotellaceae	Prevotella	Unclassified
SV_1000	0	NEG_CTRL_43543	Bacteria	Bacteroidetes	Bacteroidia	Bacteroidales	Prevotellaceae	Prevotella	Unclassified
SV_1000	0	NEG_CTRL_43542	Bacteria	Bacteroidetes	Bacteroidia	Bacteroidales	Prevotellaceae	Prevotella	Unclassified
SV_1000	0	NEG_CTRL_43539	Bacteria	Bacteroidetes	Bacteroidia	Bacteroidales	Prevotellaceae	Prevotella	Unclassified
SV_1001	0	NEG_CTRL_43546	Bacteria	Actinobacteria	Actinobacteria	Actinomycetales	Microbacteriaceae	Unclassified	Unclassified
SV_1001	0	NEG_CTRL_43549	Bacteria	Actinobacteria	Actinobacteria	Actinomycetales	Microbacteriaceae	Unclassified	Unclassified
SV_1001	0	Q5265_CTRL_1	Bacteria	Actinobacteria	Actinobacteria	Actinomycetales	Microbacteriaceae	Unclassified	Unclassified
SV_1001	0	LS_CTRL_1	Bacteria	Actinobacteria	Actinobacteria	Actinomycetales	Microbacteriaceae	Unclassified	Unclassified
SV_1001	0	DNP_CTRL_3	Bacteria	Actinobacteria	Actinobacteria	Actinomycetales	Microbacteriaceae	Unclassified	Unclassified
SV_1001	0	SS_CTRL_2	Bacteria	Actinobacteria	Actinobacteria	Actinomycetales	Microbacteriaceae	Unclassified	Unclassified
SV_1001	0	O7415_CTRL	Bacteria	Actinobacteria	Actinobacteria	Actinomycetales	Microbacteriaceae	Unclassified	Unclassified
SV_1001	0	NEG_CTRL_43535	Bacteria	Actinobacteria	Actinobacteria	Actinomycetales	Microbacteriaceae	Unclassified	Unclassified
SV_1001	0	SALINE_CTRL_2	Bacteria	Actinobacteria	Actinobacteria	Actinomycetales	Microbacteriaceae	Unclassified	Unclassified
SV_1001	0	SALINE_CTRL_1	Bacteria	Actinobacteria	Actinobacteria	Actinomycetales	Microbacteriaceae	Unclassified	Unclassified
SV_1001	0	PSB_CTRL_3	Bacteria	Actinobacteria	Actinobacteria	Actinomycetales	Microbacteriaceae	Unclassified	Unclassified
SV_1001	0	POS_CTRL	Bacteria	Actinobacteria	Actinobacteria	Actinomycetales	Microbacteriaceae	Unclassified	Unclassified
SV_1001	0	NEG_CTRL_43545	Bacteria	Actinobacteria	Actinobacteria	Actinomycetales	Microbacteriaceae	Unclassified	Unclassified
SV_1001	0	POS_CTRL2	Bacteria	Actinobacteria	Actinobacteria	Actinomycetales	Microbacteriaceae	Unclassified	Unclassified
SV_1001	0	SALINE_CTRL_3	Bacteria	Actinobacteria	Actinobacteria	Actinomycetales	Microbacteriaceae	Unclassified	Unclassified
SV_1001	0	NEG_CTRL_43523	Bacteria	Actinobacteria	Actinobacteria	Actinomycetales	Microbacteriaceae	Unclassified	Unclassified
SV_1001	0	SS_CTRL_3	Bacteria	Actinobacteria	Actinobacteria	Actinomycetales	Microbacteriaceae	Unclassified	Unclassified
SV_1001	0	NEG_CTRL_43543	Bacteria	Actinobacteria	Actinobacteria	Actinomycetales	Microbacteriaceae	Unclassified	Unclassified
SV_1001	0	NEG_CTRL_43542	Bacteria	Actinobacteria	Actinobacteria	Actinomycetales	Microbacteriaceae	Unclassified	Unclassified
SV_1001	0	Q5394_CTRL	Bacteria	Actinobacteria	Actinobacteria	Actinomycetales	Microbacteriaceae	Unclassified	Unclassified
SV_1001	0	NEG_CTRL_43536	Bacteria	Actinobacteria	Actinobacteria	Actinomycetales	Microbacteriaceae	Unclassified	Unclassified
SV_1001	0	NEG_CTRL_43539	Bacteria	Actinobacteria	Actinobacteria	Actinomycetales	Microbacteriaceae	Unclassified	Unclassified
SV_1001	0	LS_CTRL_3	Bacteria	Actinobacteria	Actinobacteria	Actinomycetales	Microbacteriaceae	Unclassified	Unclassified
SV_1001	0	Q5252_CTRL	Bacteria	Actinobacteria	Actinobacteria	Actinomycetales	Microbacteriaceae	Unclassified	Unclassified
SV_1001	0	DNP_CTRL_2	Bacteria	Actinobacteria	Actinobacteria	Actinomycetales	Microbacteriaceae	Unclassified	Unclassified
SV_1001	0	Q5277_CTRL	Bacteria	Actinobacteria	Actinobacteria	Actinomycetales	Microbacteriaceae	Unclassified	Unclassified
SV_1001	0	NEG_CTRL_43538	Bacteria	Actinobacteria	Actinobacteria	Actinomycetales	Microbacteriaceae	Unclassified	Unclassified
SV_1001	0	SS_CTRL_1	Bacteria	Actinobacteria	Actinobacteria	Actinomycetales	Microbacteriaceae	Unclassified	Unclassified
SV_1001	0	LS_CTRL_2	Bacteria	Actinobacteria	Actinobacteria	Actinomycetales	Microbacteriaceae	Unclassified	Unclassified
SV_1001	0	NEG_CTRL_43517	Bacteria	Actinobacteria	Actinobacteria	Actinomycetales	Microbacteriaceae	Unclassified	Unclassified
SV_1001	0	DNP_CTRL_1	Bacteria	Actinobacteria	Actinobacteria	Actinomycetales	Microbacteriaceae	Unclassified	Unclassified
SV_1002	0	NEG_CTRL_43546	Bacteria	Actinobacteria	Actinobacteria	Actinomycetales	Sanguibacteraceae	Sanguibacter	Unclassified
SV_1002	0	SS_CTRL_2	Bacteria	Actinobacteria	Actinobacteria	Actinomycetales	Sanguibacteraceae	Sanguibacter	Unclassified
SV_1002	0	SALINE_CTRL_3	Bacteria	Actinobacteria	Actinobacteria	Actinomycetales	Sanguibacteraceae	Sanguibacter	Unclassified
SV_1002	0	O7415_CTRL	Bacteria	Actinobacteria	Actinobacteria	Actinomycetales	Sanguibacteraceae	Sanguibacter	Unclassified
SV_1002	0	SALINE_CTRL_1	Bacteria	Actinobacteria	Actinobacteria	Actinomycetales	Sanguibacteraceae	Sanguibacter	Unclassified
SV_1002	0	NEG_CTRL_43542	Bacteria	Actinobacteria	Actinobacteria	Actinomycetales	Sanguibacteraceae	Sanguibacter	Unclassified
SV_1002	0	PSB_CTRL_3	Bacteria	Actinobacteria	Actinobacteria	Actinomycetales	Sanguibacteraceae	Sanguibacter	Unclassified
SV_1002	0	NEG_CTRL_43549	Bacteria	Actinobacteria	Actinobacteria	Actinomycetales	Sanguibacteraceae	Sanguibacter	Unclassified
SV_1002	0	NEG_CTRL_43543	Bacteria	Actinobacteria	Actinobacteria	Actinomycetales	Sanguibacteraceae	Sanguibacter	Unclassified
SV_1002	0	LS_CTRL_3	Bacteria	Actinobacteria	Actinobacteria	Actinomycetales	Sanguibacteraceae	Sanguibacter	Unclassified
SV_1002	0	DNP_CTRL_3	Bacteria	Actinobacteria	Actinobacteria	Actinomycetales	Sanguibacteraceae	Sanguibacter	Unclassified
SV_1002	0	LS_CTRL_1	Bacteria	Actinobacteria	Actinobacteria	Actinomycetales	Sanguibacteraceae	Sanguibacter	Unclassified
SV_1002	0	SS_CTRL_3	Bacteria	Actinobacteria	Actinobacteria	Actinomycetales	Sanguibacteraceae	Sanguibacter	Unclassified
SV_1002	0	NEG_CTRL_43545	Bacteria	Actinobacteria	Actinobacteria	Actinomycetales	Sanguibacteraceae	Sanguibacter	Unclassified
SV_1002	0	Q5252_CTRL	Bacteria	Actinobacteria	Actinobacteria	Actinomycetales	Sanguibacteraceae	Sanguibacter	Unclassified
SV_1002	0	Q5265_CTRL_1	Bacteria	Actinobacteria	Actinobacteria	Actinomycetales	Sanguibacteraceae	Sanguibacter	Unclassified
SV_1002	0	DNP_CTRL_2	Bacteria	Actinobacteria	Actinobacteria	Actinomycetales	Sanguibacteraceae	Sanguibacter	Unclassified
SV_1002	0	NEG_CTRL_43517	Bacteria	Actinobacteria	Actinobacteria	Actinomycetales	Sanguibacteraceae	Sanguibacter	Unclassified
SV_1002	0	SS_CTRL_1	Bacteria	Actinobacteria	Actinobacteria	Actinomycetales	Sanguibacteraceae	Sanguibacter	Unclassified
SV_1002	0	Q5394_CTRL	Bacteria	Actinobacteria	Actinobacteria	Actinomycetales	Sanguibacteraceae	Sanguibacter	Unclassified
SV_1002	0	NEG_CTRL_43523	Bacteria	Actinobacteria	Actinobacteria	Actinomycetales	Sanguibacteraceae	Sanguibacter	Unclassified
SV_1002	0	NEG_CTRL_43535	Bacteria	Actinobacteria	Actinobacteria	Actinomycetales	Sanguibacteraceae	Sanguibacter	Unclassified
SV_1002	0	Q5277_CTRL	Bacteria	Actinobacteria	Actinobacteria	Actinomycetales	Sanguibacteraceae	Sanguibacter	Unclassified
SV_1002	0	NEG_CTRL_43536	Bacteria	Actinobacteria	Actinobacteria	Actinomycetales	Sanguibacteraceae	Sanguibacter	Unclassified
SV_1002	0	NEG_CTRL_43538	Bacteria	Actinobacteria	Actinobacteria	Actinomycetales	Sanguibacteraceae	Sanguibacter	Unclassified
SV_1002	0	POS_CTRL2	Bacteria	Actinobacteria	Actinobacteria	Actinomycetales	Sanguibacteraceae	Sanguibacter	Unclassified
SV_1002	0	SALINE_CTRL_2	Bacteria	Actinobacteria	Actinobacteria	Actinomycetales	Sanguibacteraceae	Sanguibacter	Unclassified
SV_1002	0	DNP_CTRL_1	Bacteria	Actinobacteria	Actinobacteria	Actinomycetales	Sanguibacteraceae	Sanguibacter	Unclassified
SV_1002	0	LS_CTRL_2	Bacteria	Actinobacteria	Actinobacteria	Actinomycetales	Sanguibacteraceae	Sanguibacter	Unclassified
SV_1002	0	NEG_CTRL_43539	Bacteria	Actinobacteria	Actinobacteria	Actinomycetales	Sanguibacteraceae	Sanguibacter	Unclassified
SV_1002	0	POS_CTRL	Bacteria	Actinobacteria	Actinobacteria	Actinomycetales	Sanguibacteraceae	Sanguibacter	Unclassified
SV_1003	0	Q5265_CTRL_1	Bacteria	Bacteroidetes	Bacteroidia	Bacteroidales	Prevotellaceae	Prevotella	Unclassified
SV_1003	0	O7415_CTRL	Bacteria	Bacteroidetes	Bacteroidia	Bacteroidales	Prevotellaceae	Prevotella	Unclassified
SV_1003	0	SALINE_CTRL_1	Bacteria	Bacteroidetes	Bacteroidia	Bacteroidales	Prevotellaceae	Prevotella	Unclassified
SV_1003	0	NEG_CTRL_43543	Bacteria	Bacteroidetes	Bacteroidia	Bacteroidales	Prevotellaceae	Prevotella	Unclassified
SV_1003	0	POS_CTRL	Bacteria	Bacteroidetes	Bacteroidia	Bacteroidales	Prevotellaceae	Prevotella	Unclassified
SV_1003	0	NEG_CTRL_43542	Bacteria	Bacteroidetes	Bacteroidia	Bacteroidales	Prevotellaceae	Prevotella	Unclassified
SV_1003	0	NEG_CTRL_43545	Bacteria	Bacteroidetes	Bacteroidia	Bacteroidales	Prevotellaceae	Prevotella	Unclassified
SV_1003	0	NEG_CTRL_43523	Bacteria	Bacteroidetes	Bacteroidia	Bacteroidales	Prevotellaceae	Prevotella	Unclassified
SV_1003	0	NEG_CTRL_43517	Bacteria	Bacteroidetes	Bacteroidia	Bacteroidales	Prevotellaceae	Prevotella	Unclassified
SV_1003	0	NEG_CTRL_43535	Bacteria	Bacteroidetes	Bacteroidia	Bacteroidales	Prevotellaceae	Prevotella	Unclassified
SV_1003	0	LS_CTRL_3	Bacteria	Bacteroidetes	Bacteroidia	Bacteroidales	Prevotellaceae	Prevotella	Unclassified
SV_1003	0	POS_CTRL2	Bacteria	Bacteroidetes	Bacteroidia	Bacteroidales	Prevotellaceae	Prevotella	Unclassified
SV_1003	0	SS_CTRL_3	Bacteria	Bacteroidetes	Bacteroidia	Bacteroidales	Prevotellaceae	Prevotella	Unclassified
SV_1003	0	SALINE_CTRL_3	Bacteria	Bacteroidetes	Bacteroidia	Bacteroidales	Prevotellaceae	Prevotella	Unclassified
SV_1003	0	NEG_CTRL_43539	Bacteria	Bacteroidetes	Bacteroidia	Bacteroidales	Prevotellaceae	Prevotella	Unclassified
SV_1003	0	Q5252_CTRL	Bacteria	Bacteroidetes	Bacteroidia	Bacteroidales	Prevotellaceae	Prevotella	Unclassified
SV_1003	0	DNP_CTRL_2	Bacteria	Bacteroidetes	Bacteroidia	Bacteroidales	Prevotellaceae	Prevotella	Unclassified
SV_1003	0	NEG_CTRL_43546	Bacteria	Bacteroidetes	Bacteroidia	Bacteroidales	Prevotellaceae	Prevotella	Unclassified
SV_1003	0	DNP_CTRL_3	Bacteria	Bacteroidetes	Bacteroidia	Bacteroidales	Prevotellaceae	Prevotella	Unclassified
SV_1003	0	NEG_CTRL_43538	Bacteria	Bacteroidetes	Bacteroidia	Bacteroidales	Prevotellaceae	Prevotella	Unclassified
SV_1003	0	SS_CTRL_1	Bacteria	Bacteroidetes	Bacteroidia	Bacteroidales	Prevotellaceae	Prevotella	Unclassified
SV_1003	0	LS_CTRL_1	Bacteria	Bacteroidetes	Bacteroidia	Bacteroidales	Prevotellaceae	Prevotella	Unclassified
SV_1003	0	NEG_CTRL_43549	Bacteria	Bacteroidetes	Bacteroidia	Bacteroidales	Prevotellaceae	Prevotella	Unclassified
SV_1003	0	SALINE_CTRL_2	Bacteria	Bacteroidetes	Bacteroidia	Bacteroidales	Prevotellaceae	Prevotella	Unclassified
SV_1003	0	NEG_CTRL_43536	Bacteria	Bacteroidetes	Bacteroidia	Bacteroidales	Prevotellaceae	Prevotella	Unclassified
SV_1003	0	DNP_CTRL_1	Bacteria	Bacteroidetes	Bacteroidia	Bacteroidales	Prevotellaceae	Prevotella	Unclassified
SV_1003	0	PSB_CTRL_3	Bacteria	Bacteroidetes	Bacteroidia	Bacteroidales	Prevotellaceae	Prevotella	Unclassified
SV_1003	0	LS_CTRL_2	Bacteria	Bacteroidetes	Bacteroidia	Bacteroidales	Prevotellaceae	Prevotella	Unclassified
SV_1003	0	Q5394_CTRL	Bacteria	Bacteroidetes	Bacteroidia	Bacteroidales	Prevotellaceae	Prevotella	Unclassified
SV_1003	0	Q5277_CTRL	Bacteria	Bacteroidetes	Bacteroidia	Bacteroidales	Prevotellaceae	Prevotella	Unclassified
SV_1003	0	SS_CTRL_2	Bacteria	Bacteroidetes	Bacteroidia	Bacteroidales	Prevotellaceae	Prevotella	Unclassified
SV_1004	0	NEG_CTRL_43538	Bacteria	Acidobacteria	Acidobacteria_Gp6	Gp6	Unclassified	Unclassified	Unclassified
SV_1004	0	Q5265_CTRL_1	Bacteria	Acidobacteria	Acidobacteria_Gp6	Gp6	Unclassified	Unclassified	Unclassified
SV_1004	0	NEG_CTRL_43543	Bacteria	Acidobacteria	Acidobacteria_Gp6	Gp6	Unclassified	Unclassified	Unclassified
SV_1004	0	NEG_CTRL_43535	Bacteria	Acidobacteria	Acidobacteria_Gp6	Gp6	Unclassified	Unclassified	Unclassified
SV_1004	0	NEG_CTRL_43517	Bacteria	Acidobacteria	Acidobacteria_Gp6	Gp6	Unclassified	Unclassified	Unclassified
SV_1004	0	NEG_CTRL_43546	Bacteria	Acidobacteria	Acidobacteria_Gp6	Gp6	Unclassified	Unclassified	Unclassified
SV_1004	0	NEG_CTRL_43539	Bacteria	Acidobacteria	Acidobacteria_Gp6	Gp6	Unclassified	Unclassified	Unclassified
SV_1004	0	NEG_CTRL_43542	Bacteria	Acidobacteria	Acidobacteria_Gp6	Gp6	Unclassified	Unclassified	Unclassified
SV_1004	0	DNP_CTRL_3	Bacteria	Acidobacteria	Acidobacteria_Gp6	Gp6	Unclassified	Unclassified	Unclassified
SV_1004	0	Q5277_CTRL	Bacteria	Acidobacteria	Acidobacteria_Gp6	Gp6	Unclassified	Unclassified	Unclassified
SV_1004	0	SALINE_CTRL_3	Bacteria	Acidobacteria	Acidobacteria_Gp6	Gp6	Unclassified	Unclassified	Unclassified
SV_1004	0	DNP_CTRL_1	Bacteria	Acidobacteria	Acidobacteria_Gp6	Gp6	Unclassified	Unclassified	Unclassified
SV_1004	0	SALINE_CTRL_1	Bacteria	Acidobacteria	Acidobacteria_Gp6	Gp6	Unclassified	Unclassified	Unclassified
SV_1004	0	POS_CTRL	Bacteria	Acidobacteria	Acidobacteria_Gp6	Gp6	Unclassified	Unclassified	Unclassified
SV_1004	0	SALINE_CTRL_2	Bacteria	Acidobacteria	Acidobacteria_Gp6	Gp6	Unclassified	Unclassified	Unclassified
SV_1004	0	NEG_CTRL_43523	Bacteria	Acidobacteria	Acidobacteria_Gp6	Gp6	Unclassified	Unclassified	Unclassified
SV_1004	0	SS_CTRL_1	Bacteria	Acidobacteria	Acidobacteria_Gp6	Gp6	Unclassified	Unclassified	Unclassified
SV_1004	0	PSB_CTRL_3	Bacteria	Acidobacteria	Acidobacteria_Gp6	Gp6	Unclassified	Unclassified	Unclassified
SV_1004	0	LS_CTRL_1	Bacteria	Acidobacteria	Acidobacteria_Gp6	Gp6	Unclassified	Unclassified	Unclassified
SV_1004	0	POS_CTRL2	Bacteria	Acidobacteria	Acidobacteria_Gp6	Gp6	Unclassified	Unclassified	Unclassified
SV_1004	0	Q5252_CTRL	Bacteria	Acidobacteria	Acidobacteria_Gp6	Gp6	Unclassified	Unclassified	Unclassified
SV_1004	0	SS_CTRL_3	Bacteria	Acidobacteria	Acidobacteria_Gp6	Gp6	Unclassified	Unclassified	Unclassified
SV_1004	0	SS_CTRL_2	Bacteria	Acidobacteria	Acidobacteria_Gp6	Gp6	Unclassified	Unclassified	Unclassified
SV_1004	0	NEG_CTRL_43536	Bacteria	Acidobacteria	Acidobacteria_Gp6	Gp6	Unclassified	Unclassified	Unclassified
SV_1004	0	LS_CTRL_2	Bacteria	Acidobacteria	Acidobacteria_Gp6	Gp6	Unclassified	Unclassified	Unclassified
SV_1004	0	LS_CTRL_3	Bacteria	Acidobacteria	Acidobacteria_Gp6	Gp6	Unclassified	Unclassified	Unclassified
SV_1004	0	NEG_CTRL_43549	Bacteria	Acidobacteria	Acidobacteria_Gp6	Gp6	Unclassified	Unclassified	Unclassified
SV_1004	0	Q5394_CTRL	Bacteria	Acidobacteria	Acidobacteria_Gp6	Gp6	Unclassified	Unclassified	Unclassified
SV_1004	0	O7415_CTRL	Bacteria	Acidobacteria	Acidobacteria_Gp6	Gp6	Unclassified	Unclassified	Unclassified
SV_1004	0	NEG_CTRL_43545	Bacteria	Acidobacteria	Acidobacteria_Gp6	Gp6	Unclassified	Unclassified	Unclassified
SV_1004	0	DNP_CTRL_2	Bacteria	Acidobacteria	Acidobacteria_Gp6	Gp6	Unclassified	Unclassified	Unclassified
SV_1005	0	SALINE_CTRL_3	Bacteria	Firmicutes	Clostridia	Clostridiales	Lachnospiraceae	Unclassified	Unclassified
SV_1005	0	NEG_CTRL_43539	Bacteria	Firmicutes	Clostridia	Clostridiales	Lachnospiraceae	Unclassified	Unclassified
SV_1005	0	NEG_CTRL_43546	Bacteria	Firmicutes	Clostridia	Clostridiales	Lachnospiraceae	Unclassified	Unclassified
SV_1005	0	Q5394_CTRL	Bacteria	Firmicutes	Clostridia	Clostridiales	Lachnospiraceae	Unclassified	Unclassified
SV_1005	0	NEG_CTRL_43517	Bacteria	Firmicutes	Clostridia	Clostridiales	Lachnospiraceae	Unclassified	Unclassified
SV_1005	0	SS_CTRL_2	Bacteria	Firmicutes	Clostridia	Clostridiales	Lachnospiraceae	Unclassified	Unclassified
SV_1005	0	NEG_CTRL_43523	Bacteria	Firmicutes	Clostridia	Clostridiales	Lachnospiraceae	Unclassified	Unclassified
SV_1005	0	SALINE_CTRL_2	Bacteria	Firmicutes	Clostridia	Clostridiales	Lachnospiraceae	Unclassified	Unclassified
SV_1005	0	LS_CTRL_1	Bacteria	Firmicutes	Clostridia	Clostridiales	Lachnospiraceae	Unclassified	Unclassified
SV_1005	0	POS_CTRL	Bacteria	Firmicutes	Clostridia	Clostridiales	Lachnospiraceae	Unclassified	Unclassified
SV_1005	0	SS_CTRL_3	Bacteria	Firmicutes	Clostridia	Clostridiales	Lachnospiraceae	Unclassified	Unclassified
SV_1005	0	DNP_CTRL_1	Bacteria	Firmicutes	Clostridia	Clostridiales	Lachnospiraceae	Unclassified	Unclassified
SV_1005	0	SS_CTRL_1	Bacteria	Firmicutes	Clostridia	Clostridiales	Lachnospiraceae	Unclassified	Unclassified
SV_1005	0	NEG_CTRL_43538	Bacteria	Firmicutes	Clostridia	Clostridiales	Lachnospiraceae	Unclassified	Unclassified
SV_1005	0	LS_CTRL_2	Bacteria	Firmicutes	Clostridia	Clostridiales	Lachnospiraceae	Unclassified	Unclassified
SV_1005	0	Q5277_CTRL	Bacteria	Firmicutes	Clostridia	Clostridiales	Lachnospiraceae	Unclassified	Unclassified
SV_1005	0	POS_CTRL2	Bacteria	Firmicutes	Clostridia	Clostridiales	Lachnospiraceae	Unclassified	Unclassified
SV_1005	0	DNP_CTRL_3	Bacteria	Firmicutes	Clostridia	Clostridiales	Lachnospiraceae	Unclassified	Unclassified
SV_1005	0	NEG_CTRL_43549	Bacteria	Firmicutes	Clostridia	Clostridiales	Lachnospiraceae	Unclassified	Unclassified
SV_1005	0	NEG_CTRL_43545	Bacteria	Firmicutes	Clostridia	Clostridiales	Lachnospiraceae	Unclassified	Unclassified
SV_1005	0	NEG_CTRL_43542	Bacteria	Firmicutes	Clostridia	Clostridiales	Lachnospiraceae	Unclassified	Unclassified
SV_1005	0	LS_CTRL_3	Bacteria	Firmicutes	Clostridia	Clostridiales	Lachnospiraceae	Unclassified	Unclassified
SV_1005	0	DNP_CTRL_2	Bacteria	Firmicutes	Clostridia	Clostridiales	Lachnospiraceae	Unclassified	Unclassified
SV_1005	0	NEG_CTRL_43536	Bacteria	Firmicutes	Clostridia	Clostridiales	Lachnospiraceae	Unclassified	Unclassified
SV_1005	0	NEG_CTRL_43543	Bacteria	Firmicutes	Clostridia	Clostridiales	Lachnospiraceae	Unclassified	Unclassified
SV_1005	0	NEG_CTRL_43535	Bacteria	Firmicutes	Clostridia	Clostridiales	Lachnospiraceae	Unclassified	Unclassified
SV_1005	0	Q5265_CTRL_1	Bacteria	Firmicutes	Clostridia	Clostridiales	Lachnospiraceae	Unclassified	Unclassified
SV_1005	0	PSB_CTRL_3	Bacteria	Firmicutes	Clostridia	Clostridiales	Lachnospiraceae	Unclassified	Unclassified
SV_1005	0	Q5252_CTRL	Bacteria	Firmicutes	Clostridia	Clostridiales	Lachnospiraceae	Unclassified	Unclassified
SV_1005	0	O7415_CTRL	Bacteria	Firmicutes	Clostridia	Clostridiales	Lachnospiraceae	Unclassified	Unclassified
SV_1005	0	SALINE_CTRL_1	Bacteria	Firmicutes	Clostridia	Clostridiales	Lachnospiraceae	Unclassified	Unclassified
SV_1006	0	SALINE_CTRL_3	Bacteria	Actinobacteria	Actinobacteria	Actinomycetales	Brevibacteriaceae	Brevibacterium	pityocampae
SV_1006	0	NEG_CTRL_43546	Bacteria	Actinobacteria	Actinobacteria	Actinomycetales	Brevibacteriaceae	Brevibacterium	pityocampae
SV_1006	0	NEG_CTRL_43539	Bacteria	Actinobacteria	Actinobacteria	Actinomycetales	Brevibacteriaceae	Brevibacterium	pityocampae
SV_1006	0	LS_CTRL_1	Bacteria	Actinobacteria	Actinobacteria	Actinomycetales	Brevibacteriaceae	Brevibacterium	pityocampae
SV_1006	0	NEG_CTRL_43523	Bacteria	Actinobacteria	Actinobacteria	Actinomycetales	Brevibacteriaceae	Brevibacterium	pityocampae
SV_1006	0	Q5394_CTRL	Bacteria	Actinobacteria	Actinobacteria	Actinomycetales	Brevibacteriaceae	Brevibacterium	pityocampae
SV_1006	0	SS_CTRL_3	Bacteria	Actinobacteria	Actinobacteria	Actinomycetales	Brevibacteriaceae	Brevibacterium	pityocampae
SV_1006	0	NEG_CTRL_43538	Bacteria	Actinobacteria	Actinobacteria	Actinomycetales	Brevibacteriaceae	Brevibacterium	pityocampae
SV_1006	0	SS_CTRL_1	Bacteria	Actinobacteria	Actinobacteria	Actinomycetales	Brevibacteriaceae	Brevibacterium	pityocampae
SV_1006	0	POS_CTRL	Bacteria	Actinobacteria	Actinobacteria	Actinomycetales	Brevibacteriaceae	Brevibacterium	pityocampae
SV_1006	0	SALINE_CTRL_1	Bacteria	Actinobacteria	Actinobacteria	Actinomycetales	Brevibacteriaceae	Brevibacterium	pityocampae
SV_1006	0	LS_CTRL_2	Bacteria	Actinobacteria	Actinobacteria	Actinomycetales	Brevibacteriaceae	Brevibacterium	pityocampae
SV_1006	0	Q5277_CTRL	Bacteria	Actinobacteria	Actinobacteria	Actinomycetales	Brevibacteriaceae	Brevibacterium	pityocampae
SV_1006	0	NEG_CTRL_43549	Bacteria	Actinobacteria	Actinobacteria	Actinomycetales	Brevibacteriaceae	Brevibacterium	pityocampae
SV_1006	0	NEG_CTRL_43535	Bacteria	Actinobacteria	Actinobacteria	Actinomycetales	Brevibacteriaceae	Brevibacterium	pityocampae
SV_1006	0	NEG_CTRL_43545	Bacteria	Actinobacteria	Actinobacteria	Actinomycetales	Brevibacteriaceae	Brevibacterium	pityocampae
SV_1006	0	POS_CTRL2	Bacteria	Actinobacteria	Actinobacteria	Actinomycetales	Brevibacteriaceae	Brevibacterium	pityocampae
SV_1006	0	LS_CTRL_3	Bacteria	Actinobacteria	Actinobacteria	Actinomycetales	Brevibacteriaceae	Brevibacterium	pityocampae
SV_1006	0	SS_CTRL_2	Bacteria	Actinobacteria	Actinobacteria	Actinomycetales	Brevibacteriaceae	Brevibacterium	pityocampae
SV_1006	0	SALINE_CTRL_2	Bacteria	Actinobacteria	Actinobacteria	Actinomycetales	Brevibacteriaceae	Brevibacterium	pityocampae
SV_1006	0	NEG_CTRL_43542	Bacteria	Actinobacteria	Actinobacteria	Actinomycetales	Brevibacteriaceae	Brevibacterium	pityocampae
SV_1006	0	DNP_CTRL_1	Bacteria	Actinobacteria	Actinobacteria	Actinomycetales	Brevibacteriaceae	Brevibacterium	pityocampae
SV_1006	0	O7415_CTRL	Bacteria	Actinobacteria	Actinobacteria	Actinomycetales	Brevibacteriaceae	Brevibacterium	pityocampae
SV_1006	0	NEG_CTRL_43543	Bacteria	Actinobacteria	Actinobacteria	Actinomycetales	Brevibacteriaceae	Brevibacterium	pityocampae
SV_1006	0	PSB_CTRL_3	Bacteria	Actinobacteria	Actinobacteria	Actinomycetales	Brevibacteriaceae	Brevibacterium	pityocampae
SV_1006	0	NEG_CTRL_43517	Bacteria	Actinobacteria	Actinobacteria	Actinomycetales	Brevibacteriaceae	Brevibacterium	pityocampae
SV_1006	0	DNP_CTRL_2	Bacteria	Actinobacteria	Actinobacteria	Actinomycetales	Brevibacteriaceae	Brevibacterium	pityocampae
SV_1006	0	Q5265_CTRL_1	Bacteria	Actinobacteria	Actinobacteria	Actinomycetales	Brevibacteriaceae	Brevibacterium	pityocampae
SV_1006	0	Q5252_CTRL	Bacteria	Actinobacteria	Actinobacteria	Actinomycetales	Brevibacteriaceae	Brevibacterium	pityocampae
SV_1006	0	DNP_CTRL_3	Bacteria	Actinobacteria	Actinobacteria	Actinomycetales	Brevibacteriaceae	Brevibacterium	pityocampae
SV_1006	0	NEG_CTRL_43536	Bacteria	Actinobacteria	Actinobacteria	Actinomycetales	Brevibacteriaceae	Brevibacterium	pityocampae
SV_1007	0	NEG_CTRL_43535	Bacteria	Proteobacteria	Betaproteobacteria	Neisseriales	Neisseriaceae	Alysiella	Unclassified
SV_1007	0	NEG_CTRL_43538	Bacteria	Proteobacteria	Betaproteobacteria	Neisseriales	Neisseriaceae	Alysiella	Unclassified
SV_1007	0	Q5394_CTRL	Bacteria	Proteobacteria	Betaproteobacteria	Neisseriales	Neisseriaceae	Alysiella	Unclassified
SV_1007	0	SALINE_CTRL_3	Bacteria	Proteobacteria	Betaproteobacteria	Neisseriales	Neisseriaceae	Alysiella	Unclassified
SV_1007	0	LS_CTRL_3	Bacteria	Proteobacteria	Betaproteobacteria	Neisseriales	Neisseriaceae	Alysiella	Unclassified
SV_1007	0	SALINE_CTRL_1	Bacteria	Proteobacteria	Betaproteobacteria	Neisseriales	Neisseriaceae	Alysiella	Unclassified
SV_1007	0	NEG_CTRL_43546	Bacteria	Proteobacteria	Betaproteobacteria	Neisseriales	Neisseriaceae	Alysiella	Unclassified
SV_1007	0	SS_CTRL_1	Bacteria	Proteobacteria	Betaproteobacteria	Neisseriales	Neisseriaceae	Alysiella	Unclassified
SV_1007	0	LS_CTRL_2	Bacteria	Proteobacteria	Betaproteobacteria	Neisseriales	Neisseriaceae	Alysiella	Unclassified
SV_1007	0	POS_CTRL	Bacteria	Proteobacteria	Betaproteobacteria	Neisseriales	Neisseriaceae	Alysiella	Unclassified
SV_1007	0	NEG_CTRL_43543	Bacteria	Proteobacteria	Betaproteobacteria	Neisseriales	Neisseriaceae	Alysiella	Unclassified
SV_1007	0	LS_CTRL_1	Bacteria	Proteobacteria	Betaproteobacteria	Neisseriales	Neisseriaceae	Alysiella	Unclassified
SV_1007	0	NEG_CTRL_43545	Bacteria	Proteobacteria	Betaproteobacteria	Neisseriales	Neisseriaceae	Alysiella	Unclassified
SV_1007	0	NEG_CTRL_43523	Bacteria	Proteobacteria	Betaproteobacteria	Neisseriales	Neisseriaceae	Alysiella	Unclassified
SV_1007	0	O7415_CTRL	Bacteria	Proteobacteria	Betaproteobacteria	Neisseriales	Neisseriaceae	Alysiella	Unclassified
SV_1007	0	Q5277_CTRL	Bacteria	Proteobacteria	Betaproteobacteria	Neisseriales	Neisseriaceae	Alysiella	Unclassified
SV_1007	0	Q5252_CTRL	Bacteria	Proteobacteria	Betaproteobacteria	Neisseriales	Neisseriaceae	Alysiella	Unclassified
SV_1007	0	NEG_CTRL_43542	Bacteria	Proteobacteria	Betaproteobacteria	Neisseriales	Neisseriaceae	Alysiella	Unclassified
SV_1007	0	POS_CTRL2	Bacteria	Proteobacteria	Betaproteobacteria	Neisseriales	Neisseriaceae	Alysiella	Unclassified
SV_1007	0	NEG_CTRL_43549	Bacteria	Proteobacteria	Betaproteobacteria	Neisseriales	Neisseriaceae	Alysiella	Unclassified
SV_1007	0	NEG_CTRL_43539	Bacteria	Proteobacteria	Betaproteobacteria	Neisseriales	Neisseriaceae	Alysiella	Unclassified
SV_1007	0	DNP_CTRL_2	Bacteria	Proteobacteria	Betaproteobacteria	Neisseriales	Neisseriaceae	Alysiella	Unclassified
SV_1007	0	SALINE_CTRL_2	Bacteria	Proteobacteria	Betaproteobacteria	Neisseriales	Neisseriaceae	Alysiella	Unclassified
SV_1007	0	SS_CTRL_2	Bacteria	Proteobacteria	Betaproteobacteria	Neisseriales	Neisseriaceae	Alysiella	Unclassified
SV_1007	0	DNP_CTRL_1	Bacteria	Proteobacteria	Betaproteobacteria	Neisseriales	Neisseriaceae	Alysiella	Unclassified
SV_1007	0	NEG_CTRL_43536	Bacteria	Proteobacteria	Betaproteobacteria	Neisseriales	Neisseriaceae	Alysiella	Unclassified
SV_1007	0	NEG_CTRL_43517	Bacteria	Proteobacteria	Betaproteobacteria	Neisseriales	Neisseriaceae	Alysiella	Unclassified
SV_1007	0	Q5265_CTRL_1	Bacteria	Proteobacteria	Betaproteobacteria	Neisseriales	Neisseriaceae	Alysiella	Unclassified
SV_1007	0	PSB_CTRL_3	Bacteria	Proteobacteria	Betaproteobacteria	Neisseriales	Neisseriaceae	Alysiella	Unclassified
SV_1007	0	SS_CTRL_3	Bacteria	Proteobacteria	Betaproteobacteria	Neisseriales	Neisseriaceae	Alysiella	Unclassified
SV_1007	0	DNP_CTRL_3	Bacteria	Proteobacteria	Betaproteobacteria	Neisseriales	Neisseriaceae	Alysiella	Unclassified
SV_1008	0	NEG_CTRL_43538	Bacteria	Firmicutes	Clostridia	Clostridiales	Ruminococcaceae	Unclassified	Unclassified
SV_1008	0	SALINE_CTRL_3	Bacteria	Firmicutes	Clostridia	Clostridiales	Ruminococcaceae	Unclassified	Unclassified
SV_1008	0	DNP_CTRL_2	Bacteria	Firmicutes	Clostridia	Clostridiales	Ruminococcaceae	Unclassified	Unclassified
SV_1008	0	DNP_CTRL_1	Bacteria	Firmicutes	Clostridia	Clostridiales	Ruminococcaceae	Unclassified	Unclassified
SV_1008	0	NEG_CTRL_43536	Bacteria	Firmicutes	Clostridia	Clostridiales	Ruminococcaceae	Unclassified	Unclassified
SV_1008	0	LS_CTRL_3	Bacteria	Firmicutes	Clostridia	Clostridiales	Ruminococcaceae	Unclassified	Unclassified
SV_1008	0	NEG_CTRL_43543	Bacteria	Firmicutes	Clostridia	Clostridiales	Ruminococcaceae	Unclassified	Unclassified
SV_1008	0	NEG_CTRL_43539	Bacteria	Firmicutes	Clostridia	Clostridiales	Ruminococcaceae	Unclassified	Unclassified
SV_1008	0	Q5277_CTRL	Bacteria	Firmicutes	Clostridia	Clostridiales	Ruminococcaceae	Unclassified	Unclassified
SV_1008	0	POS_CTRL	Bacteria	Firmicutes	Clostridia	Clostridiales	Ruminococcaceae	Unclassified	Unclassified
SV_1008	0	O7415_CTRL	Bacteria	Firmicutes	Clostridia	Clostridiales	Ruminococcaceae	Unclassified	Unclassified
SV_1008	0	NEG_CTRL_43523	Bacteria	Firmicutes	Clostridia	Clostridiales	Ruminococcaceae	Unclassified	Unclassified
SV_1008	0	SS_CTRL_2	Bacteria	Firmicutes	Clostridia	Clostridiales	Ruminococcaceae	Unclassified	Unclassified
SV_1008	0	NEG_CTRL_43542	Bacteria	Firmicutes	Clostridia	Clostridiales	Ruminococcaceae	Unclassified	Unclassified
SV_1008	0	DNP_CTRL_3	Bacteria	Firmicutes	Clostridia	Clostridiales	Ruminococcaceae	Unclassified	Unclassified
SV_1008	0	NEG_CTRL_43549	Bacteria	Firmicutes	Clostridia	Clostridiales	Ruminococcaceae	Unclassified	Unclassified
SV_1008	0	NEG_CTRL_43546	Bacteria	Firmicutes	Clostridia	Clostridiales	Ruminococcaceae	Unclassified	Unclassified
SV_1008	0	LS_CTRL_2	Bacteria	Firmicutes	Clostridia	Clostridiales	Ruminococcaceae	Unclassified	Unclassified
SV_1008	0	Q5252_CTRL	Bacteria	Firmicutes	Clostridia	Clostridiales	Ruminococcaceae	Unclassified	Unclassified
SV_1008	0	SS_CTRL_3	Bacteria	Firmicutes	Clostridia	Clostridiales	Ruminococcaceae	Unclassified	Unclassified
SV_1008	0	Q5265_CTRL_1	Bacteria	Firmicutes	Clostridia	Clostridiales	Ruminococcaceae	Unclassified	Unclassified
SV_1008	0	SALINE_CTRL_2	Bacteria	Firmicutes	Clostridia	Clostridiales	Ruminococcaceae	Unclassified	Unclassified
SV_1008	0	PSB_CTRL_3	Bacteria	Firmicutes	Clostridia	Clostridiales	Ruminococcaceae	Unclassified	Unclassified
SV_1008	0	SALINE_CTRL_1	Bacteria	Firmicutes	Clostridia	Clostridiales	Ruminococcaceae	Unclassified	Unclassified
SV_1008	0	NEG_CTRL_43545	Bacteria	Firmicutes	Clostridia	Clostridiales	Ruminococcaceae	Unclassified	Unclassified
SV_1008	0	NEG_CTRL_43535	Bacteria	Firmicutes	Clostridia	Clostridiales	Ruminococcaceae	Unclassified	Unclassified
SV_1008	0	Q5394_CTRL	Bacteria	Firmicutes	Clostridia	Clostridiales	Ruminococcaceae	Unclassified	Unclassified
SV_1008	0	SS_CTRL_1	Bacteria	Firmicutes	Clostridia	Clostridiales	Ruminococcaceae	Unclassified	Unclassified
SV_1008	0	LS_CTRL_1	Bacteria	Firmicutes	Clostridia	Clostridiales	Ruminococcaceae	Unclassified	Unclassified
SV_1008	0	POS_CTRL2	Bacteria	Firmicutes	Clostridia	Clostridiales	Ruminococcaceae	Unclassified	Unclassified
SV_1008	0	NEG_CTRL_43517	Bacteria	Firmicutes	Clostridia	Clostridiales	Ruminococcaceae	Unclassified	Unclassified
SV_1009	0	NEG_CTRL_43539	Bacteria	Firmicutes	Clostridia	Clostridiales	Peptostreptococcaceae	Clostridium_XI	Unclassified
SV_1009	0	PSB_CTRL_3	Bacteria	Firmicutes	Clostridia	Clostridiales	Peptostreptococcaceae	Clostridium_XI	Unclassified
SV_1009	0	O7415_CTRL	Bacteria	Firmicutes	Clostridia	Clostridiales	Peptostreptococcaceae	Clostridium_XI	Unclassified
SV_1009	0	NEG_CTRL_43538	Bacteria	Firmicutes	Clostridia	Clostridiales	Peptostreptococcaceae	Clostridium_XI	Unclassified
SV_1009	0	LS_CTRL_2	Bacteria	Firmicutes	Clostridia	Clostridiales	Peptostreptococcaceae	Clostridium_XI	Unclassified
SV_1009	0	DNP_CTRL_2	Bacteria	Firmicutes	Clostridia	Clostridiales	Peptostreptococcaceae	Clostridium_XI	Unclassified
SV_1009	0	SALINE_CTRL_3	Bacteria	Firmicutes	Clostridia	Clostridiales	Peptostreptococcaceae	Clostridium_XI	Unclassified
SV_1009	0	Q5277_CTRL	Bacteria	Firmicutes	Clostridia	Clostridiales	Peptostreptococcaceae	Clostridium_XI	Unclassified
SV_1009	0	Q5394_CTRL	Bacteria	Firmicutes	Clostridia	Clostridiales	Peptostreptococcaceae	Clostridium_XI	Unclassified
SV_1009	0	NEG_CTRL_43542	Bacteria	Firmicutes	Clostridia	Clostridiales	Peptostreptococcaceae	Clostridium_XI	Unclassified
SV_1009	0	SALINE_CTRL_1	Bacteria	Firmicutes	Clostridia	Clostridiales	Peptostreptococcaceae	Clostridium_XI	Unclassified
SV_1009	0	LS_CTRL_1	Bacteria	Firmicutes	Clostridia	Clostridiales	Peptostreptococcaceae	Clostridium_XI	Unclassified
SV_1009	0	SALINE_CTRL_2	Bacteria	Firmicutes	Clostridia	Clostridiales	Peptostreptococcaceae	Clostridium_XI	Unclassified
SV_1009	0	NEG_CTRL_43546	Bacteria	Firmicutes	Clostridia	Clostridiales	Peptostreptococcaceae	Clostridium_XI	Unclassified
SV_1009	0	NEG_CTRL_43549	Bacteria	Firmicutes	Clostridia	Clostridiales	Peptostreptococcaceae	Clostridium_XI	Unclassified
SV_1009	0	Q5252_CTRL	Bacteria	Firmicutes	Clostridia	Clostridiales	Peptostreptococcaceae	Clostridium_XI	Unclassified
SV_1009	0	NEG_CTRL_43523	Bacteria	Firmicutes	Clostridia	Clostridiales	Peptostreptococcaceae	Clostridium_XI	Unclassified
SV_1009	0	Q5265_CTRL_1	Bacteria	Firmicutes	Clostridia	Clostridiales	Peptostreptococcaceae	Clostridium_XI	Unclassified
SV_1009	0	NEG_CTRL_43536	Bacteria	Firmicutes	Clostridia	Clostridiales	Peptostreptococcaceae	Clostridium_XI	Unclassified
SV_1009	0	NEG_CTRL_43543	Bacteria	Firmicutes	Clostridia	Clostridiales	Peptostreptococcaceae	Clostridium_XI	Unclassified
SV_1009	0	NEG_CTRL_43545	Bacteria	Firmicutes	Clostridia	Clostridiales	Peptostreptococcaceae	Clostridium_XI	Unclassified
SV_1009	0	NEG_CTRL_43535	Bacteria	Firmicutes	Clostridia	Clostridiales	Peptostreptococcaceae	Clostridium_XI	Unclassified
SV_1009	0	SS_CTRL_1	Bacteria	Firmicutes	Clostridia	Clostridiales	Peptostreptococcaceae	Clostridium_XI	Unclassified
SV_1009	0	DNP_CTRL_1	Bacteria	Firmicutes	Clostridia	Clostridiales	Peptostreptococcaceae	Clostridium_XI	Unclassified
SV_1009	0	SS_CTRL_3	Bacteria	Firmicutes	Clostridia	Clostridiales	Peptostreptococcaceae	Clostridium_XI	Unclassified
SV_1009	0	DNP_CTRL_3	Bacteria	Firmicutes	Clostridia	Clostridiales	Peptostreptococcaceae	Clostridium_XI	Unclassified
SV_1009	0	POS_CTRL2	Bacteria	Firmicutes	Clostridia	Clostridiales	Peptostreptococcaceae	Clostridium_XI	Unclassified
SV_1009	0	SS_CTRL_2	Bacteria	Firmicutes	Clostridia	Clostridiales	Peptostreptococcaceae	Clostridium_XI	Unclassified
SV_1009	0	POS_CTRL	Bacteria	Firmicutes	Clostridia	Clostridiales	Peptostreptococcaceae	Clostridium_XI	Unclassified
SV_1009	0	NEG_CTRL_43517	Bacteria	Firmicutes	Clostridia	Clostridiales	Peptostreptococcaceae	Clostridium_XI	Unclassified
SV_1009	0	LS_CTRL_3	Bacteria	Firmicutes	Clostridia	Clostridiales	Peptostreptococcaceae	Clostridium_XI	Unclassified
SV_101	0	POS_CTRL	Bacteria	Fusobacteria	Fusobacteriia	Fusobacteriales	Fusobacteriaceae	Fusobacterium	Unclassified
SV_101	0	NEG_CTRL_43543	Bacteria	Fusobacteria	Fusobacteriia	Fusobacteriales	Fusobacteriaceae	Fusobacterium	Unclassified
SV_101	0	NEG_CTRL_43523	Bacteria	Fusobacteria	Fusobacteriia	Fusobacteriales	Fusobacteriaceae	Fusobacterium	Unclassified
SV_101	0	NEG_CTRL_43542	Bacteria	Fusobacteria	Fusobacteriia	Fusobacteriales	Fusobacteriaceae	Fusobacterium	Unclassified
SV_101	0	NEG_CTRL_43535	Bacteria	Fusobacteria	Fusobacteriia	Fusobacteriales	Fusobacteriaceae	Fusobacterium	Unclassified
SV_101	0	SALINE_CTRL_3	Bacteria	Fusobacteria	Fusobacteriia	Fusobacteriales	Fusobacteriaceae	Fusobacterium	Unclassified
SV_101	0	SALINE_CTRL_2	Bacteria	Fusobacteria	Fusobacteriia	Fusobacteriales	Fusobacteriaceae	Fusobacterium	Unclassified
SV_101	0	NEG_CTRL_43545	Bacteria	Fusobacteria	Fusobacteriia	Fusobacteriales	Fusobacteriaceae	Fusobacterium	Unclassified
SV_101	0	DNP_CTRL_2	Bacteria	Fusobacteria	Fusobacteriia	Fusobacteriales	Fusobacteriaceae	Fusobacterium	Unclassified
SV_101	0	NEG_CTRL_43538	Bacteria	Fusobacteria	Fusobacteriia	Fusobacteriales	Fusobacteriaceae	Fusobacterium	Unclassified
SV_101	0	Q5252_CTRL	Bacteria	Fusobacteria	Fusobacteriia	Fusobacteriales	Fusobacteriaceae	Fusobacterium	Unclassified
SV_101	0	LS_CTRL_3	Bacteria	Fusobacteria	Fusobacteriia	Fusobacteriales	Fusobacteriaceae	Fusobacterium	Unclassified
SV_101	0	Q5394_CTRL	Bacteria	Fusobacteria	Fusobacteriia	Fusobacteriales	Fusobacteriaceae	Fusobacterium	Unclassified
SV_101	0	DNP_CTRL_1	Bacteria	Fusobacteria	Fusobacteriia	Fusobacteriales	Fusobacteriaceae	Fusobacterium	Unclassified
SV_101	0	NEG_CTRL_43517	Bacteria	Fusobacteria	Fusobacteriia	Fusobacteriales	Fusobacteriaceae	Fusobacterium	Unclassified
SV_101	0	O7415_CTRL	Bacteria	Fusobacteria	Fusobacteriia	Fusobacteriales	Fusobacteriaceae	Fusobacterium	Unclassified
SV_101	0	SS_CTRL_2	Bacteria	Fusobacteria	Fusobacteriia	Fusobacteriales	Fusobacteriaceae	Fusobacterium	Unclassified
SV_101	0	PSB_CTRL_3	Bacteria	Fusobacteria	Fusobacteriia	Fusobacteriales	Fusobacteriaceae	Fusobacterium	Unclassified
SV_101	0	Q5265_CTRL_1	Bacteria	Fusobacteria	Fusobacteriia	Fusobacteriales	Fusobacteriaceae	Fusobacterium	Unclassified
SV_101	0	DNP_CTRL_3	Bacteria	Fusobacteria	Fusobacteriia	Fusobacteriales	Fusobacteriaceae	Fusobacterium	Unclassified
SV_101	0	SALINE_CTRL_1	Bacteria	Fusobacteria	Fusobacteriia	Fusobacteriales	Fusobacteriaceae	Fusobacterium	Unclassified
SV_101	0	SS_CTRL_1	Bacteria	Fusobacteria	Fusobacteriia	Fusobacteriales	Fusobacteriaceae	Fusobacterium	Unclassified
SV_101	0	NEG_CTRL_43536	Bacteria	Fusobacteria	Fusobacteriia	Fusobacteriales	Fusobacteriaceae	Fusobacterium	Unclassified
SV_101	0	LS_CTRL_1	Bacteria	Fusobacteria	Fusobacteriia	Fusobacteriales	Fusobacteriaceae	Fusobacterium	Unclassified
SV_101	0	NEG_CTRL_43539	Bacteria	Fusobacteria	Fusobacteriia	Fusobacteriales	Fusobacteriaceae	Fusobacterium	Unclassified
SV_101	0	NEG_CTRL_43546	Bacteria	Fusobacteria	Fusobacteriia	Fusobacteriales	Fusobacteriaceae	Fusobacterium	Unclassified
SV_101	0	POS_CTRL2	Bacteria	Fusobacteria	Fusobacteriia	Fusobacteriales	Fusobacteriaceae	Fusobacterium	Unclassified
SV_101	0	LS_CTRL_2	Bacteria	Fusobacteria	Fusobacteriia	Fusobacteriales	Fusobacteriaceae	Fusobacterium	Unclassified
SV_101	0	SS_CTRL_3	Bacteria	Fusobacteria	Fusobacteriia	Fusobacteriales	Fusobacteriaceae	Fusobacterium	Unclassified
SV_101	0	NEG_CTRL_43549	Bacteria	Fusobacteria	Fusobacteriia	Fusobacteriales	Fusobacteriaceae	Fusobacterium	Unclassified
SV_101	0	Q5277_CTRL	Bacteria	Fusobacteria	Fusobacteriia	Fusobacteriales	Fusobacteriaceae	Fusobacterium	Unclassified
SV_1010	0	SALINE_CTRL_3	Bacteria	Firmicutes	Bacilli	Lactobacillales	Streptococcaceae	Streptococcus	Unclassified
SV_1010	0	NEG_CTRL_43542	Bacteria	Firmicutes	Bacilli	Lactobacillales	Streptococcaceae	Streptococcus	Unclassified
SV_1010	0	NEG_CTRL_43539	Bacteria	Firmicutes	Bacilli	Lactobacillales	Streptococcaceae	Streptococcus	Unclassified
SV_1010	0	NEG_CTRL_43523	Bacteria	Firmicutes	Bacilli	Lactobacillales	Streptococcaceae	Streptococcus	Unclassified
SV_1010	0	PSB_CTRL_3	Bacteria	Firmicutes	Bacilli	Lactobacillales	Streptococcaceae	Streptococcus	Unclassified
SV_1010	0	NEG_CTRL_43546	Bacteria	Firmicutes	Bacilli	Lactobacillales	Streptococcaceae	Streptococcus	Unclassified
SV_1010	0	NEG_CTRL_43538	Bacteria	Firmicutes	Bacilli	Lactobacillales	Streptococcaceae	Streptococcus	Unclassified
SV_1010	0	SALINE_CTRL_1	Bacteria	Firmicutes	Bacilli	Lactobacillales	Streptococcaceae	Streptococcus	Unclassified
SV_1010	0	LS_CTRL_2	Bacteria	Firmicutes	Bacilli	Lactobacillales	Streptococcaceae	Streptococcus	Unclassified
SV_1010	0	NEG_CTRL_43536	Bacteria	Firmicutes	Bacilli	Lactobacillales	Streptococcaceae	Streptococcus	Unclassified
SV_1010	0	NEG_CTRL_43543	Bacteria	Firmicutes	Bacilli	Lactobacillales	Streptococcaceae	Streptococcus	Unclassified
SV_1010	0	DNP_CTRL_2	Bacteria	Firmicutes	Bacilli	Lactobacillales	Streptococcaceae	Streptococcus	Unclassified
SV_1010	0	NEG_CTRL_43545	Bacteria	Firmicutes	Bacilli	Lactobacillales	Streptococcaceae	Streptococcus	Unclassified
SV_1010	0	SS_CTRL_1	Bacteria	Firmicutes	Bacilli	Lactobacillales	Streptococcaceae	Streptococcus	Unclassified
SV_1010	0	NEG_CTRL_43549	Bacteria	Firmicutes	Bacilli	Lactobacillales	Streptococcaceae	Streptococcus	Unclassified
SV_1010	0	SS_CTRL_3	Bacteria	Firmicutes	Bacilli	Lactobacillales	Streptococcaceae	Streptococcus	Unclassified
SV_1010	0	NEG_CTRL_43517	Bacteria	Firmicutes	Bacilli	Lactobacillales	Streptococcaceae	Streptococcus	Unclassified
SV_1010	0	Q5277_CTRL	Bacteria	Firmicutes	Bacilli	Lactobacillales	Streptococcaceae	Streptococcus	Unclassified
SV_1010	0	SS_CTRL_2	Bacteria	Firmicutes	Bacilli	Lactobacillales	Streptococcaceae	Streptococcus	Unclassified
SV_1010	0	Q5265_CTRL_1	Bacteria	Firmicutes	Bacilli	Lactobacillales	Streptococcaceae	Streptococcus	Unclassified
SV_1010	0	O7415_CTRL	Bacteria	Firmicutes	Bacilli	Lactobacillales	Streptococcaceae	Streptococcus	Unclassified
SV_1010	0	DNP_CTRL_3	Bacteria	Firmicutes	Bacilli	Lactobacillales	Streptococcaceae	Streptococcus	Unclassified
SV_1010	0	LS_CTRL_3	Bacteria	Firmicutes	Bacilli	Lactobacillales	Streptococcaceae	Streptococcus	Unclassified
SV_1010	0	NEG_CTRL_43535	Bacteria	Firmicutes	Bacilli	Lactobacillales	Streptococcaceae	Streptococcus	Unclassified
SV_1010	0	DNP_CTRL_1	Bacteria	Firmicutes	Bacilli	Lactobacillales	Streptococcaceae	Streptococcus	Unclassified
SV_1010	0	Q5394_CTRL	Bacteria	Firmicutes	Bacilli	Lactobacillales	Streptococcaceae	Streptococcus	Unclassified
SV_1010	0	SALINE_CTRL_2	Bacteria	Firmicutes	Bacilli	Lactobacillales	Streptococcaceae	Streptococcus	Unclassified
SV_1010	0	LS_CTRL_1	Bacteria	Firmicutes	Bacilli	Lactobacillales	Streptococcaceae	Streptococcus	Unclassified
SV_1010	0	POS_CTRL	Bacteria	Firmicutes	Bacilli	Lactobacillales	Streptococcaceae	Streptococcus	Unclassified
SV_1010	0	Q5252_CTRL	Bacteria	Firmicutes	Bacilli	Lactobacillales	Streptococcaceae	Streptococcus	Unclassified
SV_1010	0	POS_CTRL2	Bacteria	Firmicutes	Bacilli	Lactobacillales	Streptococcaceae	Streptococcus	Unclassified
SV_1011	0	NEG_CTRL_43538	Bacteria	Actinobacteria	Actinobacteria	Actinomycetales	Intrasporangiaceae	Janibacter	Unclassified
SV_1011	0	NEG_CTRL_43536	Bacteria	Actinobacteria	Actinobacteria	Actinomycetales	Intrasporangiaceae	Janibacter	Unclassified
SV_1011	0	PSB_CTRL_3	Bacteria	Actinobacteria	Actinobacteria	Actinomycetales	Intrasporangiaceae	Janibacter	Unclassified
SV_1011	0	LS_CTRL_2	Bacteria	Actinobacteria	Actinobacteria	Actinomycetales	Intrasporangiaceae	Janibacter	Unclassified
SV_1011	0	Q5265_CTRL_1	Bacteria	Actinobacteria	Actinobacteria	Actinomycetales	Intrasporangiaceae	Janibacter	Unclassified
SV_1011	0	NEG_CTRL_43549	Bacteria	Actinobacteria	Actinobacteria	Actinomycetales	Intrasporangiaceae	Janibacter	Unclassified
SV_1011	0	NEG_CTRL_43546	Bacteria	Actinobacteria	Actinobacteria	Actinomycetales	Intrasporangiaceae	Janibacter	Unclassified
SV_1011	0	Q5277_CTRL	Bacteria	Actinobacteria	Actinobacteria	Actinomycetales	Intrasporangiaceae	Janibacter	Unclassified
SV_1011	0	SS_CTRL_1	Bacteria	Actinobacteria	Actinobacteria	Actinomycetales	Intrasporangiaceae	Janibacter	Unclassified
SV_1011	0	NEG_CTRL_43539	Bacteria	Actinobacteria	Actinobacteria	Actinomycetales	Intrasporangiaceae	Janibacter	Unclassified
SV_1011	0	NEG_CTRL_43517	Bacteria	Actinobacteria	Actinobacteria	Actinomycetales	Intrasporangiaceae	Janibacter	Unclassified
SV_1011	0	DNP_CTRL_2	Bacteria	Actinobacteria	Actinobacteria	Actinomycetales	Intrasporangiaceae	Janibacter	Unclassified
SV_1011	0	NEG_CTRL_43523	Bacteria	Actinobacteria	Actinobacteria	Actinomycetales	Intrasporangiaceae	Janibacter	Unclassified
SV_1011	0	SALINE_CTRL_2	Bacteria	Actinobacteria	Actinobacteria	Actinomycetales	Intrasporangiaceae	Janibacter	Unclassified
SV_1011	0	SS_CTRL_3	Bacteria	Actinobacteria	Actinobacteria	Actinomycetales	Intrasporangiaceae	Janibacter	Unclassified
SV_1011	0	LS_CTRL_3	Bacteria	Actinobacteria	Actinobacteria	Actinomycetales	Intrasporangiaceae	Janibacter	Unclassified
SV_1011	0	LS_CTRL_1	Bacteria	Actinobacteria	Actinobacteria	Actinomycetales	Intrasporangiaceae	Janibacter	Unclassified
SV_1011	0	NEG_CTRL_43542	Bacteria	Actinobacteria	Actinobacteria	Actinomycetales	Intrasporangiaceae	Janibacter	Unclassified
SV_1011	0	NEG_CTRL_43535	Bacteria	Actinobacteria	Actinobacteria	Actinomycetales	Intrasporangiaceae	Janibacter	Unclassified
SV_1011	0	POS_CTRL2	Bacteria	Actinobacteria	Actinobacteria	Actinomycetales	Intrasporangiaceae	Janibacter	Unclassified
SV_1011	0	DNP_CTRL_1	Bacteria	Actinobacteria	Actinobacteria	Actinomycetales	Intrasporangiaceae	Janibacter	Unclassified
SV_1011	0	NEG_CTRL_43545	Bacteria	Actinobacteria	Actinobacteria	Actinomycetales	Intrasporangiaceae	Janibacter	Unclassified
SV_1011	0	SALINE_CTRL_3	Bacteria	Actinobacteria	Actinobacteria	Actinomycetales	Intrasporangiaceae	Janibacter	Unclassified
SV_1011	0	POS_CTRL	Bacteria	Actinobacteria	Actinobacteria	Actinomycetales	Intrasporangiaceae	Janibacter	Unclassified
SV_1011	0	O7415_CTRL	Bacteria	Actinobacteria	Actinobacteria	Actinomycetales	Intrasporangiaceae	Janibacter	Unclassified
SV_1011	0	SALINE_CTRL_1	Bacteria	Actinobacteria	Actinobacteria	Actinomycetales	Intrasporangiaceae	Janibacter	Unclassified
SV_1011	0	DNP_CTRL_3	Bacteria	Actinobacteria	Actinobacteria	Actinomycetales	Intrasporangiaceae	Janibacter	Unclassified
SV_1011	0	Q5394_CTRL	Bacteria	Actinobacteria	Actinobacteria	Actinomycetales	Intrasporangiaceae	Janibacter	Unclassified
SV_1011	0	Q5252_CTRL	Bacteria	Actinobacteria	Actinobacteria	Actinomycetales	Intrasporangiaceae	Janibacter	Unclassified
SV_1011	0	NEG_CTRL_43543	Bacteria	Actinobacteria	Actinobacteria	Actinomycetales	Intrasporangiaceae	Janibacter	Unclassified
SV_1012	0	NEG_CTRL_43546	Bacteria	Firmicutes	Clostridia	Clostridiales	Lachnospiraceae	Ruminococcus2	Unclassified
SV_1012	0	PSB_CTRL_3	Bacteria	Firmicutes	Clostridia	Clostridiales	Lachnospiraceae	Ruminococcus2	Unclassified
SV_1012	0	SALINE_CTRL_2	Bacteria	Firmicutes	Clostridia	Clostridiales	Lachnospiraceae	Ruminococcus2	Unclassified
SV_1012	0	NEG_CTRL_43535	Bacteria	Firmicutes	Clostridia	Clostridiales	Lachnospiraceae	Ruminococcus2	Unclassified
SV_1012	0	SS_CTRL_1	Bacteria	Firmicutes	Clostridia	Clostridiales	Lachnospiraceae	Ruminococcus2	Unclassified
SV_1012	0	Q5265_CTRL_1	Bacteria	Firmicutes	Clostridia	Clostridiales	Lachnospiraceae	Ruminococcus2	Unclassified
SV_1012	0	NEG_CTRL_43549	Bacteria	Firmicutes	Clostridia	Clostridiales	Lachnospiraceae	Ruminococcus2	Unclassified
SV_1012	0	NEG_CTRL_43538	Bacteria	Firmicutes	Clostridia	Clostridiales	Lachnospiraceae	Ruminococcus2	Unclassified
SV_1012	0	DNP_CTRL_1	Bacteria	Firmicutes	Clostridia	Clostridiales	Lachnospiraceae	Ruminococcus2	Unclassified
SV_1012	0	NEG_CTRL_43539	Bacteria	Firmicutes	Clostridia	Clostridiales	Lachnospiraceae	Ruminococcus2	Unclassified
SV_1012	0	SALINE_CTRL_3	Bacteria	Firmicutes	Clostridia	Clostridiales	Lachnospiraceae	Ruminococcus2	Unclassified
SV_1012	0	SS_CTRL_3	Bacteria	Firmicutes	Clostridia	Clostridiales	Lachnospiraceae	Ruminococcus2	Unclassified
SV_1012	0	POS_CTRL2	Bacteria	Firmicutes	Clostridia	Clostridiales	Lachnospiraceae	Ruminococcus2	Unclassified
SV_1012	0	LS_CTRL_3	Bacteria	Firmicutes	Clostridia	Clostridiales	Lachnospiraceae	Ruminococcus2	Unclassified
SV_1012	0	SS_CTRL_2	Bacteria	Firmicutes	Clostridia	Clostridiales	Lachnospiraceae	Ruminococcus2	Unclassified
SV_1012	0	POS_CTRL	Bacteria	Firmicutes	Clostridia	Clostridiales	Lachnospiraceae	Ruminococcus2	Unclassified
SV_1012	0	NEG_CTRL_43542	Bacteria	Firmicutes	Clostridia	Clostridiales	Lachnospiraceae	Ruminococcus2	Unclassified
SV_1012	0	NEG_CTRL_43523	Bacteria	Firmicutes	Clostridia	Clostridiales	Lachnospiraceae	Ruminococcus2	Unclassified
SV_1012	0	LS_CTRL_2	Bacteria	Firmicutes	Clostridia	Clostridiales	Lachnospiraceae	Ruminococcus2	Unclassified
SV_1012	0	Q5277_CTRL	Bacteria	Firmicutes	Clostridia	Clostridiales	Lachnospiraceae	Ruminococcus2	Unclassified
SV_1012	0	Q5394_CTRL	Bacteria	Firmicutes	Clostridia	Clostridiales	Lachnospiraceae	Ruminococcus2	Unclassified
SV_1012	0	DNP_CTRL_3	Bacteria	Firmicutes	Clostridia	Clostridiales	Lachnospiraceae	Ruminococcus2	Unclassified
SV_1012	0	SALINE_CTRL_1	Bacteria	Firmicutes	Clostridia	Clostridiales	Lachnospiraceae	Ruminococcus2	Unclassified
SV_1012	0	NEG_CTRL_43545	Bacteria	Firmicutes	Clostridia	Clostridiales	Lachnospiraceae	Ruminococcus2	Unclassified
SV_1012	0	LS_CTRL_1	Bacteria	Firmicutes	Clostridia	Clostridiales	Lachnospiraceae	Ruminococcus2	Unclassified
SV_1012	0	NEG_CTRL_43543	Bacteria	Firmicutes	Clostridia	Clostridiales	Lachnospiraceae	Ruminococcus2	Unclassified
SV_1012	0	NEG_CTRL_43517	Bacteria	Firmicutes	Clostridia	Clostridiales	Lachnospiraceae	Ruminococcus2	Unclassified
SV_1012	0	Q5252_CTRL	Bacteria	Firmicutes	Clostridia	Clostridiales	Lachnospiraceae	Ruminococcus2	Unclassified
SV_1012	0	NEG_CTRL_43536	Bacteria	Firmicutes	Clostridia	Clostridiales	Lachnospiraceae	Ruminococcus2	Unclassified
SV_1012	0	DNP_CTRL_2	Bacteria	Firmicutes	Clostridia	Clostridiales	Lachnospiraceae	Ruminococcus2	Unclassified
SV_1012	0	O7415_CTRL	Bacteria	Firmicutes	Clostridia	Clostridiales	Lachnospiraceae	Ruminococcus2	Unclassified
SV_1013	0	SALINE_CTRL_3	Bacteria	Bacteroidetes	Flavobacteriia	Flavobacteriales	Flavobacteriaceae	Cloacibacterium	normanense/rupense
SV_1013	0	DNP_CTRL_1	Bacteria	Bacteroidetes	Flavobacteriia	Flavobacteriales	Flavobacteriaceae	Cloacibacterium	normanense/rupense
SV_1013	0	SALINE_CTRL_2	Bacteria	Bacteroidetes	Flavobacteriia	Flavobacteriales	Flavobacteriaceae	Cloacibacterium	normanense/rupense
SV_1013	0	NEG_CTRL_43535	Bacteria	Bacteroidetes	Flavobacteriia	Flavobacteriales	Flavobacteriaceae	Cloacibacterium	normanense/rupense
SV_1013	0	NEG_CTRL_43523	Bacteria	Bacteroidetes	Flavobacteriia	Flavobacteriales	Flavobacteriaceae	Cloacibacterium	normanense/rupense
SV_1013	0	Q5252_CTRL	Bacteria	Bacteroidetes	Flavobacteriia	Flavobacteriales	Flavobacteriaceae	Cloacibacterium	normanense/rupense
SV_1013	0	SALINE_CTRL_1	Bacteria	Bacteroidetes	Flavobacteriia	Flavobacteriales	Flavobacteriaceae	Cloacibacterium	normanense/rupense
SV_1013	0	NEG_CTRL_43538	Bacteria	Bacteroidetes	Flavobacteriia	Flavobacteriales	Flavobacteriaceae	Cloacibacterium	normanense/rupense
SV_1013	0	SS_CTRL_2	Bacteria	Bacteroidetes	Flavobacteriia	Flavobacteriales	Flavobacteriaceae	Cloacibacterium	normanense/rupense
SV_1013	0	DNP_CTRL_2	Bacteria	Bacteroidetes	Flavobacteriia	Flavobacteriales	Flavobacteriaceae	Cloacibacterium	normanense/rupense
SV_1013	0	LS_CTRL_1	Bacteria	Bacteroidetes	Flavobacteriia	Flavobacteriales	Flavobacteriaceae	Cloacibacterium	normanense/rupense
SV_1013	0	NEG_CTRL_43542	Bacteria	Bacteroidetes	Flavobacteriia	Flavobacteriales	Flavobacteriaceae	Cloacibacterium	normanense/rupense
SV_1013	0	Q5394_CTRL	Bacteria	Bacteroidetes	Flavobacteriia	Flavobacteriales	Flavobacteriaceae	Cloacibacterium	normanense/rupense
SV_1013	0	NEG_CTRL_43536	Bacteria	Bacteroidetes	Flavobacteriia	Flavobacteriales	Flavobacteriaceae	Cloacibacterium	normanense/rupense
SV_1013	0	Q5277_CTRL	Bacteria	Bacteroidetes	Flavobacteriia	Flavobacteriales	Flavobacteriaceae	Cloacibacterium	normanense/rupense
SV_1013	0	NEG_CTRL_43546	Bacteria	Bacteroidetes	Flavobacteriia	Flavobacteriales	Flavobacteriaceae	Cloacibacterium	normanense/rupense
SV_1013	0	PSB_CTRL_3	Bacteria	Bacteroidetes	Flavobacteriia	Flavobacteriales	Flavobacteriaceae	Cloacibacterium	normanense/rupense
SV_1013	0	SS_CTRL_1	Bacteria	Bacteroidetes	Flavobacteriia	Flavobacteriales	Flavobacteriaceae	Cloacibacterium	normanense/rupense
SV_1013	0	NEG_CTRL_43543	Bacteria	Bacteroidetes	Flavobacteriia	Flavobacteriales	Flavobacteriaceae	Cloacibacterium	normanense/rupense
SV_1013	0	NEG_CTRL_43545	Bacteria	Bacteroidetes	Flavobacteriia	Flavobacteriales	Flavobacteriaceae	Cloacibacterium	normanense/rupense
SV_1013	0	DNP_CTRL_3	Bacteria	Bacteroidetes	Flavobacteriia	Flavobacteriales	Flavobacteriaceae	Cloacibacterium	normanense/rupense
SV_1013	0	POS_CTRL	Bacteria	Bacteroidetes	Flavobacteriia	Flavobacteriales	Flavobacteriaceae	Cloacibacterium	normanense/rupense
SV_1013	0	O7415_CTRL	Bacteria	Bacteroidetes	Flavobacteriia	Flavobacteriales	Flavobacteriaceae	Cloacibacterium	normanense/rupense
SV_1013	0	LS_CTRL_2	Bacteria	Bacteroidetes	Flavobacteriia	Flavobacteriales	Flavobacteriaceae	Cloacibacterium	normanense/rupense
SV_1013	0	NEG_CTRL_43517	Bacteria	Bacteroidetes	Flavobacteriia	Flavobacteriales	Flavobacteriaceae	Cloacibacterium	normanense/rupense
SV_1013	0	POS_CTRL2	Bacteria	Bacteroidetes	Flavobacteriia	Flavobacteriales	Flavobacteriaceae	Cloacibacterium	normanense/rupense
SV_1013	0	LS_CTRL_3	Bacteria	Bacteroidetes	Flavobacteriia	Flavobacteriales	Flavobacteriaceae	Cloacibacterium	normanense/rupense
SV_1013	0	Q5265_CTRL_1	Bacteria	Bacteroidetes	Flavobacteriia	Flavobacteriales	Flavobacteriaceae	Cloacibacterium	normanense/rupense
SV_1013	0	NEG_CTRL_43549	Bacteria	Bacteroidetes	Flavobacteriia	Flavobacteriales	Flavobacteriaceae	Cloacibacterium	normanense/rupense
SV_1013	0	SS_CTRL_3	Bacteria	Bacteroidetes	Flavobacteriia	Flavobacteriales	Flavobacteriaceae	Cloacibacterium	normanense/rupense
SV_1014	0	SALINE_CTRL_3	Bacteria	Firmicutes	Clostridia	Clostridiales	Ruminococcaceae	Faecalibacterium	Unclassified
SV_1014	0	Q5252_CTRL	Bacteria	Firmicutes	Clostridia	Clostridiales	Ruminococcaceae	Faecalibacterium	Unclassified
SV_1014	0	NEG_CTRL_43536	Bacteria	Firmicutes	Clostridia	Clostridiales	Ruminococcaceae	Faecalibacterium	Unclassified
SV_1014	0	NEG_CTRL_43539	Bacteria	Firmicutes	Clostridia	Clostridiales	Ruminococcaceae	Faecalibacterium	Unclassified
SV_1014	0	NEG_CTRL_43523	Bacteria	Firmicutes	Clostridia	Clostridiales	Ruminococcaceae	Faecalibacterium	Unclassified
SV_1014	0	NEG_CTRL_43538	Bacteria	Firmicutes	Clostridia	Clostridiales	Ruminococcaceae	Faecalibacterium	Unclassified
SV_1014	0	SALINE_CTRL_1	Bacteria	Firmicutes	Clostridia	Clostridiales	Ruminococcaceae	Faecalibacterium	Unclassified
SV_1014	0	NEG_CTRL_43543	Bacteria	Firmicutes	Clostridia	Clostridiales	Ruminococcaceae	Faecalibacterium	Unclassified
SV_1014	0	LS_CTRL_1	Bacteria	Firmicutes	Clostridia	Clostridiales	Ruminococcaceae	Faecalibacterium	Unclassified
SV_1014	0	NEG_CTRL_43535	Bacteria	Firmicutes	Clostridia	Clostridiales	Ruminococcaceae	Faecalibacterium	Unclassified
SV_1014	0	Q5277_CTRL	Bacteria	Firmicutes	Clostridia	Clostridiales	Ruminococcaceae	Faecalibacterium	Unclassified
SV_1014	0	SS_CTRL_1	Bacteria	Firmicutes	Clostridia	Clostridiales	Ruminococcaceae	Faecalibacterium	Unclassified
SV_1014	0	NEG_CTRL_43546	Bacteria	Firmicutes	Clostridia	Clostridiales	Ruminococcaceae	Faecalibacterium	Unclassified
SV_1014	0	PSB_CTRL_3	Bacteria	Firmicutes	Clostridia	Clostridiales	Ruminococcaceae	Faecalibacterium	Unclassified
SV_1014	0	SS_CTRL_2	Bacteria	Firmicutes	Clostridia	Clostridiales	Ruminococcaceae	Faecalibacterium	Unclassified
SV_1014	0	SALINE_CTRL_2	Bacteria	Firmicutes	Clostridia	Clostridiales	Ruminococcaceae	Faecalibacterium	Unclassified
SV_1014	0	DNP_CTRL_1	Bacteria	Firmicutes	Clostridia	Clostridiales	Ruminococcaceae	Faecalibacterium	Unclassified
SV_1014	0	NEG_CTRL_43545	Bacteria	Firmicutes	Clostridia	Clostridiales	Ruminococcaceae	Faecalibacterium	Unclassified
SV_1014	0	Q5394_CTRL	Bacteria	Firmicutes	Clostridia	Clostridiales	Ruminococcaceae	Faecalibacterium	Unclassified
SV_1014	0	POS_CTRL	Bacteria	Firmicutes	Clostridia	Clostridiales	Ruminococcaceae	Faecalibacterium	Unclassified
SV_1014	0	Q5265_CTRL_1	Bacteria	Firmicutes	Clostridia	Clostridiales	Ruminococcaceae	Faecalibacterium	Unclassified
SV_1014	0	LS_CTRL_2	Bacteria	Firmicutes	Clostridia	Clostridiales	Ruminococcaceae	Faecalibacterium	Unclassified
SV_1014	0	NEG_CTRL_43542	Bacteria	Firmicutes	Clostridia	Clostridiales	Ruminococcaceae	Faecalibacterium	Unclassified
SV_1014	0	DNP_CTRL_2	Bacteria	Firmicutes	Clostridia	Clostridiales	Ruminococcaceae	Faecalibacterium	Unclassified
SV_1014	0	NEG_CTRL_43549	Bacteria	Firmicutes	Clostridia	Clostridiales	Ruminococcaceae	Faecalibacterium	Unclassified
SV_1014	0	O7415_CTRL	Bacteria	Firmicutes	Clostridia	Clostridiales	Ruminococcaceae	Faecalibacterium	Unclassified
SV_1014	0	NEG_CTRL_43517	Bacteria	Firmicutes	Clostridia	Clostridiales	Ruminococcaceae	Faecalibacterium	Unclassified
SV_1014	0	DNP_CTRL_3	Bacteria	Firmicutes	Clostridia	Clostridiales	Ruminococcaceae	Faecalibacterium	Unclassified
SV_1014	0	SS_CTRL_3	Bacteria	Firmicutes	Clostridia	Clostridiales	Ruminococcaceae	Faecalibacterium	Unclassified
SV_1014	0	POS_CTRL2	Bacteria	Firmicutes	Clostridia	Clostridiales	Ruminococcaceae	Faecalibacterium	Unclassified
SV_1014	0	LS_CTRL_3	Bacteria	Firmicutes	Clostridia	Clostridiales	Ruminococcaceae	Faecalibacterium	Unclassified
SV_1015	0	Q5277_CTRL	Bacteria	Firmicutes	Clostridia	Clostridiales	Lachnospiraceae	Unclassified	Unclassified
SV_1015	0	SALINE_CTRL_3	Bacteria	Firmicutes	Clostridia	Clostridiales	Lachnospiraceae	Unclassified	Unclassified
SV_1015	0	Q5252_CTRL	Bacteria	Firmicutes	Clostridia	Clostridiales	Lachnospiraceae	Unclassified	Unclassified
SV_1015	0	NEG_CTRL_43543	Bacteria	Firmicutes	Clostridia	Clostridiales	Lachnospiraceae	Unclassified	Unclassified
SV_1015	0	SALINE_CTRL_1	Bacteria	Firmicutes	Clostridia	Clostridiales	Lachnospiraceae	Unclassified	Unclassified
SV_1015	0	Q5394_CTRL	Bacteria	Firmicutes	Clostridia	Clostridiales	Lachnospiraceae	Unclassified	Unclassified
SV_1015	0	NEG_CTRL_43539	Bacteria	Firmicutes	Clostridia	Clostridiales	Lachnospiraceae	Unclassified	Unclassified
SV_1015	0	SS_CTRL_1	Bacteria	Firmicutes	Clostridia	Clostridiales	Lachnospiraceae	Unclassified	Unclassified
SV_1015	0	NEG_CTRL_43546	Bacteria	Firmicutes	Clostridia	Clostridiales	Lachnospiraceae	Unclassified	Unclassified
SV_1015	0	NEG_CTRL_43523	Bacteria	Firmicutes	Clostridia	Clostridiales	Lachnospiraceae	Unclassified	Unclassified
SV_1015	0	NEG_CTRL_43536	Bacteria	Firmicutes	Clostridia	Clostridiales	Lachnospiraceae	Unclassified	Unclassified
SV_1015	0	NEG_CTRL_43538	Bacteria	Firmicutes	Clostridia	Clostridiales	Lachnospiraceae	Unclassified	Unclassified
SV_1015	0	DNP_CTRL_1	Bacteria	Firmicutes	Clostridia	Clostridiales	Lachnospiraceae	Unclassified	Unclassified
SV_1015	0	Q5265_CTRL_1	Bacteria	Firmicutes	Clostridia	Clostridiales	Lachnospiraceae	Unclassified	Unclassified
SV_1015	0	DNP_CTRL_2	Bacteria	Firmicutes	Clostridia	Clostridiales	Lachnospiraceae	Unclassified	Unclassified
SV_1015	0	SALINE_CTRL_2	Bacteria	Firmicutes	Clostridia	Clostridiales	Lachnospiraceae	Unclassified	Unclassified
SV_1015	0	SS_CTRL_3	Bacteria	Firmicutes	Clostridia	Clostridiales	Lachnospiraceae	Unclassified	Unclassified
SV_1015	0	LS_CTRL_2	Bacteria	Firmicutes	Clostridia	Clostridiales	Lachnospiraceae	Unclassified	Unclassified
SV_1015	0	NEG_CTRL_43535	Bacteria	Firmicutes	Clostridia	Clostridiales	Lachnospiraceae	Unclassified	Unclassified
SV_1015	0	POS_CTRL	Bacteria	Firmicutes	Clostridia	Clostridiales	Lachnospiraceae	Unclassified	Unclassified
SV_1015	0	NEG_CTRL_43542	Bacteria	Firmicutes	Clostridia	Clostridiales	Lachnospiraceae	Unclassified	Unclassified
SV_1015	0	LS_CTRL_1	Bacteria	Firmicutes	Clostridia	Clostridiales	Lachnospiraceae	Unclassified	Unclassified
SV_1015	0	PSB_CTRL_3	Bacteria	Firmicutes	Clostridia	Clostridiales	Lachnospiraceae	Unclassified	Unclassified
SV_1015	0	NEG_CTRL_43517	Bacteria	Firmicutes	Clostridia	Clostridiales	Lachnospiraceae	Unclassified	Unclassified
SV_1015	0	NEG_CTRL_43545	Bacteria	Firmicutes	Clostridia	Clostridiales	Lachnospiraceae	Unclassified	Unclassified
SV_1015	0	LS_CTRL_3	Bacteria	Firmicutes	Clostridia	Clostridiales	Lachnospiraceae	Unclassified	Unclassified
SV_1015	0	POS_CTRL2	Bacteria	Firmicutes	Clostridia	Clostridiales	Lachnospiraceae	Unclassified	Unclassified
SV_1015	0	SS_CTRL_2	Bacteria	Firmicutes	Clostridia	Clostridiales	Lachnospiraceae	Unclassified	Unclassified
SV_1015	0	NEG_CTRL_43549	Bacteria	Firmicutes	Clostridia	Clostridiales	Lachnospiraceae	Unclassified	Unclassified
SV_1015	0	O7415_CTRL	Bacteria	Firmicutes	Clostridia	Clostridiales	Lachnospiraceae	Unclassified	Unclassified
SV_1015	0	DNP_CTRL_3	Bacteria	Firmicutes	Clostridia	Clostridiales	Lachnospiraceae	Unclassified	Unclassified
SV_1016	0	SALINE_CTRL_3	Bacteria	Unclassified	Unclassified	Unclassified	Unclassified	Unclassified	Unclassified
SV_1016	0	DNP_CTRL_1	Bacteria	Unclassified	Unclassified	Unclassified	Unclassified	Unclassified	Unclassified
SV_1016	0	NEG_CTRL_43536	Bacteria	Unclassified	Unclassified	Unclassified	Unclassified	Unclassified	Unclassified
SV_1016	0	NEG_CTRL_43538	Bacteria	Unclassified	Unclassified	Unclassified	Unclassified	Unclassified	Unclassified
SV_1016	0	NEG_CTRL_43546	Bacteria	Unclassified	Unclassified	Unclassified	Unclassified	Unclassified	Unclassified
SV_1016	0	LS_CTRL_2	Bacteria	Unclassified	Unclassified	Unclassified	Unclassified	Unclassified	Unclassified
SV_1016	0	PSB_CTRL_3	Bacteria	Unclassified	Unclassified	Unclassified	Unclassified	Unclassified	Unclassified
SV_1016	0	NEG_CTRL_43539	Bacteria	Unclassified	Unclassified	Unclassified	Unclassified	Unclassified	Unclassified
SV_1016	0	SS_CTRL_1	Bacteria	Unclassified	Unclassified	Unclassified	Unclassified	Unclassified	Unclassified
SV_1016	0	NEG_CTRL_43543	Bacteria	Unclassified	Unclassified	Unclassified	Unclassified	Unclassified	Unclassified
SV_1016	0	NEG_CTRL_43517	Bacteria	Unclassified	Unclassified	Unclassified	Unclassified	Unclassified	Unclassified
SV_1016	0	Q5277_CTRL	Bacteria	Unclassified	Unclassified	Unclassified	Unclassified	Unclassified	Unclassified
SV_1016	0	Q5394_CTRL	Bacteria	Unclassified	Unclassified	Unclassified	Unclassified	Unclassified	Unclassified
SV_1016	0	NEG_CTRL_43549	Bacteria	Unclassified	Unclassified	Unclassified	Unclassified	Unclassified	Unclassified
SV_1016	0	SALINE_CTRL_1	Bacteria	Unclassified	Unclassified	Unclassified	Unclassified	Unclassified	Unclassified
SV_1016	0	Q5252_CTRL	Bacteria	Unclassified	Unclassified	Unclassified	Unclassified	Unclassified	Unclassified
SV_1016	0	SS_CTRL_3	Bacteria	Unclassified	Unclassified	Unclassified	Unclassified	Unclassified	Unclassified
SV_1016	0	DNP_CTRL_3	Bacteria	Unclassified	Unclassified	Unclassified	Unclassified	Unclassified	Unclassified
SV_1016	0	NEG_CTRL_43535	Bacteria	Unclassified	Unclassified	Unclassified	Unclassified	Unclassified	Unclassified
SV_1016	0	SS_CTRL_2	Bacteria	Unclassified	Unclassified	Unclassified	Unclassified	Unclassified	Unclassified
SV_1016	0	NEG_CTRL_43523	Bacteria	Unclassified	Unclassified	Unclassified	Unclassified	Unclassified	Unclassified
SV_1016	0	POS_CTRL	Bacteria	Unclassified	Unclassified	Unclassified	Unclassified	Unclassified	Unclassified
SV_1016	0	LS_CTRL_1	Bacteria	Unclassified	Unclassified	Unclassified	Unclassified	Unclassified	Unclassified
SV_1016	0	O7415_CTRL	Bacteria	Unclassified	Unclassified	Unclassified	Unclassified	Unclassified	Unclassified
SV_1016	0	SALINE_CTRL_2	Bacteria	Unclassified	Unclassified	Unclassified	Unclassified	Unclassified	Unclassified
SV_1016	0	DNP_CTRL_2	Bacteria	Unclassified	Unclassified	Unclassified	Unclassified	Unclassified	Unclassified
SV_1016	0	NEG_CTRL_43542	Bacteria	Unclassified	Unclassified	Unclassified	Unclassified	Unclassified	Unclassified
SV_1016	0	POS_CTRL2	Bacteria	Unclassified	Unclassified	Unclassified	Unclassified	Unclassified	Unclassified
SV_1016	0	Q5265_CTRL_1	Bacteria	Unclassified	Unclassified	Unclassified	Unclassified	Unclassified	Unclassified
SV_1016	0	NEG_CTRL_43545	Bacteria	Unclassified	Unclassified	Unclassified	Unclassified	Unclassified	Unclassified
SV_1016	0	LS_CTRL_3	Bacteria	Unclassified	Unclassified	Unclassified	Unclassified	Unclassified	Unclassified
SV_1017	0	Q5277_CTRL	Bacteria	Proteobacteria	Betaproteobacteria	Neisseriales	Neisseriaceae	Neisseria	Unclassified
SV_1017	0	SALINE_CTRL_1	Bacteria	Proteobacteria	Betaproteobacteria	Neisseriales	Neisseriaceae	Neisseria	Unclassified
SV_1017	0	NEG_CTRL_43538	Bacteria	Proteobacteria	Betaproteobacteria	Neisseriales	Neisseriaceae	Neisseria	Unclassified
SV_1017	0	PSB_CTRL_3	Bacteria	Proteobacteria	Betaproteobacteria	Neisseriales	Neisseriaceae	Neisseria	Unclassified
SV_1017	0	LS_CTRL_2	Bacteria	Proteobacteria	Betaproteobacteria	Neisseriales	Neisseriaceae	Neisseria	Unclassified
SV_1017	0	NEG_CTRL_43535	Bacteria	Proteobacteria	Betaproteobacteria	Neisseriales	Neisseriaceae	Neisseria	Unclassified
SV_1017	0	SALINE_CTRL_3	Bacteria	Proteobacteria	Betaproteobacteria	Neisseriales	Neisseriaceae	Neisseria	Unclassified
SV_1017	0	SALINE_CTRL_2	Bacteria	Proteobacteria	Betaproteobacteria	Neisseriales	Neisseriaceae	Neisseria	Unclassified
SV_1017	0	Q5394_CTRL	Bacteria	Proteobacteria	Betaproteobacteria	Neisseriales	Neisseriaceae	Neisseria	Unclassified
SV_1017	0	SS_CTRL_1	Bacteria	Proteobacteria	Betaproteobacteria	Neisseriales	Neisseriaceae	Neisseria	Unclassified
SV_1017	0	Q5265_CTRL_1	Bacteria	Proteobacteria	Betaproteobacteria	Neisseriales	Neisseriaceae	Neisseria	Unclassified
SV_1017	0	NEG_CTRL_43536	Bacteria	Proteobacteria	Betaproteobacteria	Neisseriales	Neisseriaceae	Neisseria	Unclassified
SV_1017	0	NEG_CTRL_43523	Bacteria	Proteobacteria	Betaproteobacteria	Neisseriales	Neisseriaceae	Neisseria	Unclassified
SV_1017	0	DNP_CTRL_3	Bacteria	Proteobacteria	Betaproteobacteria	Neisseriales	Neisseriaceae	Neisseria	Unclassified
SV_1017	0	LS_CTRL_3	Bacteria	Proteobacteria	Betaproteobacteria	Neisseriales	Neisseriaceae	Neisseria	Unclassified
SV_1017	0	NEG_CTRL_43546	Bacteria	Proteobacteria	Betaproteobacteria	Neisseriales	Neisseriaceae	Neisseria	Unclassified
SV_1017	0	NEG_CTRL_43545	Bacteria	Proteobacteria	Betaproteobacteria	Neisseriales	Neisseriaceae	Neisseria	Unclassified
SV_1017	0	Q5252_CTRL	Bacteria	Proteobacteria	Betaproteobacteria	Neisseriales	Neisseriaceae	Neisseria	Unclassified
SV_1017	0	SS_CTRL_3	Bacteria	Proteobacteria	Betaproteobacteria	Neisseriales	Neisseriaceae	Neisseria	Unclassified
SV_1017	0	NEG_CTRL_43539	Bacteria	Proteobacteria	Betaproteobacteria	Neisseriales	Neisseriaceae	Neisseria	Unclassified
SV_1017	0	NEG_CTRL_43543	Bacteria	Proteobacteria	Betaproteobacteria	Neisseriales	Neisseriaceae	Neisseria	Unclassified
SV_1017	0	DNP_CTRL_2	Bacteria	Proteobacteria	Betaproteobacteria	Neisseriales	Neisseriaceae	Neisseria	Unclassified
SV_1017	0	NEG_CTRL_43542	Bacteria	Proteobacteria	Betaproteobacteria	Neisseriales	Neisseriaceae	Neisseria	Unclassified
SV_1017	0	LS_CTRL_1	Bacteria	Proteobacteria	Betaproteobacteria	Neisseriales	Neisseriaceae	Neisseria	Unclassified
SV_1017	0	NEG_CTRL_43549	Bacteria	Proteobacteria	Betaproteobacteria	Neisseriales	Neisseriaceae	Neisseria	Unclassified
SV_1017	0	SS_CTRL_2	Bacteria	Proteobacteria	Betaproteobacteria	Neisseriales	Neisseriaceae	Neisseria	Unclassified
SV_1017	0	NEG_CTRL_43517	Bacteria	Proteobacteria	Betaproteobacteria	Neisseriales	Neisseriaceae	Neisseria	Unclassified
SV_1017	0	POS_CTRL2	Bacteria	Proteobacteria	Betaproteobacteria	Neisseriales	Neisseriaceae	Neisseria	Unclassified
SV_1017	0	POS_CTRL	Bacteria	Proteobacteria	Betaproteobacteria	Neisseriales	Neisseriaceae	Neisseria	Unclassified
SV_1017	0	O7415_CTRL	Bacteria	Proteobacteria	Betaproteobacteria	Neisseriales	Neisseriaceae	Neisseria	Unclassified
SV_1017	0	DNP_CTRL_1	Bacteria	Proteobacteria	Betaproteobacteria	Neisseriales	Neisseriaceae	Neisseria	Unclassified
SV_1018	0	NEG_CTRL_43538	Bacteria	Bacteroidetes	Bacteroidia	Bacteroidales	Prevotellaceae	Prevotella	Unclassified
SV_1018	0	DNP_CTRL_2	Bacteria	Bacteroidetes	Bacteroidia	Bacteroidales	Prevotellaceae	Prevotella	Unclassified
SV_1018	0	Q5277_CTRL	Bacteria	Bacteroidetes	Bacteroidia	Bacteroidales	Prevotellaceae	Prevotella	Unclassified
SV_1018	0	PSB_CTRL_3	Bacteria	Bacteroidetes	Bacteroidia	Bacteroidales	Prevotellaceae	Prevotella	Unclassified
SV_1018	0	NEG_CTRL_43542	Bacteria	Bacteroidetes	Bacteroidia	Bacteroidales	Prevotellaceae	Prevotella	Unclassified
SV_1018	0	SS_CTRL_3	Bacteria	Bacteroidetes	Bacteroidia	Bacteroidales	Prevotellaceae	Prevotella	Unclassified
SV_1018	0	SALINE_CTRL_3	Bacteria	Bacteroidetes	Bacteroidia	Bacteroidales	Prevotellaceae	Prevotella	Unclassified
SV_1018	0	NEG_CTRL_43523	Bacteria	Bacteroidetes	Bacteroidia	Bacteroidales	Prevotellaceae	Prevotella	Unclassified
SV_1018	0	Q5394_CTRL	Bacteria	Bacteroidetes	Bacteroidia	Bacteroidales	Prevotellaceae	Prevotella	Unclassified
SV_1018	0	Q5252_CTRL	Bacteria	Bacteroidetes	Bacteroidia	Bacteroidales	Prevotellaceae	Prevotella	Unclassified
SV_1018	0	NEG_CTRL_43539	Bacteria	Bacteroidetes	Bacteroidia	Bacteroidales	Prevotellaceae	Prevotella	Unclassified
SV_1018	0	SALINE_CTRL_1	Bacteria	Bacteroidetes	Bacteroidia	Bacteroidales	Prevotellaceae	Prevotella	Unclassified
SV_1018	0	NEG_CTRL_43536	Bacteria	Bacteroidetes	Bacteroidia	Bacteroidales	Prevotellaceae	Prevotella	Unclassified
SV_1018	0	LS_CTRL_2	Bacteria	Bacteroidetes	Bacteroidia	Bacteroidales	Prevotellaceae	Prevotella	Unclassified
SV_1018	0	POS_CTRL2	Bacteria	Bacteroidetes	Bacteroidia	Bacteroidales	Prevotellaceae	Prevotella	Unclassified
SV_1018	0	NEG_CTRL_43549	Bacteria	Bacteroidetes	Bacteroidia	Bacteroidales	Prevotellaceae	Prevotella	Unclassified
SV_1018	0	NEG_CTRL_43546	Bacteria	Bacteroidetes	Bacteroidia	Bacteroidales	Prevotellaceae	Prevotella	Unclassified
SV_1018	0	DNP_CTRL_3	Bacteria	Bacteroidetes	Bacteroidia	Bacteroidales	Prevotellaceae	Prevotella	Unclassified
SV_1018	0	NEG_CTRL_43543	Bacteria	Bacteroidetes	Bacteroidia	Bacteroidales	Prevotellaceae	Prevotella	Unclassified
SV_1018	0	LS_CTRL_1	Bacteria	Bacteroidetes	Bacteroidia	Bacteroidales	Prevotellaceae	Prevotella	Unclassified
SV_1018	0	Q5265_CTRL_1	Bacteria	Bacteroidetes	Bacteroidia	Bacteroidales	Prevotellaceae	Prevotella	Unclassified
SV_1018	0	SALINE_CTRL_2	Bacteria	Bacteroidetes	Bacteroidia	Bacteroidales	Prevotellaceae	Prevotella	Unclassified
SV_1018	0	SS_CTRL_1	Bacteria	Bacteroidetes	Bacteroidia	Bacteroidales	Prevotellaceae	Prevotella	Unclassified
SV_1018	0	NEG_CTRL_43517	Bacteria	Bacteroidetes	Bacteroidia	Bacteroidales	Prevotellaceae	Prevotella	Unclassified
SV_1018	0	POS_CTRL	Bacteria	Bacteroidetes	Bacteroidia	Bacteroidales	Prevotellaceae	Prevotella	Unclassified
SV_1018	0	NEG_CTRL_43535	Bacteria	Bacteroidetes	Bacteroidia	Bacteroidales	Prevotellaceae	Prevotella	Unclassified
SV_1018	0	SS_CTRL_2	Bacteria	Bacteroidetes	Bacteroidia	Bacteroidales	Prevotellaceae	Prevotella	Unclassified
SV_1018	0	DNP_CTRL_1	Bacteria	Bacteroidetes	Bacteroidia	Bacteroidales	Prevotellaceae	Prevotella	Unclassified
SV_1018	0	LS_CTRL_3	Bacteria	Bacteroidetes	Bacteroidia	Bacteroidales	Prevotellaceae	Prevotella	Unclassified
SV_1018	0	NEG_CTRL_43545	Bacteria	Bacteroidetes	Bacteroidia	Bacteroidales	Prevotellaceae	Prevotella	Unclassified
SV_1018	0	O7415_CTRL	Bacteria	Bacteroidetes	Bacteroidia	Bacteroidales	Prevotellaceae	Prevotella	Unclassified
SV_1019	0	NEG_CTRL_43546	Bacteria	Bacteroidetes	Bacteroidia	Bacteroidales	Porphyromonadaceae	Porphyromonas	Unclassified
SV_1019	0	NEG_CTRL_43538	Bacteria	Bacteroidetes	Bacteroidia	Bacteroidales	Porphyromonadaceae	Porphyromonas	Unclassified
SV_1019	0	Q5277_CTRL	Bacteria	Bacteroidetes	Bacteroidia	Bacteroidales	Porphyromonadaceae	Porphyromonas	Unclassified
SV_1019	0	NEG_CTRL_43523	Bacteria	Bacteroidetes	Bacteroidia	Bacteroidales	Porphyromonadaceae	Porphyromonas	Unclassified
SV_1019	0	Q5394_CTRL	Bacteria	Bacteroidetes	Bacteroidia	Bacteroidales	Porphyromonadaceae	Porphyromonas	Unclassified
SV_1019	0	POS_CTRL2	Bacteria	Bacteroidetes	Bacteroidia	Bacteroidales	Porphyromonadaceae	Porphyromonas	Unclassified
SV_1019	0	NEG_CTRL_43545	Bacteria	Bacteroidetes	Bacteroidia	Bacteroidales	Porphyromonadaceae	Porphyromonas	Unclassified
SV_1019	0	SALINE_CTRL_3	Bacteria	Bacteroidetes	Bacteroidia	Bacteroidales	Porphyromonadaceae	Porphyromonas	Unclassified
SV_1019	0	NEG_CTRL_43536	Bacteria	Bacteroidetes	Bacteroidia	Bacteroidales	Porphyromonadaceae	Porphyromonas	Unclassified
SV_1019	0	LS_CTRL_2	Bacteria	Bacteroidetes	Bacteroidia	Bacteroidales	Porphyromonadaceae	Porphyromonas	Unclassified
SV_1019	0	PSB_CTRL_3	Bacteria	Bacteroidetes	Bacteroidia	Bacteroidales	Porphyromonadaceae	Porphyromonas	Unclassified
SV_1019	0	LS_CTRL_3	Bacteria	Bacteroidetes	Bacteroidia	Bacteroidales	Porphyromonadaceae	Porphyromonas	Unclassified
SV_1019	0	NEG_CTRL_43535	Bacteria	Bacteroidetes	Bacteroidia	Bacteroidales	Porphyromonadaceae	Porphyromonas	Unclassified
SV_1019	0	DNP_CTRL_3	Bacteria	Bacteroidetes	Bacteroidia	Bacteroidales	Porphyromonadaceae	Porphyromonas	Unclassified
SV_1019	0	NEG_CTRL_43517	Bacteria	Bacteroidetes	Bacteroidia	Bacteroidales	Porphyromonadaceae	Porphyromonas	Unclassified
SV_1019	0	DNP_CTRL_2	Bacteria	Bacteroidetes	Bacteroidia	Bacteroidales	Porphyromonadaceae	Porphyromonas	Unclassified
SV_1019	0	LS_CTRL_1	Bacteria	Bacteroidetes	Bacteroidia	Bacteroidales	Porphyromonadaceae	Porphyromonas	Unclassified
SV_1019	0	Q5265_CTRL_1	Bacteria	Bacteroidetes	Bacteroidia	Bacteroidales	Porphyromonadaceae	Porphyromonas	Unclassified
SV_1019	0	Q5252_CTRL	Bacteria	Bacteroidetes	Bacteroidia	Bacteroidales	Porphyromonadaceae	Porphyromonas	Unclassified
SV_1019	0	NEG_CTRL_43549	Bacteria	Bacteroidetes	Bacteroidia	Bacteroidales	Porphyromonadaceae	Porphyromonas	Unclassified
SV_1019	0	SS_CTRL_3	Bacteria	Bacteroidetes	Bacteroidia	Bacteroidales	Porphyromonadaceae	Porphyromonas	Unclassified
SV_1019	0	NEG_CTRL_43542	Bacteria	Bacteroidetes	Bacteroidia	Bacteroidales	Porphyromonadaceae	Porphyromonas	Unclassified
SV_1019	0	O7415_CTRL	Bacteria	Bacteroidetes	Bacteroidia	Bacteroidales	Porphyromonadaceae	Porphyromonas	Unclassified
SV_1019	0	SS_CTRL_1	Bacteria	Bacteroidetes	Bacteroidia	Bacteroidales	Porphyromonadaceae	Porphyromonas	Unclassified
SV_1019	0	SALINE_CTRL_2	Bacteria	Bacteroidetes	Bacteroidia	Bacteroidales	Porphyromonadaceae	Porphyromonas	Unclassified
SV_1019	0	SS_CTRL_2	Bacteria	Bacteroidetes	Bacteroidia	Bacteroidales	Porphyromonadaceae	Porphyromonas	Unclassified
SV_1019	0	DNP_CTRL_1	Bacteria	Bacteroidetes	Bacteroidia	Bacteroidales	Porphyromonadaceae	Porphyromonas	Unclassified
SV_1019	0	NEG_CTRL_43539	Bacteria	Bacteroidetes	Bacteroidia	Bacteroidales	Porphyromonadaceae	Porphyromonas	Unclassified
SV_1019	0	SALINE_CTRL_1	Bacteria	Bacteroidetes	Bacteroidia	Bacteroidales	Porphyromonadaceae	Porphyromonas	Unclassified
SV_1019	0	NEG_CTRL_43543	Bacteria	Bacteroidetes	Bacteroidia	Bacteroidales	Porphyromonadaceae	Porphyromonas	Unclassified
SV_1019	0	POS_CTRL	Bacteria	Bacteroidetes	Bacteroidia	Bacteroidales	Porphyromonadaceae	Porphyromonas	Unclassified
SV_102	0	NEG_CTRL_43535	Bacteria	Actinobacteria	Actinobacteria	Actinomycetales	Actinomycetaceae	Trueperella	pyogenes
SV_102	0	SALINE_CTRL_3	Bacteria	Actinobacteria	Actinobacteria	Actinomycetales	Actinomycetaceae	Trueperella	pyogenes
SV_102	0	NEG_CTRL_43543	Bacteria	Actinobacteria	Actinobacteria	Actinomycetales	Actinomycetaceae	Trueperella	pyogenes
SV_102	0	SS_CTRL_2	Bacteria	Actinobacteria	Actinobacteria	Actinomycetales	Actinomycetaceae	Trueperella	pyogenes
SV_102	0	DNP_CTRL_1	Bacteria	Actinobacteria	Actinobacteria	Actinomycetales	Actinomycetaceae	Trueperella	pyogenes
SV_102	0	DNP_CTRL_2	Bacteria	Actinobacteria	Actinobacteria	Actinomycetales	Actinomycetaceae	Trueperella	pyogenes
SV_102	0	NEG_CTRL_43542	Bacteria	Actinobacteria	Actinobacteria	Actinomycetales	Actinomycetaceae	Trueperella	pyogenes
SV_102	0	SALINE_CTRL_1	Bacteria	Actinobacteria	Actinobacteria	Actinomycetales	Actinomycetaceae	Trueperella	pyogenes
SV_102	0	NEG_CTRL_43539	Bacteria	Actinobacteria	Actinobacteria	Actinomycetales	Actinomycetaceae	Trueperella	pyogenes
SV_102	0	Q5394_CTRL	Bacteria	Actinobacteria	Actinobacteria	Actinomycetales	Actinomycetaceae	Trueperella	pyogenes
SV_102	0	Q5265_CTRL_1	Bacteria	Actinobacteria	Actinobacteria	Actinomycetales	Actinomycetaceae	Trueperella	pyogenes
SV_102	0	POS_CTRL	Bacteria	Actinobacteria	Actinobacteria	Actinomycetales	Actinomycetaceae	Trueperella	pyogenes
SV_102	0	SS_CTRL_1	Bacteria	Actinobacteria	Actinobacteria	Actinomycetales	Actinomycetaceae	Trueperella	pyogenes
SV_102	0	NEG_CTRL_43545	Bacteria	Actinobacteria	Actinobacteria	Actinomycetales	Actinomycetaceae	Trueperella	pyogenes
SV_102	0	NEG_CTRL_43538	Bacteria	Actinobacteria	Actinobacteria	Actinomycetales	Actinomycetaceae	Trueperella	pyogenes
SV_102	0	O7415_CTRL	Bacteria	Actinobacteria	Actinobacteria	Actinomycetales	Actinomycetaceae	Trueperella	pyogenes
SV_102	0	DNP_CTRL_3	Bacteria	Actinobacteria	Actinobacteria	Actinomycetales	Actinomycetaceae	Trueperella	pyogenes
SV_102	0	LS_CTRL_1	Bacteria	Actinobacteria	Actinobacteria	Actinomycetales	Actinomycetaceae	Trueperella	pyogenes
SV_102	0	PSB_CTRL_3	Bacteria	Actinobacteria	Actinobacteria	Actinomycetales	Actinomycetaceae	Trueperella	pyogenes
SV_102	0	LS_CTRL_2	Bacteria	Actinobacteria	Actinobacteria	Actinomycetales	Actinomycetaceae	Trueperella	pyogenes
SV_102	0	NEG_CTRL_43523	Bacteria	Actinobacteria	Actinobacteria	Actinomycetales	Actinomycetaceae	Trueperella	pyogenes
SV_102	0	SS_CTRL_3	Bacteria	Actinobacteria	Actinobacteria	Actinomycetales	Actinomycetaceae	Trueperella	pyogenes
SV_102	0	SALINE_CTRL_2	Bacteria	Actinobacteria	Actinobacteria	Actinomycetales	Actinomycetaceae	Trueperella	pyogenes
SV_102	0	POS_CTRL2	Bacteria	Actinobacteria	Actinobacteria	Actinomycetales	Actinomycetaceae	Trueperella	pyogenes
SV_102	0	LS_CTRL_3	Bacteria	Actinobacteria	Actinobacteria	Actinomycetales	Actinomycetaceae	Trueperella	pyogenes
SV_102	0	NEG_CTRL_43546	Bacteria	Actinobacteria	Actinobacteria	Actinomycetales	Actinomycetaceae	Trueperella	pyogenes
SV_102	0	NEG_CTRL_43549	Bacteria	Actinobacteria	Actinobacteria	Actinomycetales	Actinomycetaceae	Trueperella	pyogenes
SV_102	0	NEG_CTRL_43536	Bacteria	Actinobacteria	Actinobacteria	Actinomycetales	Actinomycetaceae	Trueperella	pyogenes
SV_102	0	Q5252_CTRL	Bacteria	Actinobacteria	Actinobacteria	Actinomycetales	Actinomycetaceae	Trueperella	pyogenes
SV_102	0	NEG_CTRL_43517	Bacteria	Actinobacteria	Actinobacteria	Actinomycetales	Actinomycetaceae	Trueperella	pyogenes
SV_102	0	Q5277_CTRL	Bacteria	Actinobacteria	Actinobacteria	Actinomycetales	Actinomycetaceae	Trueperella	pyogenes
SV_1020	0	NEG_CTRL_43517	Bacteria	Firmicutes	Bacilli	Lactobacillales	Streptococcaceae	Streptococcus	Unclassified
SV_1020	0	Q5277_CTRL	Bacteria	Firmicutes	Bacilli	Lactobacillales	Streptococcaceae	Streptococcus	Unclassified
SV_1020	0	NEG_CTRL_43538	Bacteria	Firmicutes	Bacilli	Lactobacillales	Streptococcaceae	Streptococcus	Unclassified
SV_1020	0	SALINE_CTRL_3	Bacteria	Firmicutes	Bacilli	Lactobacillales	Streptococcaceae	Streptococcus	Unclassified
SV_1020	0	Q5265_CTRL_1	Bacteria	Firmicutes	Bacilli	Lactobacillales	Streptococcaceae	Streptococcus	Unclassified
SV_1020	0	SS_CTRL_1	Bacteria	Firmicutes	Bacilli	Lactobacillales	Streptococcaceae	Streptococcus	Unclassified
SV_1020	0	POS_CTRL2	Bacteria	Firmicutes	Bacilli	Lactobacillales	Streptococcaceae	Streptococcus	Unclassified
SV_1020	0	DNP_CTRL_2	Bacteria	Firmicutes	Bacilli	Lactobacillales	Streptococcaceae	Streptococcus	Unclassified
SV_1020	0	NEG_CTRL_43542	Bacteria	Firmicutes	Bacilli	Lactobacillales	Streptococcaceae	Streptococcus	Unclassified
SV_1020	0	DNP_CTRL_1	Bacteria	Firmicutes	Bacilli	Lactobacillales	Streptococcaceae	Streptococcus	Unclassified
SV_1020	0	NEG_CTRL_43546	Bacteria	Firmicutes	Bacilli	Lactobacillales	Streptococcaceae	Streptococcus	Unclassified
SV_1020	0	SALINE_CTRL_2	Bacteria	Firmicutes	Bacilli	Lactobacillales	Streptococcaceae	Streptococcus	Unclassified
SV_1020	0	NEG_CTRL_43545	Bacteria	Firmicutes	Bacilli	Lactobacillales	Streptococcaceae	Streptococcus	Unclassified
SV_1020	0	DNP_CTRL_3	Bacteria	Firmicutes	Bacilli	Lactobacillales	Streptococcaceae	Streptococcus	Unclassified
SV_1020	0	PSB_CTRL_3	Bacteria	Firmicutes	Bacilli	Lactobacillales	Streptococcaceae	Streptococcus	Unclassified
SV_1020	0	LS_CTRL_2	Bacteria	Firmicutes	Bacilli	Lactobacillales	Streptococcaceae	Streptococcus	Unclassified
SV_1020	0	NEG_CTRL_43536	Bacteria	Firmicutes	Bacilli	Lactobacillales	Streptococcaceae	Streptococcus	Unclassified
SV_1020	0	POS_CTRL	Bacteria	Firmicutes	Bacilli	Lactobacillales	Streptococcaceae	Streptococcus	Unclassified
SV_1020	0	O7415_CTRL	Bacteria	Firmicutes	Bacilli	Lactobacillales	Streptococcaceae	Streptococcus	Unclassified
SV_1020	0	NEG_CTRL_43539	Bacteria	Firmicutes	Bacilli	Lactobacillales	Streptococcaceae	Streptococcus	Unclassified
SV_1020	0	Q5394_CTRL	Bacteria	Firmicutes	Bacilli	Lactobacillales	Streptococcaceae	Streptococcus	Unclassified
SV_1020	0	NEG_CTRL_43523	Bacteria	Firmicutes	Bacilli	Lactobacillales	Streptococcaceae	Streptococcus	Unclassified
SV_1020	0	LS_CTRL_1	Bacteria	Firmicutes	Bacilli	Lactobacillales	Streptococcaceae	Streptococcus	Unclassified
SV_1020	0	LS_CTRL_3	Bacteria	Firmicutes	Bacilli	Lactobacillales	Streptococcaceae	Streptococcus	Unclassified
SV_1020	0	Q5252_CTRL	Bacteria	Firmicutes	Bacilli	Lactobacillales	Streptococcaceae	Streptococcus	Unclassified
SV_1020	0	SS_CTRL_2	Bacteria	Firmicutes	Bacilli	Lactobacillales	Streptococcaceae	Streptococcus	Unclassified
SV_1020	0	SS_CTRL_3	Bacteria	Firmicutes	Bacilli	Lactobacillales	Streptococcaceae	Streptococcus	Unclassified
SV_1020	0	NEG_CTRL_43535	Bacteria	Firmicutes	Bacilli	Lactobacillales	Streptococcaceae	Streptococcus	Unclassified
SV_1020	0	NEG_CTRL_43549	Bacteria	Firmicutes	Bacilli	Lactobacillales	Streptococcaceae	Streptococcus	Unclassified
SV_1020	0	SALINE_CTRL_1	Bacteria	Firmicutes	Bacilli	Lactobacillales	Streptococcaceae	Streptococcus	Unclassified
SV_1020	0	NEG_CTRL_43543	Bacteria	Firmicutes	Bacilli	Lactobacillales	Streptococcaceae	Streptococcus	Unclassified
SV_1021	0	NEG_CTRL_43517	Bacteria	Firmicutes	Clostridia	Clostridiales	Clostridiaceae_1	Clostridium_sensu_stricto	Unclassified
SV_1021	0	POS_CTRL2	Bacteria	Firmicutes	Clostridia	Clostridiales	Clostridiaceae_1	Clostridium_sensu_stricto	Unclassified
SV_1021	0	SS_CTRL_1	Bacteria	Firmicutes	Clostridia	Clostridiales	Clostridiaceae_1	Clostridium_sensu_stricto	Unclassified
SV_1021	0	NEG_CTRL_43546	Bacteria	Firmicutes	Clostridia	Clostridiales	Clostridiaceae_1	Clostridium_sensu_stricto	Unclassified
SV_1021	0	NEG_CTRL_43523	Bacteria	Firmicutes	Clostridia	Clostridiales	Clostridiaceae_1	Clostridium_sensu_stricto	Unclassified
SV_1021	0	Q5277_CTRL	Bacteria	Firmicutes	Clostridia	Clostridiales	Clostridiaceae_1	Clostridium_sensu_stricto	Unclassified
SV_1021	0	NEG_CTRL_43539	Bacteria	Firmicutes	Clostridia	Clostridiales	Clostridiaceae_1	Clostridium_sensu_stricto	Unclassified
SV_1021	0	DNP_CTRL_2	Bacteria	Firmicutes	Clostridia	Clostridiales	Clostridiaceae_1	Clostridium_sensu_stricto	Unclassified
SV_1021	0	NEG_CTRL_43545	Bacteria	Firmicutes	Clostridia	Clostridiales	Clostridiaceae_1	Clostridium_sensu_stricto	Unclassified
SV_1021	0	DNP_CTRL_1	Bacteria	Firmicutes	Clostridia	Clostridiales	Clostridiaceae_1	Clostridium_sensu_stricto	Unclassified
SV_1021	0	O7415_CTRL	Bacteria	Firmicutes	Clostridia	Clostridiales	Clostridiaceae_1	Clostridium_sensu_stricto	Unclassified
SV_1021	0	PSB_CTRL_3	Bacteria	Firmicutes	Clostridia	Clostridiales	Clostridiaceae_1	Clostridium_sensu_stricto	Unclassified
SV_1021	0	SALINE_CTRL_2	Bacteria	Firmicutes	Clostridia	Clostridiales	Clostridiaceae_1	Clostridium_sensu_stricto	Unclassified
SV_1021	0	DNP_CTRL_3	Bacteria	Firmicutes	Clostridia	Clostridiales	Clostridiaceae_1	Clostridium_sensu_stricto	Unclassified
SV_1021	0	Q5394_CTRL	Bacteria	Firmicutes	Clostridia	Clostridiales	Clostridiaceae_1	Clostridium_sensu_stricto	Unclassified
SV_1021	0	SALINE_CTRL_3	Bacteria	Firmicutes	Clostridia	Clostridiales	Clostridiaceae_1	Clostridium_sensu_stricto	Unclassified
SV_1021	0	NEG_CTRL_43549	Bacteria	Firmicutes	Clostridia	Clostridiales	Clostridiaceae_1	Clostridium_sensu_stricto	Unclassified
SV_1021	0	POS_CTRL	Bacteria	Firmicutes	Clostridia	Clostridiales	Clostridiaceae_1	Clostridium_sensu_stricto	Unclassified
SV_1021	0	LS_CTRL_1	Bacteria	Firmicutes	Clostridia	Clostridiales	Clostridiaceae_1	Clostridium_sensu_stricto	Unclassified
SV_1021	0	NEG_CTRL_43538	Bacteria	Firmicutes	Clostridia	Clostridiales	Clostridiaceae_1	Clostridium_sensu_stricto	Unclassified
SV_1021	0	LS_CTRL_2	Bacteria	Firmicutes	Clostridia	Clostridiales	Clostridiaceae_1	Clostridium_sensu_stricto	Unclassified
SV_1021	0	Q5252_CTRL	Bacteria	Firmicutes	Clostridia	Clostridiales	Clostridiaceae_1	Clostridium_sensu_stricto	Unclassified
SV_1021	0	NEG_CTRL_43542	Bacteria	Firmicutes	Clostridia	Clostridiales	Clostridiaceae_1	Clostridium_sensu_stricto	Unclassified
SV_1021	0	LS_CTRL_3	Bacteria	Firmicutes	Clostridia	Clostridiales	Clostridiaceae_1	Clostridium_sensu_stricto	Unclassified
SV_1021	0	NEG_CTRL_43543	Bacteria	Firmicutes	Clostridia	Clostridiales	Clostridiaceae_1	Clostridium_sensu_stricto	Unclassified
SV_1021	0	SALINE_CTRL_1	Bacteria	Firmicutes	Clostridia	Clostridiales	Clostridiaceae_1	Clostridium_sensu_stricto	Unclassified
SV_1021	0	SS_CTRL_2	Bacteria	Firmicutes	Clostridia	Clostridiales	Clostridiaceae_1	Clostridium_sensu_stricto	Unclassified
SV_1021	0	NEG_CTRL_43536	Bacteria	Firmicutes	Clostridia	Clostridiales	Clostridiaceae_1	Clostridium_sensu_stricto	Unclassified
SV_1021	0	SS_CTRL_3	Bacteria	Firmicutes	Clostridia	Clostridiales	Clostridiaceae_1	Clostridium_sensu_stricto	Unclassified
SV_1021	0	Q5265_CTRL_1	Bacteria	Firmicutes	Clostridia	Clostridiales	Clostridiaceae_1	Clostridium_sensu_stricto	Unclassified
SV_1021	0	NEG_CTRL_43535	Bacteria	Firmicutes	Clostridia	Clostridiales	Clostridiaceae_1	Clostridium_sensu_stricto	Unclassified
SV_1022	0	NEG_CTRL_43545	Bacteria	Candidatus_Saccharibacteria	Unclassified	Unclassified	Unclassified	Unclassified	Unclassified
SV_1022	0	Q5277_CTRL	Bacteria	Candidatus_Saccharibacteria	Unclassified	Unclassified	Unclassified	Unclassified	Unclassified
SV_1022	0	NEG_CTRL_43517	Bacteria	Candidatus_Saccharibacteria	Unclassified	Unclassified	Unclassified	Unclassified	Unclassified
SV_1022	0	LS_CTRL_2	Bacteria	Candidatus_Saccharibacteria	Unclassified	Unclassified	Unclassified	Unclassified	Unclassified
SV_1022	0	LS_CTRL_1	Bacteria	Candidatus_Saccharibacteria	Unclassified	Unclassified	Unclassified	Unclassified	Unclassified
SV_1022	0	POS_CTRL2	Bacteria	Candidatus_Saccharibacteria	Unclassified	Unclassified	Unclassified	Unclassified	Unclassified
SV_1022	0	DNP_CTRL_1	Bacteria	Candidatus_Saccharibacteria	Unclassified	Unclassified	Unclassified	Unclassified	Unclassified
SV_1022	0	SS_CTRL_1	Bacteria	Candidatus_Saccharibacteria	Unclassified	Unclassified	Unclassified	Unclassified	Unclassified
SV_1022	0	DNP_CTRL_2	Bacteria	Candidatus_Saccharibacteria	Unclassified	Unclassified	Unclassified	Unclassified	Unclassified
SV_1022	0	Q5394_CTRL	Bacteria	Candidatus_Saccharibacteria	Unclassified	Unclassified	Unclassified	Unclassified	Unclassified
SV_1022	0	LS_CTRL_3	Bacteria	Candidatus_Saccharibacteria	Unclassified	Unclassified	Unclassified	Unclassified	Unclassified
SV_1022	0	SALINE_CTRL_3	Bacteria	Candidatus_Saccharibacteria	Unclassified	Unclassified	Unclassified	Unclassified	Unclassified
SV_1022	0	PSB_CTRL_3	Bacteria	Candidatus_Saccharibacteria	Unclassified	Unclassified	Unclassified	Unclassified	Unclassified
SV_1022	0	NEG_CTRL_43549	Bacteria	Candidatus_Saccharibacteria	Unclassified	Unclassified	Unclassified	Unclassified	Unclassified
SV_1022	0	NEG_CTRL_43542	Bacteria	Candidatus_Saccharibacteria	Unclassified	Unclassified	Unclassified	Unclassified	Unclassified
SV_1022	0	NEG_CTRL_43523	Bacteria	Candidatus_Saccharibacteria	Unclassified	Unclassified	Unclassified	Unclassified	Unclassified
SV_1022	0	SS_CTRL_2	Bacteria	Candidatus_Saccharibacteria	Unclassified	Unclassified	Unclassified	Unclassified	Unclassified
SV_1022	0	Q5252_CTRL	Bacteria	Candidatus_Saccharibacteria	Unclassified	Unclassified	Unclassified	Unclassified	Unclassified
SV_1022	0	SALINE_CTRL_1	Bacteria	Candidatus_Saccharibacteria	Unclassified	Unclassified	Unclassified	Unclassified	Unclassified
SV_1022	0	NEG_CTRL_43536	Bacteria	Candidatus_Saccharibacteria	Unclassified	Unclassified	Unclassified	Unclassified	Unclassified
SV_1022	0	NEG_CTRL_43539	Bacteria	Candidatus_Saccharibacteria	Unclassified	Unclassified	Unclassified	Unclassified	Unclassified
SV_1022	0	NEG_CTRL_43538	Bacteria	Candidatus_Saccharibacteria	Unclassified	Unclassified	Unclassified	Unclassified	Unclassified
SV_1022	0	NEG_CTRL_43535	Bacteria	Candidatus_Saccharibacteria	Unclassified	Unclassified	Unclassified	Unclassified	Unclassified
SV_1022	0	POS_CTRL	Bacteria	Candidatus_Saccharibacteria	Unclassified	Unclassified	Unclassified	Unclassified	Unclassified
SV_1022	0	DNP_CTRL_3	Bacteria	Candidatus_Saccharibacteria	Unclassified	Unclassified	Unclassified	Unclassified	Unclassified
SV_1022	0	NEG_CTRL_43543	Bacteria	Candidatus_Saccharibacteria	Unclassified	Unclassified	Unclassified	Unclassified	Unclassified
SV_1022	0	SALINE_CTRL_2	Bacteria	Candidatus_Saccharibacteria	Unclassified	Unclassified	Unclassified	Unclassified	Unclassified
SV_1022	0	NEG_CTRL_43546	Bacteria	Candidatus_Saccharibacteria	Unclassified	Unclassified	Unclassified	Unclassified	Unclassified
SV_1022	0	O7415_CTRL	Bacteria	Candidatus_Saccharibacteria	Unclassified	Unclassified	Unclassified	Unclassified	Unclassified
SV_1022	0	SS_CTRL_3	Bacteria	Candidatus_Saccharibacteria	Unclassified	Unclassified	Unclassified	Unclassified	Unclassified
SV_1022	0	Q5265_CTRL_1	Bacteria	Candidatus_Saccharibacteria	Unclassified	Unclassified	Unclassified	Unclassified	Unclassified
SV_1023	0	NEG_CTRL_43546	Bacteria	Proteobacteria	Gammaproteobacteria	Pasteurellales	Pasteurellaceae	Unclassified	Unclassified
SV_1023	0	SS_CTRL_1	Bacteria	Proteobacteria	Gammaproteobacteria	Pasteurellales	Pasteurellaceae	Unclassified	Unclassified
SV_1023	0	PSB_CTRL_3	Bacteria	Proteobacteria	Gammaproteobacteria	Pasteurellales	Pasteurellaceae	Unclassified	Unclassified
SV_1023	0	DNP_CTRL_1	Bacteria	Proteobacteria	Gammaproteobacteria	Pasteurellales	Pasteurellaceae	Unclassified	Unclassified
SV_1023	0	NEG_CTRL_43538	Bacteria	Proteobacteria	Gammaproteobacteria	Pasteurellales	Pasteurellaceae	Unclassified	Unclassified
SV_1023	0	LS_CTRL_2	Bacteria	Proteobacteria	Gammaproteobacteria	Pasteurellales	Pasteurellaceae	Unclassified	Unclassified
SV_1023	0	NEG_CTRL_43517	Bacteria	Proteobacteria	Gammaproteobacteria	Pasteurellales	Pasteurellaceae	Unclassified	Unclassified
SV_1023	0	POS_CTRL2	Bacteria	Proteobacteria	Gammaproteobacteria	Pasteurellales	Pasteurellaceae	Unclassified	Unclassified
SV_1023	0	SS_CTRL_2	Bacteria	Proteobacteria	Gammaproteobacteria	Pasteurellales	Pasteurellaceae	Unclassified	Unclassified
SV_1023	0	NEG_CTRL_43549	Bacteria	Proteobacteria	Gammaproteobacteria	Pasteurellales	Pasteurellaceae	Unclassified	Unclassified
SV_1023	0	Q5277_CTRL	Bacteria	Proteobacteria	Gammaproteobacteria	Pasteurellales	Pasteurellaceae	Unclassified	Unclassified
SV_1023	0	Q5394_CTRL	Bacteria	Proteobacteria	Gammaproteobacteria	Pasteurellales	Pasteurellaceae	Unclassified	Unclassified
SV_1023	0	NEG_CTRL_43539	Bacteria	Proteobacteria	Gammaproteobacteria	Pasteurellales	Pasteurellaceae	Unclassified	Unclassified
SV_1023	0	DNP_CTRL_3	Bacteria	Proteobacteria	Gammaproteobacteria	Pasteurellales	Pasteurellaceae	Unclassified	Unclassified
SV_1023	0	LS_CTRL_1	Bacteria	Proteobacteria	Gammaproteobacteria	Pasteurellales	Pasteurellaceae	Unclassified	Unclassified
SV_1023	0	NEG_CTRL_43536	Bacteria	Proteobacteria	Gammaproteobacteria	Pasteurellales	Pasteurellaceae	Unclassified	Unclassified
SV_1023	0	LS_CTRL_3	Bacteria	Proteobacteria	Gammaproteobacteria	Pasteurellales	Pasteurellaceae	Unclassified	Unclassified
SV_1023	0	SALINE_CTRL_2	Bacteria	Proteobacteria	Gammaproteobacteria	Pasteurellales	Pasteurellaceae	Unclassified	Unclassified
SV_1023	0	Q5252_CTRL	Bacteria	Proteobacteria	Gammaproteobacteria	Pasteurellales	Pasteurellaceae	Unclassified	Unclassified
SV_1023	0	SALINE_CTRL_1	Bacteria	Proteobacteria	Gammaproteobacteria	Pasteurellales	Pasteurellaceae	Unclassified	Unclassified
SV_1023	0	NEG_CTRL_43542	Bacteria	Proteobacteria	Gammaproteobacteria	Pasteurellales	Pasteurellaceae	Unclassified	Unclassified
SV_1023	0	NEG_CTRL_43523	Bacteria	Proteobacteria	Gammaproteobacteria	Pasteurellales	Pasteurellaceae	Unclassified	Unclassified
SV_1023	0	DNP_CTRL_2	Bacteria	Proteobacteria	Gammaproteobacteria	Pasteurellales	Pasteurellaceae	Unclassified	Unclassified
SV_1023	0	SALINE_CTRL_3	Bacteria	Proteobacteria	Gammaproteobacteria	Pasteurellales	Pasteurellaceae	Unclassified	Unclassified
SV_1023	0	Q5265_CTRL_1	Bacteria	Proteobacteria	Gammaproteobacteria	Pasteurellales	Pasteurellaceae	Unclassified	Unclassified
SV_1023	0	NEG_CTRL_43543	Bacteria	Proteobacteria	Gammaproteobacteria	Pasteurellales	Pasteurellaceae	Unclassified	Unclassified
SV_1023	0	SS_CTRL_3	Bacteria	Proteobacteria	Gammaproteobacteria	Pasteurellales	Pasteurellaceae	Unclassified	Unclassified
SV_1023	0	NEG_CTRL_43535	Bacteria	Proteobacteria	Gammaproteobacteria	Pasteurellales	Pasteurellaceae	Unclassified	Unclassified
SV_1023	0	NEG_CTRL_43545	Bacteria	Proteobacteria	Gammaproteobacteria	Pasteurellales	Pasteurellaceae	Unclassified	Unclassified
SV_1023	0	POS_CTRL	Bacteria	Proteobacteria	Gammaproteobacteria	Pasteurellales	Pasteurellaceae	Unclassified	Unclassified
SV_1023	0	O7415_CTRL	Bacteria	Proteobacteria	Gammaproteobacteria	Pasteurellales	Pasteurellaceae	Unclassified	Unclassified
SV_1024	0	SS_CTRL_1	Bacteria	Firmicutes	Clostridia	Clostridiales	Ruminococcaceae	Ruminococcus	bromii
SV_1024	0	LS_CTRL_1	Bacteria	Firmicutes	Clostridia	Clostridiales	Ruminococcaceae	Ruminococcus	bromii
SV_1024	0	NEG_CTRL_43517	Bacteria	Firmicutes	Clostridia	Clostridiales	Ruminococcaceae	Ruminococcus	bromii
SV_1024	0	Q5277_CTRL	Bacteria	Firmicutes	Clostridia	Clostridiales	Ruminococcaceae	Ruminococcus	bromii
SV_1024	0	NEG_CTRL_43542	Bacteria	Firmicutes	Clostridia	Clostridiales	Ruminococcaceae	Ruminococcus	bromii
SV_1024	0	NEG_CTRL_43538	Bacteria	Firmicutes	Clostridia	Clostridiales	Ruminococcaceae	Ruminococcus	bromii
SV_1024	0	NEG_CTRL_43546	Bacteria	Firmicutes	Clostridia	Clostridiales	Ruminococcaceae	Ruminococcus	bromii
SV_1024	0	POS_CTRL2	Bacteria	Firmicutes	Clostridia	Clostridiales	Ruminococcaceae	Ruminococcus	bromii
SV_1024	0	Q5394_CTRL	Bacteria	Firmicutes	Clostridia	Clostridiales	Ruminococcaceae	Ruminococcus	bromii
SV_1024	0	LS_CTRL_2	Bacteria	Firmicutes	Clostridia	Clostridiales	Ruminococcaceae	Ruminococcus	bromii
SV_1024	0	DNP_CTRL_1	Bacteria	Firmicutes	Clostridia	Clostridiales	Ruminococcaceae	Ruminococcus	bromii
SV_1024	0	PSB_CTRL_3	Bacteria	Firmicutes	Clostridia	Clostridiales	Ruminococcaceae	Ruminococcus	bromii
SV_1024	0	LS_CTRL_3	Bacteria	Firmicutes	Clostridia	Clostridiales	Ruminococcaceae	Ruminococcus	bromii
SV_1024	0	NEG_CTRL_43549	Bacteria	Firmicutes	Clostridia	Clostridiales	Ruminococcaceae	Ruminococcus	bromii
SV_1024	0	SALINE_CTRL_3	Bacteria	Firmicutes	Clostridia	Clostridiales	Ruminococcaceae	Ruminococcus	bromii
SV_1024	0	NEG_CTRL_43539	Bacteria	Firmicutes	Clostridia	Clostridiales	Ruminococcaceae	Ruminococcus	bromii
SV_1024	0	NEG_CTRL_43536	Bacteria	Firmicutes	Clostridia	Clostridiales	Ruminococcaceae	Ruminococcus	bromii
SV_1024	0	DNP_CTRL_3	Bacteria	Firmicutes	Clostridia	Clostridiales	Ruminococcaceae	Ruminococcus	bromii
SV_1024	0	Q5252_CTRL	Bacteria	Firmicutes	Clostridia	Clostridiales	Ruminococcaceae	Ruminococcus	bromii
SV_1024	0	SALINE_CTRL_2	Bacteria	Firmicutes	Clostridia	Clostridiales	Ruminococcaceae	Ruminococcus	bromii
SV_1024	0	NEG_CTRL_43535	Bacteria	Firmicutes	Clostridia	Clostridiales	Ruminococcaceae	Ruminococcus	bromii
SV_1024	0	NEG_CTRL_43523	Bacteria	Firmicutes	Clostridia	Clostridiales	Ruminococcaceae	Ruminococcus	bromii
SV_1024	0	O7415_CTRL	Bacteria	Firmicutes	Clostridia	Clostridiales	Ruminococcaceae	Ruminococcus	bromii
SV_1024	0	DNP_CTRL_2	Bacteria	Firmicutes	Clostridia	Clostridiales	Ruminococcaceae	Ruminococcus	bromii
SV_1024	0	SS_CTRL_3	Bacteria	Firmicutes	Clostridia	Clostridiales	Ruminococcaceae	Ruminococcus	bromii
SV_1024	0	Q5265_CTRL_1	Bacteria	Firmicutes	Clostridia	Clostridiales	Ruminococcaceae	Ruminococcus	bromii
SV_1024	0	SALINE_CTRL_1	Bacteria	Firmicutes	Clostridia	Clostridiales	Ruminococcaceae	Ruminococcus	bromii
SV_1024	0	NEG_CTRL_43545	Bacteria	Firmicutes	Clostridia	Clostridiales	Ruminococcaceae	Ruminococcus	bromii
SV_1024	0	SS_CTRL_2	Bacteria	Firmicutes	Clostridia	Clostridiales	Ruminococcaceae	Ruminococcus	bromii
SV_1024	0	NEG_CTRL_43543	Bacteria	Firmicutes	Clostridia	Clostridiales	Ruminococcaceae	Ruminococcus	bromii
SV_1024	0	POS_CTRL	Bacteria	Firmicutes	Clostridia	Clostridiales	Ruminococcaceae	Ruminococcus	bromii
SV_1025	0	Q5394_CTRL	Bacteria	Cyanobacteria/Chloroplast	Chloroplast	Chloroplast	Streptophyta	Unclassified	Unclassified
SV_1025	0	NEG_CTRL_43549	Bacteria	Cyanobacteria/Chloroplast	Chloroplast	Chloroplast	Streptophyta	Unclassified	Unclassified
SV_1025	0	NEG_CTRL_43546	Bacteria	Cyanobacteria/Chloroplast	Chloroplast	Chloroplast	Streptophyta	Unclassified	Unclassified
SV_1025	0	PSB_CTRL_3	Bacteria	Cyanobacteria/Chloroplast	Chloroplast	Chloroplast	Streptophyta	Unclassified	Unclassified
SV_1025	0	POS_CTRL2	Bacteria	Cyanobacteria/Chloroplast	Chloroplast	Chloroplast	Streptophyta	Unclassified	Unclassified
SV_1025	0	NEG_CTRL_43523	Bacteria	Cyanobacteria/Chloroplast	Chloroplast	Chloroplast	Streptophyta	Unclassified	Unclassified
SV_1025	0	SS_CTRL_1	Bacteria	Cyanobacteria/Chloroplast	Chloroplast	Chloroplast	Streptophyta	Unclassified	Unclassified
SV_1025	0	LS_CTRL_3	Bacteria	Cyanobacteria/Chloroplast	Chloroplast	Chloroplast	Streptophyta	Unclassified	Unclassified
SV_1025	0	O7415_CTRL	Bacteria	Cyanobacteria/Chloroplast	Chloroplast	Chloroplast	Streptophyta	Unclassified	Unclassified
SV_1025	0	SALINE_CTRL_3	Bacteria	Cyanobacteria/Chloroplast	Chloroplast	Chloroplast	Streptophyta	Unclassified	Unclassified
SV_1025	0	DNP_CTRL_3	Bacteria	Cyanobacteria/Chloroplast	Chloroplast	Chloroplast	Streptophyta	Unclassified	Unclassified
SV_1025	0	NEG_CTRL_43535	Bacteria	Cyanobacteria/Chloroplast	Chloroplast	Chloroplast	Streptophyta	Unclassified	Unclassified
SV_1025	0	Q5265_CTRL_1	Bacteria	Cyanobacteria/Chloroplast	Chloroplast	Chloroplast	Streptophyta	Unclassified	Unclassified
SV_1025	0	Q5277_CTRL	Bacteria	Cyanobacteria/Chloroplast	Chloroplast	Chloroplast	Streptophyta	Unclassified	Unclassified
SV_1025	0	Q5252_CTRL	Bacteria	Cyanobacteria/Chloroplast	Chloroplast	Chloroplast	Streptophyta	Unclassified	Unclassified
SV_1025	0	NEG_CTRL_43539	Bacteria	Cyanobacteria/Chloroplast	Chloroplast	Chloroplast	Streptophyta	Unclassified	Unclassified
SV_1025	0	DNP_CTRL_2	Bacteria	Cyanobacteria/Chloroplast	Chloroplast	Chloroplast	Streptophyta	Unclassified	Unclassified
SV_1025	0	NEG_CTRL_43536	Bacteria	Cyanobacteria/Chloroplast	Chloroplast	Chloroplast	Streptophyta	Unclassified	Unclassified
SV_1025	0	NEG_CTRL_43542	Bacteria	Cyanobacteria/Chloroplast	Chloroplast	Chloroplast	Streptophyta	Unclassified	Unclassified
SV_1025	0	DNP_CTRL_1	Bacteria	Cyanobacteria/Chloroplast	Chloroplast	Chloroplast	Streptophyta	Unclassified	Unclassified
SV_1025	0	LS_CTRL_1	Bacteria	Cyanobacteria/Chloroplast	Chloroplast	Chloroplast	Streptophyta	Unclassified	Unclassified
SV_1025	0	NEG_CTRL_43545	Bacteria	Cyanobacteria/Chloroplast	Chloroplast	Chloroplast	Streptophyta	Unclassified	Unclassified
SV_1025	0	NEG_CTRL_43543	Bacteria	Cyanobacteria/Chloroplast	Chloroplast	Chloroplast	Streptophyta	Unclassified	Unclassified
SV_1025	0	NEG_CTRL_43538	Bacteria	Cyanobacteria/Chloroplast	Chloroplast	Chloroplast	Streptophyta	Unclassified	Unclassified
SV_1025	0	SALINE_CTRL_2	Bacteria	Cyanobacteria/Chloroplast	Chloroplast	Chloroplast	Streptophyta	Unclassified	Unclassified
SV_1025	0	SS_CTRL_3	Bacteria	Cyanobacteria/Chloroplast	Chloroplast	Chloroplast	Streptophyta	Unclassified	Unclassified
SV_1025	0	NEG_CTRL_43517	Bacteria	Cyanobacteria/Chloroplast	Chloroplast	Chloroplast	Streptophyta	Unclassified	Unclassified
SV_1025	0	POS_CTRL	Bacteria	Cyanobacteria/Chloroplast	Chloroplast	Chloroplast	Streptophyta	Unclassified	Unclassified
SV_1025	0	LS_CTRL_2	Bacteria	Cyanobacteria/Chloroplast	Chloroplast	Chloroplast	Streptophyta	Unclassified	Unclassified
SV_1025	0	SALINE_CTRL_1	Bacteria	Cyanobacteria/Chloroplast	Chloroplast	Chloroplast	Streptophyta	Unclassified	Unclassified
SV_1026	0	DNP_CTRL_1	Bacteria	Proteobacteria	Gammaproteobacteria	Pseudomonadales	Moraxellaceae	Alkanindiges	Unclassified
SV_1026	0	Q5394_CTRL	Bacteria	Proteobacteria	Gammaproteobacteria	Pseudomonadales	Moraxellaceae	Alkanindiges	Unclassified
SV_1026	0	NEG_CTRL_43549	Bacteria	Proteobacteria	Gammaproteobacteria	Pseudomonadales	Moraxellaceae	Alkanindiges	Unclassified
SV_1026	0	NEG_CTRL_43539	Bacteria	Proteobacteria	Gammaproteobacteria	Pseudomonadales	Moraxellaceae	Alkanindiges	Unclassified
SV_1026	0	Q5265_CTRL_1	Bacteria	Proteobacteria	Gammaproteobacteria	Pseudomonadales	Moraxellaceae	Alkanindiges	Unclassified
SV_1026	0	SS_CTRL_1	Bacteria	Proteobacteria	Gammaproteobacteria	Pseudomonadales	Moraxellaceae	Alkanindiges	Unclassified
SV_1026	0	NEG_CTRL_43542	Bacteria	Proteobacteria	Gammaproteobacteria	Pseudomonadales	Moraxellaceae	Alkanindiges	Unclassified
SV_1026	0	Q5277_CTRL	Bacteria	Proteobacteria	Gammaproteobacteria	Pseudomonadales	Moraxellaceae	Alkanindiges	Unclassified
SV_1026	0	PSB_CTRL_3	Bacteria	Proteobacteria	Gammaproteobacteria	Pseudomonadales	Moraxellaceae	Alkanindiges	Unclassified
SV_1026	0	POS_CTRL2	Bacteria	Proteobacteria	Gammaproteobacteria	Pseudomonadales	Moraxellaceae	Alkanindiges	Unclassified
SV_1026	0	DNP_CTRL_3	Bacteria	Proteobacteria	Gammaproteobacteria	Pseudomonadales	Moraxellaceae	Alkanindiges	Unclassified
SV_1026	0	LS_CTRL_1	Bacteria	Proteobacteria	Gammaproteobacteria	Pseudomonadales	Moraxellaceae	Alkanindiges	Unclassified
SV_1026	0	SALINE_CTRL_3	Bacteria	Proteobacteria	Gammaproteobacteria	Pseudomonadales	Moraxellaceae	Alkanindiges	Unclassified
SV_1026	0	LS_CTRL_3	Bacteria	Proteobacteria	Gammaproteobacteria	Pseudomonadales	Moraxellaceae	Alkanindiges	Unclassified
SV_1026	0	LS_CTRL_2	Bacteria	Proteobacteria	Gammaproteobacteria	Pseudomonadales	Moraxellaceae	Alkanindiges	Unclassified
SV_1026	0	NEG_CTRL_43543	Bacteria	Proteobacteria	Gammaproteobacteria	Pseudomonadales	Moraxellaceae	Alkanindiges	Unclassified
SV_1026	0	NEG_CTRL_43535	Bacteria	Proteobacteria	Gammaproteobacteria	Pseudomonadales	Moraxellaceae	Alkanindiges	Unclassified
SV_1026	0	SS_CTRL_2	Bacteria	Proteobacteria	Gammaproteobacteria	Pseudomonadales	Moraxellaceae	Alkanindiges	Unclassified
SV_1026	0	SALINE_CTRL_2	Bacteria	Proteobacteria	Gammaproteobacteria	Pseudomonadales	Moraxellaceae	Alkanindiges	Unclassified
SV_1026	0	NEG_CTRL_43523	Bacteria	Proteobacteria	Gammaproteobacteria	Pseudomonadales	Moraxellaceae	Alkanindiges	Unclassified
SV_1026	0	NEG_CTRL_43538	Bacteria	Proteobacteria	Gammaproteobacteria	Pseudomonadales	Moraxellaceae	Alkanindiges	Unclassified
SV_1026	0	DNP_CTRL_2	Bacteria	Proteobacteria	Gammaproteobacteria	Pseudomonadales	Moraxellaceae	Alkanindiges	Unclassified
SV_1026	0	NEG_CTRL_43517	Bacteria	Proteobacteria	Gammaproteobacteria	Pseudomonadales	Moraxellaceae	Alkanindiges	Unclassified
SV_1026	0	Q5252_CTRL	Bacteria	Proteobacteria	Gammaproteobacteria	Pseudomonadales	Moraxellaceae	Alkanindiges	Unclassified
SV_1026	0	NEG_CTRL_43546	Bacteria	Proteobacteria	Gammaproteobacteria	Pseudomonadales	Moraxellaceae	Alkanindiges	Unclassified
SV_1026	0	O7415_CTRL	Bacteria	Proteobacteria	Gammaproteobacteria	Pseudomonadales	Moraxellaceae	Alkanindiges	Unclassified
SV_1026	0	NEG_CTRL_43536	Bacteria	Proteobacteria	Gammaproteobacteria	Pseudomonadales	Moraxellaceae	Alkanindiges	Unclassified
SV_1026	0	POS_CTRL	Bacteria	Proteobacteria	Gammaproteobacteria	Pseudomonadales	Moraxellaceae	Alkanindiges	Unclassified
SV_1026	0	SALINE_CTRL_1	Bacteria	Proteobacteria	Gammaproteobacteria	Pseudomonadales	Moraxellaceae	Alkanindiges	Unclassified
SV_1026	0	NEG_CTRL_43545	Bacteria	Proteobacteria	Gammaproteobacteria	Pseudomonadales	Moraxellaceae	Alkanindiges	Unclassified
SV_1026	0	SS_CTRL_3	Bacteria	Proteobacteria	Gammaproteobacteria	Pseudomonadales	Moraxellaceae	Alkanindiges	Unclassified
SV_1027	0	Q5394_CTRL	Bacteria	Firmicutes	Bacilli	Bacillales	Planococcaceae	Sporosarcina	Unclassified
SV_1027	0	SALINE_CTRL_3	Bacteria	Firmicutes	Bacilli	Bacillales	Planococcaceae	Sporosarcina	Unclassified
SV_1027	0	NEG_CTRL_43535	Bacteria	Firmicutes	Bacilli	Bacillales	Planococcaceae	Sporosarcina	Unclassified
SV_1027	0	LS_CTRL_2	Bacteria	Firmicutes	Bacilli	Bacillales	Planococcaceae	Sporosarcina	Unclassified
SV_1027	0	DNP_CTRL_3	Bacteria	Firmicutes	Bacilli	Bacillales	Planococcaceae	Sporosarcina	Unclassified
SV_1027	0	Q5277_CTRL	Bacteria	Firmicutes	Bacilli	Bacillales	Planococcaceae	Sporosarcina	Unclassified
SV_1027	0	NEG_CTRL_43549	Bacteria	Firmicutes	Bacilli	Bacillales	Planococcaceae	Sporosarcina	Unclassified
SV_1027	0	NEG_CTRL_43545	Bacteria	Firmicutes	Bacilli	Bacillales	Planococcaceae	Sporosarcina	Unclassified
SV_1027	0	POS_CTRL2	Bacteria	Firmicutes	Bacilli	Bacillales	Planococcaceae	Sporosarcina	Unclassified
SV_1027	0	Q5265_CTRL_1	Bacteria	Firmicutes	Bacilli	Bacillales	Planococcaceae	Sporosarcina	Unclassified
SV_1027	0	NEG_CTRL_43523	Bacteria	Firmicutes	Bacilli	Bacillales	Planococcaceae	Sporosarcina	Unclassified
SV_1027	0	O7415_CTRL	Bacteria	Firmicutes	Bacilli	Bacillales	Planococcaceae	Sporosarcina	Unclassified
SV_1027	0	NEG_CTRL_43542	Bacteria	Firmicutes	Bacilli	Bacillales	Planococcaceae	Sporosarcina	Unclassified
SV_1027	0	PSB_CTRL_3	Bacteria	Firmicutes	Bacilli	Bacillales	Planococcaceae	Sporosarcina	Unclassified
SV_1027	0	SS_CTRL_2	Bacteria	Firmicutes	Bacilli	Bacillales	Planococcaceae	Sporosarcina	Unclassified
SV_1027	0	SS_CTRL_1	Bacteria	Firmicutes	Bacilli	Bacillales	Planococcaceae	Sporosarcina	Unclassified
SV_1027	0	NEG_CTRL_43538	Bacteria	Firmicutes	Bacilli	Bacillales	Planococcaceae	Sporosarcina	Unclassified
SV_1027	0	LS_CTRL_1	Bacteria	Firmicutes	Bacilli	Bacillales	Planococcaceae	Sporosarcina	Unclassified
SV_1027	0	POS_CTRL	Bacteria	Firmicutes	Bacilli	Bacillales	Planococcaceae	Sporosarcina	Unclassified
SV_1027	0	NEG_CTRL_43536	Bacteria	Firmicutes	Bacilli	Bacillales	Planococcaceae	Sporosarcina	Unclassified
SV_1027	0	NEG_CTRL_43517	Bacteria	Firmicutes	Bacilli	Bacillales	Planococcaceae	Sporosarcina	Unclassified
SV_1027	0	SALINE_CTRL_1	Bacteria	Firmicutes	Bacilli	Bacillales	Planococcaceae	Sporosarcina	Unclassified
SV_1027	0	NEG_CTRL_43539	Bacteria	Firmicutes	Bacilli	Bacillales	Planococcaceae	Sporosarcina	Unclassified
SV_1027	0	LS_CTRL_3	Bacteria	Firmicutes	Bacilli	Bacillales	Planococcaceae	Sporosarcina	Unclassified
SV_1027	0	SS_CTRL_3	Bacteria	Firmicutes	Bacilli	Bacillales	Planococcaceae	Sporosarcina	Unclassified
SV_1027	0	DNP_CTRL_2	Bacteria	Firmicutes	Bacilli	Bacillales	Planococcaceae	Sporosarcina	Unclassified
SV_1027	0	NEG_CTRL_43543	Bacteria	Firmicutes	Bacilli	Bacillales	Planococcaceae	Sporosarcina	Unclassified
SV_1027	0	DNP_CTRL_1	Bacteria	Firmicutes	Bacilli	Bacillales	Planococcaceae	Sporosarcina	Unclassified
SV_1027	0	NEG_CTRL_43546	Bacteria	Firmicutes	Bacilli	Bacillales	Planococcaceae	Sporosarcina	Unclassified
SV_1027	0	SALINE_CTRL_2	Bacteria	Firmicutes	Bacilli	Bacillales	Planococcaceae	Sporosarcina	Unclassified
SV_1027	0	Q5252_CTRL	Bacteria	Firmicutes	Bacilli	Bacillales	Planococcaceae	Sporosarcina	Unclassified
SV_1028	0	NEG_CTRL_43517	Bacteria	Firmicutes	Negativicutes	Selenomonadales	Veillonellaceae	Unclassified	Unclassified
SV_1028	0	SS_CTRL_1	Bacteria	Firmicutes	Negativicutes	Selenomonadales	Veillonellaceae	Unclassified	Unclassified
SV_1028	0	SALINE_CTRL_3	Bacteria	Firmicutes	Negativicutes	Selenomonadales	Veillonellaceae	Unclassified	Unclassified
SV_1028	0	Q5265_CTRL_1	Bacteria	Firmicutes	Negativicutes	Selenomonadales	Veillonellaceae	Unclassified	Unclassified
SV_1028	0	LS_CTRL_2	Bacteria	Firmicutes	Negativicutes	Selenomonadales	Veillonellaceae	Unclassified	Unclassified
SV_1028	0	PSB_CTRL_3	Bacteria	Firmicutes	Negativicutes	Selenomonadales	Veillonellaceae	Unclassified	Unclassified
SV_1028	0	SS_CTRL_2	Bacteria	Firmicutes	Negativicutes	Selenomonadales	Veillonellaceae	Unclassified	Unclassified
SV_1028	0	Q5394_CTRL	Bacteria	Firmicutes	Negativicutes	Selenomonadales	Veillonellaceae	Unclassified	Unclassified
SV_1028	0	LS_CTRL_1	Bacteria	Firmicutes	Negativicutes	Selenomonadales	Veillonellaceae	Unclassified	Unclassified
SV_1028	0	POS_CTRL2	Bacteria	Firmicutes	Negativicutes	Selenomonadales	Veillonellaceae	Unclassified	Unclassified
SV_1028	0	NEG_CTRL_43543	Bacteria	Firmicutes	Negativicutes	Selenomonadales	Veillonellaceae	Unclassified	Unclassified
SV_1028	0	DNP_CTRL_3	Bacteria	Firmicutes	Negativicutes	Selenomonadales	Veillonellaceae	Unclassified	Unclassified
SV_1028	0	NEG_CTRL_43523	Bacteria	Firmicutes	Negativicutes	Selenomonadales	Veillonellaceae	Unclassified	Unclassified
SV_1028	0	NEG_CTRL_43542	Bacteria	Firmicutes	Negativicutes	Selenomonadales	Veillonellaceae	Unclassified	Unclassified
SV_1028	0	NEG_CTRL_43539	Bacteria	Firmicutes	Negativicutes	Selenomonadales	Veillonellaceae	Unclassified	Unclassified
SV_1028	0	NEG_CTRL_43536	Bacteria	Firmicutes	Negativicutes	Selenomonadales	Veillonellaceae	Unclassified	Unclassified
SV_1028	0	O7415_CTRL	Bacteria	Firmicutes	Negativicutes	Selenomonadales	Veillonellaceae	Unclassified	Unclassified
SV_1028	0	NEG_CTRL_43546	Bacteria	Firmicutes	Negativicutes	Selenomonadales	Veillonellaceae	Unclassified	Unclassified
SV_1028	0	LS_CTRL_3	Bacteria	Firmicutes	Negativicutes	Selenomonadales	Veillonellaceae	Unclassified	Unclassified
SV_1028	0	SALINE_CTRL_1	Bacteria	Firmicutes	Negativicutes	Selenomonadales	Veillonellaceae	Unclassified	Unclassified
SV_1028	0	Q5277_CTRL	Bacteria	Firmicutes	Negativicutes	Selenomonadales	Veillonellaceae	Unclassified	Unclassified
SV_1028	0	SS_CTRL_3	Bacteria	Firmicutes	Negativicutes	Selenomonadales	Veillonellaceae	Unclassified	Unclassified
SV_1028	0	DNP_CTRL_2	Bacteria	Firmicutes	Negativicutes	Selenomonadales	Veillonellaceae	Unclassified	Unclassified
SV_1028	0	NEG_CTRL_43535	Bacteria	Firmicutes	Negativicutes	Selenomonadales	Veillonellaceae	Unclassified	Unclassified
SV_1028	0	NEG_CTRL_43538	Bacteria	Firmicutes	Negativicutes	Selenomonadales	Veillonellaceae	Unclassified	Unclassified
SV_1028	0	DNP_CTRL_1	Bacteria	Firmicutes	Negativicutes	Selenomonadales	Veillonellaceae	Unclassified	Unclassified
SV_1028	0	NEG_CTRL_43549	Bacteria	Firmicutes	Negativicutes	Selenomonadales	Veillonellaceae	Unclassified	Unclassified
SV_1028	0	Q5252_CTRL	Bacteria	Firmicutes	Negativicutes	Selenomonadales	Veillonellaceae	Unclassified	Unclassified
SV_1028	0	SALINE_CTRL_2	Bacteria	Firmicutes	Negativicutes	Selenomonadales	Veillonellaceae	Unclassified	Unclassified
SV_1028	0	POS_CTRL	Bacteria	Firmicutes	Negativicutes	Selenomonadales	Veillonellaceae	Unclassified	Unclassified
SV_1028	0	NEG_CTRL_43545	Bacteria	Firmicutes	Negativicutes	Selenomonadales	Veillonellaceae	Unclassified	Unclassified
SV_1029	0	Q5265_CTRL_1	Bacteria	Bacteroidetes	Flavobacteriia	Flavobacteriales	Flavobacteriaceae	Unclassified	Unclassified
SV_1029	0	NEG_CTRL_43523	Bacteria	Bacteroidetes	Flavobacteriia	Flavobacteriales	Flavobacteriaceae	Unclassified	Unclassified
SV_1029	0	DNP_CTRL_2	Bacteria	Bacteroidetes	Flavobacteriia	Flavobacteriales	Flavobacteriaceae	Unclassified	Unclassified
SV_1029	0	DNP_CTRL_3	Bacteria	Bacteroidetes	Flavobacteriia	Flavobacteriales	Flavobacteriaceae	Unclassified	Unclassified
SV_1029	0	SALINE_CTRL_3	Bacteria	Bacteroidetes	Flavobacteriia	Flavobacteriales	Flavobacteriaceae	Unclassified	Unclassified
SV_1029	0	NEG_CTRL_43546	Bacteria	Bacteroidetes	Flavobacteriia	Flavobacteriales	Flavobacteriaceae	Unclassified	Unclassified
SV_1029	0	SALINE_CTRL_1	Bacteria	Bacteroidetes	Flavobacteriia	Flavobacteriales	Flavobacteriaceae	Unclassified	Unclassified
SV_1029	0	SS_CTRL_2	Bacteria	Bacteroidetes	Flavobacteriia	Flavobacteriales	Flavobacteriaceae	Unclassified	Unclassified
SV_1029	0	NEG_CTRL_43517	Bacteria	Bacteroidetes	Flavobacteriia	Flavobacteriales	Flavobacteriaceae	Unclassified	Unclassified
SV_1029	0	SS_CTRL_1	Bacteria	Bacteroidetes	Flavobacteriia	Flavobacteriales	Flavobacteriaceae	Unclassified	Unclassified
SV_1029	0	NEG_CTRL_43538	Bacteria	Bacteroidetes	Flavobacteriia	Flavobacteriales	Flavobacteriaceae	Unclassified	Unclassified
SV_1029	0	POS_CTRL2	Bacteria	Bacteroidetes	Flavobacteriia	Flavobacteriales	Flavobacteriaceae	Unclassified	Unclassified
SV_1029	0	Q5394_CTRL	Bacteria	Bacteroidetes	Flavobacteriia	Flavobacteriales	Flavobacteriaceae	Unclassified	Unclassified
SV_1029	0	LS_CTRL_2	Bacteria	Bacteroidetes	Flavobacteriia	Flavobacteriales	Flavobacteriaceae	Unclassified	Unclassified
SV_1029	0	DNP_CTRL_1	Bacteria	Bacteroidetes	Flavobacteriia	Flavobacteriales	Flavobacteriaceae	Unclassified	Unclassified
SV_1029	0	Q5252_CTRL	Bacteria	Bacteroidetes	Flavobacteriia	Flavobacteriales	Flavobacteriaceae	Unclassified	Unclassified
SV_1029	0	NEG_CTRL_43539	Bacteria	Bacteroidetes	Flavobacteriia	Flavobacteriales	Flavobacteriaceae	Unclassified	Unclassified
SV_1029	0	NEG_CTRL_43549	Bacteria	Bacteroidetes	Flavobacteriia	Flavobacteriales	Flavobacteriaceae	Unclassified	Unclassified
SV_1029	0	O7415_CTRL	Bacteria	Bacteroidetes	Flavobacteriia	Flavobacteriales	Flavobacteriaceae	Unclassified	Unclassified
SV_1029	0	NEG_CTRL_43543	Bacteria	Bacteroidetes	Flavobacteriia	Flavobacteriales	Flavobacteriaceae	Unclassified	Unclassified
SV_1029	0	NEG_CTRL_43536	Bacteria	Bacteroidetes	Flavobacteriia	Flavobacteriales	Flavobacteriaceae	Unclassified	Unclassified
SV_1029	0	SALINE_CTRL_2	Bacteria	Bacteroidetes	Flavobacteriia	Flavobacteriales	Flavobacteriaceae	Unclassified	Unclassified
SV_1029	0	NEG_CTRL_43535	Bacteria	Bacteroidetes	Flavobacteriia	Flavobacteriales	Flavobacteriaceae	Unclassified	Unclassified
SV_1029	0	PSB_CTRL_3	Bacteria	Bacteroidetes	Flavobacteriia	Flavobacteriales	Flavobacteriaceae	Unclassified	Unclassified
SV_1029	0	LS_CTRL_1	Bacteria	Bacteroidetes	Flavobacteriia	Flavobacteriales	Flavobacteriaceae	Unclassified	Unclassified
SV_1029	0	Q5277_CTRL	Bacteria	Bacteroidetes	Flavobacteriia	Flavobacteriales	Flavobacteriaceae	Unclassified	Unclassified
SV_1029	0	NEG_CTRL_43545	Bacteria	Bacteroidetes	Flavobacteriia	Flavobacteriales	Flavobacteriaceae	Unclassified	Unclassified
SV_1029	0	NEG_CTRL_43542	Bacteria	Bacteroidetes	Flavobacteriia	Flavobacteriales	Flavobacteriaceae	Unclassified	Unclassified
SV_1029	0	LS_CTRL_3	Bacteria	Bacteroidetes	Flavobacteriia	Flavobacteriales	Flavobacteriaceae	Unclassified	Unclassified
SV_1029	0	POS_CTRL	Bacteria	Bacteroidetes	Flavobacteriia	Flavobacteriales	Flavobacteriaceae	Unclassified	Unclassified
SV_1029	0	SS_CTRL_3	Bacteria	Bacteroidetes	Flavobacteriia	Flavobacteriales	Flavobacteriaceae	Unclassified	Unclassified
SV_103	0	SALINE_CTRL_1	Bacteria	Proteobacteria	Gammaproteobacteria	Pasteurellales	Pasteurellaceae	Unclassified	Unclassified
SV_103	0	DNP_CTRL_2	Bacteria	Proteobacteria	Gammaproteobacteria	Pasteurellales	Pasteurellaceae	Unclassified	Unclassified
SV_103	0	DNP_CTRL_1	Bacteria	Proteobacteria	Gammaproteobacteria	Pasteurellales	Pasteurellaceae	Unclassified	Unclassified
SV_103	0	SS_CTRL_2	Bacteria	Proteobacteria	Gammaproteobacteria	Pasteurellales	Pasteurellaceae	Unclassified	Unclassified
SV_103	0	NEG_CTRL_43545	Bacteria	Proteobacteria	Gammaproteobacteria	Pasteurellales	Pasteurellaceae	Unclassified	Unclassified
SV_103	0	NEG_CTRL_43538	Bacteria	Proteobacteria	Gammaproteobacteria	Pasteurellales	Pasteurellaceae	Unclassified	Unclassified
SV_103	0	Q5394_CTRL	Bacteria	Proteobacteria	Gammaproteobacteria	Pasteurellales	Pasteurellaceae	Unclassified	Unclassified
SV_103	0	DNP_CTRL_3	Bacteria	Proteobacteria	Gammaproteobacteria	Pasteurellales	Pasteurellaceae	Unclassified	Unclassified
SV_103	0	POS_CTRL2	Bacteria	Proteobacteria	Gammaproteobacteria	Pasteurellales	Pasteurellaceae	Unclassified	Unclassified
SV_103	0	SALINE_CTRL_2	Bacteria	Proteobacteria	Gammaproteobacteria	Pasteurellales	Pasteurellaceae	Unclassified	Unclassified
SV_103	0	Q5265_CTRL_1	Bacteria	Proteobacteria	Gammaproteobacteria	Pasteurellales	Pasteurellaceae	Unclassified	Unclassified
SV_103	0	POS_CTRL	Bacteria	Proteobacteria	Gammaproteobacteria	Pasteurellales	Pasteurellaceae	Unclassified	Unclassified
SV_103	0	SS_CTRL_3	Bacteria	Proteobacteria	Gammaproteobacteria	Pasteurellales	Pasteurellaceae	Unclassified	Unclassified
SV_103	0	NEG_CTRL_43539	Bacteria	Proteobacteria	Gammaproteobacteria	Pasteurellales	Pasteurellaceae	Unclassified	Unclassified
SV_103	0	PSB_CTRL_3	Bacteria	Proteobacteria	Gammaproteobacteria	Pasteurellales	Pasteurellaceae	Unclassified	Unclassified
SV_103	0	NEG_CTRL_43542	Bacteria	Proteobacteria	Gammaproteobacteria	Pasteurellales	Pasteurellaceae	Unclassified	Unclassified
SV_103	0	NEG_CTRL_43543	Bacteria	Proteobacteria	Gammaproteobacteria	Pasteurellales	Pasteurellaceae	Unclassified	Unclassified
SV_103	0	O7415_CTRL	Bacteria	Proteobacteria	Gammaproteobacteria	Pasteurellales	Pasteurellaceae	Unclassified	Unclassified
SV_103	0	SALINE_CTRL_3	Bacteria	Proteobacteria	Gammaproteobacteria	Pasteurellales	Pasteurellaceae	Unclassified	Unclassified
SV_103	0	LS_CTRL_2	Bacteria	Proteobacteria	Gammaproteobacteria	Pasteurellales	Pasteurellaceae	Unclassified	Unclassified
SV_103	0	NEG_CTRL_43523	Bacteria	Proteobacteria	Gammaproteobacteria	Pasteurellales	Pasteurellaceae	Unclassified	Unclassified
SV_103	0	LS_CTRL_3	Bacteria	Proteobacteria	Gammaproteobacteria	Pasteurellales	Pasteurellaceae	Unclassified	Unclassified
SV_103	0	NEG_CTRL_43549	Bacteria	Proteobacteria	Gammaproteobacteria	Pasteurellales	Pasteurellaceae	Unclassified	Unclassified
SV_103	0	NEG_CTRL_43536	Bacteria	Proteobacteria	Gammaproteobacteria	Pasteurellales	Pasteurellaceae	Unclassified	Unclassified
SV_103	0	NEG_CTRL_43546	Bacteria	Proteobacteria	Gammaproteobacteria	Pasteurellales	Pasteurellaceae	Unclassified	Unclassified
SV_103	0	LS_CTRL_1	Bacteria	Proteobacteria	Gammaproteobacteria	Pasteurellales	Pasteurellaceae	Unclassified	Unclassified
SV_103	0	Q5277_CTRL	Bacteria	Proteobacteria	Gammaproteobacteria	Pasteurellales	Pasteurellaceae	Unclassified	Unclassified
SV_103	0	SS_CTRL_1	Bacteria	Proteobacteria	Gammaproteobacteria	Pasteurellales	Pasteurellaceae	Unclassified	Unclassified
SV_103	0	Q5252_CTRL	Bacteria	Proteobacteria	Gammaproteobacteria	Pasteurellales	Pasteurellaceae	Unclassified	Unclassified
SV_103	0	NEG_CTRL_43517	Bacteria	Proteobacteria	Gammaproteobacteria	Pasteurellales	Pasteurellaceae	Unclassified	Unclassified
SV_103	0	NEG_CTRL_43535	Bacteria	Proteobacteria	Gammaproteobacteria	Pasteurellales	Pasteurellaceae	Unclassified	Unclassified
SV_1030	0	SALINE_CTRL_3	Bacteria	Bacteroidetes	Bacteroidia	Bacteroidales	Prevotellaceae	Prevotella	Unclassified
SV_1030	0	O7415_CTRL	Bacteria	Bacteroidetes	Bacteroidia	Bacteroidales	Prevotellaceae	Prevotella	Unclassified
SV_1030	0	POS_CTRL2	Bacteria	Bacteroidetes	Bacteroidia	Bacteroidales	Prevotellaceae	Prevotella	Unclassified
SV_1030	0	Q5277_CTRL	Bacteria	Bacteroidetes	Bacteroidia	Bacteroidales	Prevotellaceae	Prevotella	Unclassified
SV_1030	0	DNP_CTRL_1	Bacteria	Bacteroidetes	Bacteroidia	Bacteroidales	Prevotellaceae	Prevotella	Unclassified
SV_1030	0	PSB_CTRL_3	Bacteria	Bacteroidetes	Bacteroidia	Bacteroidales	Prevotellaceae	Prevotella	Unclassified
SV_1030	0	SS_CTRL_1	Bacteria	Bacteroidetes	Bacteroidia	Bacteroidales	Prevotellaceae	Prevotella	Unclassified
SV_1030	0	LS_CTRL_2	Bacteria	Bacteroidetes	Bacteroidia	Bacteroidales	Prevotellaceae	Prevotella	Unclassified
SV_1030	0	Q5265_CTRL_1	Bacteria	Bacteroidetes	Bacteroidia	Bacteroidales	Prevotellaceae	Prevotella	Unclassified
SV_1030	0	NEG_CTRL_43538	Bacteria	Bacteroidetes	Bacteroidia	Bacteroidales	Prevotellaceae	Prevotella	Unclassified
SV_1030	0	NEG_CTRL_43517	Bacteria	Bacteroidetes	Bacteroidia	Bacteroidales	Prevotellaceae	Prevotella	Unclassified
SV_1030	0	DNP_CTRL_3	Bacteria	Bacteroidetes	Bacteroidia	Bacteroidales	Prevotellaceae	Prevotella	Unclassified
SV_1030	0	SS_CTRL_2	Bacteria	Bacteroidetes	Bacteroidia	Bacteroidales	Prevotellaceae	Prevotella	Unclassified
SV_1030	0	SALINE_CTRL_2	Bacteria	Bacteroidetes	Bacteroidia	Bacteroidales	Prevotellaceae	Prevotella	Unclassified
SV_1030	0	NEG_CTRL_43536	Bacteria	Bacteroidetes	Bacteroidia	Bacteroidales	Prevotellaceae	Prevotella	Unclassified
SV_1030	0	LS_CTRL_1	Bacteria	Bacteroidetes	Bacteroidia	Bacteroidales	Prevotellaceae	Prevotella	Unclassified
SV_1030	0	NEG_CTRL_43546	Bacteria	Bacteroidetes	Bacteroidia	Bacteroidales	Prevotellaceae	Prevotella	Unclassified
SV_1030	0	Q5394_CTRL	Bacteria	Bacteroidetes	Bacteroidia	Bacteroidales	Prevotellaceae	Prevotella	Unclassified
SV_1030	0	NEG_CTRL_43535	Bacteria	Bacteroidetes	Bacteroidia	Bacteroidales	Prevotellaceae	Prevotella	Unclassified
SV_1030	0	NEG_CTRL_43542	Bacteria	Bacteroidetes	Bacteroidia	Bacteroidales	Prevotellaceae	Prevotella	Unclassified
SV_1030	0	Q5252_CTRL	Bacteria	Bacteroidetes	Bacteroidia	Bacteroidales	Prevotellaceae	Prevotella	Unclassified
SV_1030	0	NEG_CTRL_43545	Bacteria	Bacteroidetes	Bacteroidia	Bacteroidales	Prevotellaceae	Prevotella	Unclassified
SV_1030	0	POS_CTRL	Bacteria	Bacteroidetes	Bacteroidia	Bacteroidales	Prevotellaceae	Prevotella	Unclassified
SV_1030	0	SALINE_CTRL_1	Bacteria	Bacteroidetes	Bacteroidia	Bacteroidales	Prevotellaceae	Prevotella	Unclassified
SV_1030	0	NEG_CTRL_43523	Bacteria	Bacteroidetes	Bacteroidia	Bacteroidales	Prevotellaceae	Prevotella	Unclassified
SV_1030	0	DNP_CTRL_2	Bacteria	Bacteroidetes	Bacteroidia	Bacteroidales	Prevotellaceae	Prevotella	Unclassified
SV_1030	0	SS_CTRL_3	Bacteria	Bacteroidetes	Bacteroidia	Bacteroidales	Prevotellaceae	Prevotella	Unclassified
SV_1030	0	LS_CTRL_3	Bacteria	Bacteroidetes	Bacteroidia	Bacteroidales	Prevotellaceae	Prevotella	Unclassified
SV_1030	0	NEG_CTRL_43549	Bacteria	Bacteroidetes	Bacteroidia	Bacteroidales	Prevotellaceae	Prevotella	Unclassified
SV_1030	0	NEG_CTRL_43539	Bacteria	Bacteroidetes	Bacteroidia	Bacteroidales	Prevotellaceae	Prevotella	Unclassified
SV_1030	0	NEG_CTRL_43543	Bacteria	Bacteroidetes	Bacteroidia	Bacteroidales	Prevotellaceae	Prevotella	Unclassified
SV_1031	0	Q5394_CTRL	Bacteria	Firmicutes	Bacilli	Lactobacillales	Streptococcaceae	Streptococcus	Unclassified
SV_1031	0	POS_CTRL2	Bacteria	Firmicutes	Bacilli	Lactobacillales	Streptococcaceae	Streptococcus	Unclassified
SV_1031	0	SALINE_CTRL_3	Bacteria	Firmicutes	Bacilli	Lactobacillales	Streptococcaceae	Streptococcus	Unclassified
SV_1031	0	Q5277_CTRL	Bacteria	Firmicutes	Bacilli	Lactobacillales	Streptococcaceae	Streptococcus	Unclassified
SV_1031	0	Q5252_CTRL	Bacteria	Firmicutes	Bacilli	Lactobacillales	Streptococcaceae	Streptococcus	Unclassified
SV_1031	0	NEG_CTRL_43535	Bacteria	Firmicutes	Bacilli	Lactobacillales	Streptococcaceae	Streptococcus	Unclassified
SV_1031	0	DNP_CTRL_3	Bacteria	Firmicutes	Bacilli	Lactobacillales	Streptococcaceae	Streptococcus	Unclassified
SV_1031	0	NEG_CTRL_43523	Bacteria	Firmicutes	Bacilli	Lactobacillales	Streptococcaceae	Streptococcus	Unclassified
SV_1031	0	NEG_CTRL_43546	Bacteria	Firmicutes	Bacilli	Lactobacillales	Streptococcaceae	Streptococcus	Unclassified
SV_1031	0	LS_CTRL_3	Bacteria	Firmicutes	Bacilli	Lactobacillales	Streptococcaceae	Streptococcus	Unclassified
SV_1031	0	LS_CTRL_1	Bacteria	Firmicutes	Bacilli	Lactobacillales	Streptococcaceae	Streptococcus	Unclassified
SV_1031	0	NEG_CTRL_43539	Bacteria	Firmicutes	Bacilli	Lactobacillales	Streptococcaceae	Streptococcus	Unclassified
SV_1031	0	NEG_CTRL_43517	Bacteria	Firmicutes	Bacilli	Lactobacillales	Streptococcaceae	Streptococcus	Unclassified
SV_1031	0	NEG_CTRL_43536	Bacteria	Firmicutes	Bacilli	Lactobacillales	Streptococcaceae	Streptococcus	Unclassified
SV_1031	0	DNP_CTRL_1	Bacteria	Firmicutes	Bacilli	Lactobacillales	Streptococcaceae	Streptococcus	Unclassified
SV_1031	0	SS_CTRL_1	Bacteria	Firmicutes	Bacilli	Lactobacillales	Streptococcaceae	Streptococcus	Unclassified
SV_1031	0	LS_CTRL_2	Bacteria	Firmicutes	Bacilli	Lactobacillales	Streptococcaceae	Streptococcus	Unclassified
SV_1031	0	O7415_CTRL	Bacteria	Firmicutes	Bacilli	Lactobacillales	Streptococcaceae	Streptococcus	Unclassified
SV_1031	0	SALINE_CTRL_2	Bacteria	Firmicutes	Bacilli	Lactobacillales	Streptococcaceae	Streptococcus	Unclassified
SV_1031	0	Q5265_CTRL_1	Bacteria	Firmicutes	Bacilli	Lactobacillales	Streptococcaceae	Streptococcus	Unclassified
SV_1031	0	NEG_CTRL_43549	Bacteria	Firmicutes	Bacilli	Lactobacillales	Streptococcaceae	Streptococcus	Unclassified
SV_1031	0	NEG_CTRL_43543	Bacteria	Firmicutes	Bacilli	Lactobacillales	Streptococcaceae	Streptococcus	Unclassified
SV_1031	0	SALINE_CTRL_1	Bacteria	Firmicutes	Bacilli	Lactobacillales	Streptococcaceae	Streptococcus	Unclassified
SV_1031	0	SS_CTRL_2	Bacteria	Firmicutes	Bacilli	Lactobacillales	Streptococcaceae	Streptococcus	Unclassified
SV_1031	0	NEG_CTRL_43542	Bacteria	Firmicutes	Bacilli	Lactobacillales	Streptococcaceae	Streptococcus	Unclassified
SV_1031	0	POS_CTRL	Bacteria	Firmicutes	Bacilli	Lactobacillales	Streptococcaceae	Streptococcus	Unclassified
SV_1031	0	PSB_CTRL_3	Bacteria	Firmicutes	Bacilli	Lactobacillales	Streptococcaceae	Streptococcus	Unclassified
SV_1031	0	NEG_CTRL_43538	Bacteria	Firmicutes	Bacilli	Lactobacillales	Streptococcaceae	Streptococcus	Unclassified
SV_1031	0	SS_CTRL_3	Bacteria	Firmicutes	Bacilli	Lactobacillales	Streptococcaceae	Streptococcus	Unclassified
SV_1031	0	NEG_CTRL_43545	Bacteria	Firmicutes	Bacilli	Lactobacillales	Streptococcaceae	Streptococcus	Unclassified
SV_1031	0	DNP_CTRL_2	Bacteria	Firmicutes	Bacilli	Lactobacillales	Streptococcaceae	Streptococcus	Unclassified
SV_1032	0	SS_CTRL_1	Bacteria	Firmicutes	Clostridia	Clostridiales	Lachnospiraceae	Unclassified	Unclassified
SV_1032	0	SALINE_CTRL_3	Bacteria	Firmicutes	Clostridia	Clostridiales	Lachnospiraceae	Unclassified	Unclassified
SV_1032	0	LS_CTRL_1	Bacteria	Firmicutes	Clostridia	Clostridiales	Lachnospiraceae	Unclassified	Unclassified
SV_1032	0	Q5277_CTRL	Bacteria	Firmicutes	Clostridia	Clostridiales	Lachnospiraceae	Unclassified	Unclassified
SV_1032	0	Q5394_CTRL	Bacteria	Firmicutes	Clostridia	Clostridiales	Lachnospiraceae	Unclassified	Unclassified
SV_1032	0	DNP_CTRL_1	Bacteria	Firmicutes	Clostridia	Clostridiales	Lachnospiraceae	Unclassified	Unclassified
SV_1032	0	NEG_CTRL_43538	Bacteria	Firmicutes	Clostridia	Clostridiales	Lachnospiraceae	Unclassified	Unclassified
SV_1032	0	NEG_CTRL_43542	Bacteria	Firmicutes	Clostridia	Clostridiales	Lachnospiraceae	Unclassified	Unclassified
SV_1032	0	NEG_CTRL_43539	Bacteria	Firmicutes	Clostridia	Clostridiales	Lachnospiraceae	Unclassified	Unclassified
SV_1032	0	Q5265_CTRL_1	Bacteria	Firmicutes	Clostridia	Clostridiales	Lachnospiraceae	Unclassified	Unclassified
SV_1032	0	SALINE_CTRL_2	Bacteria	Firmicutes	Clostridia	Clostridiales	Lachnospiraceae	Unclassified	Unclassified
SV_1032	0	DNP_CTRL_3	Bacteria	Firmicutes	Clostridia	Clostridiales	Lachnospiraceae	Unclassified	Unclassified
SV_1032	0	LS_CTRL_2	Bacteria	Firmicutes	Clostridia	Clostridiales	Lachnospiraceae	Unclassified	Unclassified
SV_1032	0	SS_CTRL_2	Bacteria	Firmicutes	Clostridia	Clostridiales	Lachnospiraceae	Unclassified	Unclassified
SV_1032	0	PSB_CTRL_3	Bacteria	Firmicutes	Clostridia	Clostridiales	Lachnospiraceae	Unclassified	Unclassified
SV_1032	0	LS_CTRL_3	Bacteria	Firmicutes	Clostridia	Clostridiales	Lachnospiraceae	Unclassified	Unclassified
SV_1032	0	NEG_CTRL_43549	Bacteria	Firmicutes	Clostridia	Clostridiales	Lachnospiraceae	Unclassified	Unclassified
SV_1032	0	NEG_CTRL_43535	Bacteria	Firmicutes	Clostridia	Clostridiales	Lachnospiraceae	Unclassified	Unclassified
SV_1032	0	POS_CTRL2	Bacteria	Firmicutes	Clostridia	Clostridiales	Lachnospiraceae	Unclassified	Unclassified
SV_1032	0	DNP_CTRL_2	Bacteria	Firmicutes	Clostridia	Clostridiales	Lachnospiraceae	Unclassified	Unclassified
SV_1032	0	NEG_CTRL_43543	Bacteria	Firmicutes	Clostridia	Clostridiales	Lachnospiraceae	Unclassified	Unclassified
SV_1032	0	NEG_CTRL_43517	Bacteria	Firmicutes	Clostridia	Clostridiales	Lachnospiraceae	Unclassified	Unclassified
SV_1032	0	Q5252_CTRL	Bacteria	Firmicutes	Clostridia	Clostridiales	Lachnospiraceae	Unclassified	Unclassified
SV_1032	0	NEG_CTRL_43546	Bacteria	Firmicutes	Clostridia	Clostridiales	Lachnospiraceae	Unclassified	Unclassified
SV_1032	0	NEG_CTRL_43523	Bacteria	Firmicutes	Clostridia	Clostridiales	Lachnospiraceae	Unclassified	Unclassified
SV_1032	0	POS_CTRL	Bacteria	Firmicutes	Clostridia	Clostridiales	Lachnospiraceae	Unclassified	Unclassified
SV_1032	0	SS_CTRL_3	Bacteria	Firmicutes	Clostridia	Clostridiales	Lachnospiraceae	Unclassified	Unclassified
SV_1032	0	NEG_CTRL_43536	Bacteria	Firmicutes	Clostridia	Clostridiales	Lachnospiraceae	Unclassified	Unclassified
SV_1032	0	NEG_CTRL_43545	Bacteria	Firmicutes	Clostridia	Clostridiales	Lachnospiraceae	Unclassified	Unclassified
SV_1032	0	SALINE_CTRL_1	Bacteria	Firmicutes	Clostridia	Clostridiales	Lachnospiraceae	Unclassified	Unclassified
SV_1033	0	Q5394_CTRL	Bacteria	Firmicutes	Clostridia	Clostridiales	Lachnospiraceae	Oribacterium	Unclassified
SV_1033	0	Q5277_CTRL	Bacteria	Firmicutes	Clostridia	Clostridiales	Lachnospiraceae	Oribacterium	Unclassified
SV_1033	0	Q5265_CTRL_1	Bacteria	Firmicutes	Clostridia	Clostridiales	Lachnospiraceae	Oribacterium	Unclassified
SV_1033	0	SALINE_CTRL_3	Bacteria	Firmicutes	Clostridia	Clostridiales	Lachnospiraceae	Oribacterium	Unclassified
SV_1033	0	DNP_CTRL_3	Bacteria	Firmicutes	Clostridia	Clostridiales	Lachnospiraceae	Oribacterium	Unclassified
SV_1033	0	NEG_CTRL_43538	Bacteria	Firmicutes	Clostridia	Clostridiales	Lachnospiraceae	Oribacterium	Unclassified
SV_1033	0	LS_CTRL_1	Bacteria	Firmicutes	Clostridia	Clostridiales	Lachnospiraceae	Oribacterium	Unclassified
SV_1033	0	LS_CTRL_2	Bacteria	Firmicutes	Clostridia	Clostridiales	Lachnospiraceae	Oribacterium	Unclassified
SV_1033	0	NEG_CTRL_43535	Bacteria	Firmicutes	Clostridia	Clostridiales	Lachnospiraceae	Oribacterium	Unclassified
SV_1033	0	POS_CTRL2	Bacteria	Firmicutes	Clostridia	Clostridiales	Lachnospiraceae	Oribacterium	Unclassified
SV_1033	0	DNP_CTRL_2	Bacteria	Firmicutes	Clostridia	Clostridiales	Lachnospiraceae	Oribacterium	Unclassified
SV_1033	0	NEG_CTRL_43523	Bacteria	Firmicutes	Clostridia	Clostridiales	Lachnospiraceae	Oribacterium	Unclassified
SV_1033	0	NEG_CTRL_43545	Bacteria	Firmicutes	Clostridia	Clostridiales	Lachnospiraceae	Oribacterium	Unclassified
SV_1033	0	DNP_CTRL_1	Bacteria	Firmicutes	Clostridia	Clostridiales	Lachnospiraceae	Oribacterium	Unclassified
SV_1033	0	NEG_CTRL_43546	Bacteria	Firmicutes	Clostridia	Clostridiales	Lachnospiraceae	Oribacterium	Unclassified
SV_1033	0	Q5252_CTRL	Bacteria	Firmicutes	Clostridia	Clostridiales	Lachnospiraceae	Oribacterium	Unclassified
SV_1033	0	NEG_CTRL_43543	Bacteria	Firmicutes	Clostridia	Clostridiales	Lachnospiraceae	Oribacterium	Unclassified
SV_1033	0	PSB_CTRL_3	Bacteria	Firmicutes	Clostridia	Clostridiales	Lachnospiraceae	Oribacterium	Unclassified
SV_1033	0	NEG_CTRL_43549	Bacteria	Firmicutes	Clostridia	Clostridiales	Lachnospiraceae	Oribacterium	Unclassified
SV_1033	0	SS_CTRL_2	Bacteria	Firmicutes	Clostridia	Clostridiales	Lachnospiraceae	Oribacterium	Unclassified
SV_1033	0	SS_CTRL_1	Bacteria	Firmicutes	Clostridia	Clostridiales	Lachnospiraceae	Oribacterium	Unclassified
SV_1033	0	NEG_CTRL_43517	Bacteria	Firmicutes	Clostridia	Clostridiales	Lachnospiraceae	Oribacterium	Unclassified
SV_1033	0	POS_CTRL	Bacteria	Firmicutes	Clostridia	Clostridiales	Lachnospiraceae	Oribacterium	Unclassified
SV_1033	0	O7415_CTRL	Bacteria	Firmicutes	Clostridia	Clostridiales	Lachnospiraceae	Oribacterium	Unclassified
SV_1033	0	NEG_CTRL_43536	Bacteria	Firmicutes	Clostridia	Clostridiales	Lachnospiraceae	Oribacterium	Unclassified
SV_1033	0	SS_CTRL_3	Bacteria	Firmicutes	Clostridia	Clostridiales	Lachnospiraceae	Oribacterium	Unclassified
SV_1033	0	NEG_CTRL_43539	Bacteria	Firmicutes	Clostridia	Clostridiales	Lachnospiraceae	Oribacterium	Unclassified
SV_1033	0	NEG_CTRL_43542	Bacteria	Firmicutes	Clostridia	Clostridiales	Lachnospiraceae	Oribacterium	Unclassified
SV_1033	0	SALINE_CTRL_2	Bacteria	Firmicutes	Clostridia	Clostridiales	Lachnospiraceae	Oribacterium	Unclassified
SV_1033	0	SALINE_CTRL_1	Bacteria	Firmicutes	Clostridia	Clostridiales	Lachnospiraceae	Oribacterium	Unclassified
SV_1033	0	LS_CTRL_3	Bacteria	Firmicutes	Clostridia	Clostridiales	Lachnospiraceae	Oribacterium	Unclassified
SV_1034	0	NEG_CTRL_43538	Bacteria	Proteobacteria	Gammaproteobacteria	Unclassified	Unclassified	Unclassified	Unclassified
SV_1034	0	Q5277_CTRL	Bacteria	Proteobacteria	Gammaproteobacteria	Unclassified	Unclassified	Unclassified	Unclassified
SV_1034	0	LS_CTRL_1	Bacteria	Proteobacteria	Gammaproteobacteria	Unclassified	Unclassified	Unclassified	Unclassified
SV_1034	0	POS_CTRL2	Bacteria	Proteobacteria	Gammaproteobacteria	Unclassified	Unclassified	Unclassified	Unclassified
SV_1034	0	DNP_CTRL_3	Bacteria	Proteobacteria	Gammaproteobacteria	Unclassified	Unclassified	Unclassified	Unclassified
SV_1034	0	Q5265_CTRL_1	Bacteria	Proteobacteria	Gammaproteobacteria	Unclassified	Unclassified	Unclassified	Unclassified
SV_1034	0	SALINE_CTRL_3	Bacteria	Proteobacteria	Gammaproteobacteria	Unclassified	Unclassified	Unclassified	Unclassified
SV_1034	0	NEG_CTRL_43545	Bacteria	Proteobacteria	Gammaproteobacteria	Unclassified	Unclassified	Unclassified	Unclassified
SV_1034	0	SS_CTRL_1	Bacteria	Proteobacteria	Gammaproteobacteria	Unclassified	Unclassified	Unclassified	Unclassified
SV_1034	0	NEG_CTRL_43542	Bacteria	Proteobacteria	Gammaproteobacteria	Unclassified	Unclassified	Unclassified	Unclassified
SV_1034	0	NEG_CTRL_43523	Bacteria	Proteobacteria	Gammaproteobacteria	Unclassified	Unclassified	Unclassified	Unclassified
SV_1034	0	NEG_CTRL_43546	Bacteria	Proteobacteria	Gammaproteobacteria	Unclassified	Unclassified	Unclassified	Unclassified
SV_1034	0	NEG_CTRL_43517	Bacteria	Proteobacteria	Gammaproteobacteria	Unclassified	Unclassified	Unclassified	Unclassified
SV_1034	0	PSB_CTRL_3	Bacteria	Proteobacteria	Gammaproteobacteria	Unclassified	Unclassified	Unclassified	Unclassified
SV_1034	0	NEG_CTRL_43535	Bacteria	Proteobacteria	Gammaproteobacteria	Unclassified	Unclassified	Unclassified	Unclassified
SV_1034	0	SS_CTRL_2	Bacteria	Proteobacteria	Gammaproteobacteria	Unclassified	Unclassified	Unclassified	Unclassified
SV_1034	0	LS_CTRL_2	Bacteria	Proteobacteria	Gammaproteobacteria	Unclassified	Unclassified	Unclassified	Unclassified
SV_1034	0	NEG_CTRL_43539	Bacteria	Proteobacteria	Gammaproteobacteria	Unclassified	Unclassified	Unclassified	Unclassified
SV_1034	0	DNP_CTRL_2	Bacteria	Proteobacteria	Gammaproteobacteria	Unclassified	Unclassified	Unclassified	Unclassified
SV_1034	0	DNP_CTRL_1	Bacteria	Proteobacteria	Gammaproteobacteria	Unclassified	Unclassified	Unclassified	Unclassified
SV_1034	0	Q5394_CTRL	Bacteria	Proteobacteria	Gammaproteobacteria	Unclassified	Unclassified	Unclassified	Unclassified
SV_1034	0	NEG_CTRL_43536	Bacteria	Proteobacteria	Gammaproteobacteria	Unclassified	Unclassified	Unclassified	Unclassified
SV_1034	0	NEG_CTRL_43543	Bacteria	Proteobacteria	Gammaproteobacteria	Unclassified	Unclassified	Unclassified	Unclassified
SV_1034	0	LS_CTRL_3	Bacteria	Proteobacteria	Gammaproteobacteria	Unclassified	Unclassified	Unclassified	Unclassified
SV_1034	0	SALINE_CTRL_1	Bacteria	Proteobacteria	Gammaproteobacteria	Unclassified	Unclassified	Unclassified	Unclassified
SV_1034	0	NEG_CTRL_43549	Bacteria	Proteobacteria	Gammaproteobacteria	Unclassified	Unclassified	Unclassified	Unclassified
SV_1034	0	SALINE_CTRL_2	Bacteria	Proteobacteria	Gammaproteobacteria	Unclassified	Unclassified	Unclassified	Unclassified
SV_1034	0	POS_CTRL	Bacteria	Proteobacteria	Gammaproteobacteria	Unclassified	Unclassified	Unclassified	Unclassified
SV_1034	0	Q5252_CTRL	Bacteria	Proteobacteria	Gammaproteobacteria	Unclassified	Unclassified	Unclassified	Unclassified
SV_1034	0	O7415_CTRL	Bacteria	Proteobacteria	Gammaproteobacteria	Unclassified	Unclassified	Unclassified	Unclassified
SV_1034	0	SS_CTRL_3	Bacteria	Proteobacteria	Gammaproteobacteria	Unclassified	Unclassified	Unclassified	Unclassified
SV_1035	0	DNP_CTRL_3	Bacteria	Bacteroidetes	Bacteroidia	Bacteroidales	Prevotellaceae	Prevotella	Unclassified
SV_1035	0	POS_CTRL2	Bacteria	Bacteroidetes	Bacteroidia	Bacteroidales	Prevotellaceae	Prevotella	Unclassified
SV_1035	0	LS_CTRL_1	Bacteria	Bacteroidetes	Bacteroidia	Bacteroidales	Prevotellaceae	Prevotella	Unclassified
SV_1035	0	PSB_CTRL_3	Bacteria	Bacteroidetes	Bacteroidia	Bacteroidales	Prevotellaceae	Prevotella	Unclassified
SV_1035	0	LS_CTRL_2	Bacteria	Bacteroidetes	Bacteroidia	Bacteroidales	Prevotellaceae	Prevotella	Unclassified
SV_1035	0	Q5265_CTRL_1	Bacteria	Bacteroidetes	Bacteroidia	Bacteroidales	Prevotellaceae	Prevotella	Unclassified
SV_1035	0	NEG_CTRL_43546	Bacteria	Bacteroidetes	Bacteroidia	Bacteroidales	Prevotellaceae	Prevotella	Unclassified
SV_1035	0	NEG_CTRL_43523	Bacteria	Bacteroidetes	Bacteroidia	Bacteroidales	Prevotellaceae	Prevotella	Unclassified
SV_1035	0	SS_CTRL_1	Bacteria	Bacteroidetes	Bacteroidia	Bacteroidales	Prevotellaceae	Prevotella	Unclassified
SV_1035	0	DNP_CTRL_2	Bacteria	Bacteroidetes	Bacteroidia	Bacteroidales	Prevotellaceae	Prevotella	Unclassified
SV_1035	0	SALINE_CTRL_3	Bacteria	Bacteroidetes	Bacteroidia	Bacteroidales	Prevotellaceae	Prevotella	Unclassified
SV_1035	0	Q5394_CTRL	Bacteria	Bacteroidetes	Bacteroidia	Bacteroidales	Prevotellaceae	Prevotella	Unclassified
SV_1035	0	NEG_CTRL_43539	Bacteria	Bacteroidetes	Bacteroidia	Bacteroidales	Prevotellaceae	Prevotella	Unclassified
SV_1035	0	SALINE_CTRL_1	Bacteria	Bacteroidetes	Bacteroidia	Bacteroidales	Prevotellaceae	Prevotella	Unclassified
SV_1035	0	SS_CTRL_2	Bacteria	Bacteroidetes	Bacteroidia	Bacteroidales	Prevotellaceae	Prevotella	Unclassified
SV_1035	0	NEG_CTRL_43538	Bacteria	Bacteroidetes	Bacteroidia	Bacteroidales	Prevotellaceae	Prevotella	Unclassified
SV_1035	0	NEG_CTRL_43535	Bacteria	Bacteroidetes	Bacteroidia	Bacteroidales	Prevotellaceae	Prevotella	Unclassified
SV_1035	0	NEG_CTRL_43549	Bacteria	Bacteroidetes	Bacteroidia	Bacteroidales	Prevotellaceae	Prevotella	Unclassified
SV_1035	0	NEG_CTRL_43542	Bacteria	Bacteroidetes	Bacteroidia	Bacteroidales	Prevotellaceae	Prevotella	Unclassified
SV_1035	0	NEG_CTRL_43543	Bacteria	Bacteroidetes	Bacteroidia	Bacteroidales	Prevotellaceae	Prevotella	Unclassified
SV_1035	0	O7415_CTRL	Bacteria	Bacteroidetes	Bacteroidia	Bacteroidales	Prevotellaceae	Prevotella	Unclassified
SV_1035	0	DNP_CTRL_1	Bacteria	Bacteroidetes	Bacteroidia	Bacteroidales	Prevotellaceae	Prevotella	Unclassified
SV_1035	0	NEG_CTRL_43536	Bacteria	Bacteroidetes	Bacteroidia	Bacteroidales	Prevotellaceae	Prevotella	Unclassified
SV_1035	0	POS_CTRL	Bacteria	Bacteroidetes	Bacteroidia	Bacteroidales	Prevotellaceae	Prevotella	Unclassified
SV_1035	0	NEG_CTRL_43545	Bacteria	Bacteroidetes	Bacteroidia	Bacteroidales	Prevotellaceae	Prevotella	Unclassified
SV_1035	0	LS_CTRL_3	Bacteria	Bacteroidetes	Bacteroidia	Bacteroidales	Prevotellaceae	Prevotella	Unclassified
SV_1035	0	Q5277_CTRL	Bacteria	Bacteroidetes	Bacteroidia	Bacteroidales	Prevotellaceae	Prevotella	Unclassified
SV_1035	0	SALINE_CTRL_2	Bacteria	Bacteroidetes	Bacteroidia	Bacteroidales	Prevotellaceae	Prevotella	Unclassified
SV_1035	0	SS_CTRL_3	Bacteria	Bacteroidetes	Bacteroidia	Bacteroidales	Prevotellaceae	Prevotella	Unclassified
SV_1035	0	Q5252_CTRL	Bacteria	Bacteroidetes	Bacteroidia	Bacteroidales	Prevotellaceae	Prevotella	Unclassified
SV_1035	0	NEG_CTRL_43517	Bacteria	Bacteroidetes	Bacteroidia	Bacteroidales	Prevotellaceae	Prevotella	Unclassified
SV_1036	0	LS_CTRL_1	Bacteria	Actinobacteria	Actinobacteria	Actinomycetales	Nocardioidaceae	Nocardioides	Unclassified
SV_1036	0	SALINE_CTRL_3	Bacteria	Actinobacteria	Actinobacteria	Actinomycetales	Nocardioidaceae	Nocardioides	Unclassified
SV_1036	0	NEG_CTRL_43538	Bacteria	Actinobacteria	Actinobacteria	Actinomycetales	Nocardioidaceae	Nocardioides	Unclassified
SV_1036	0	LS_CTRL_2	Bacteria	Actinobacteria	Actinobacteria	Actinomycetales	Nocardioidaceae	Nocardioides	Unclassified
SV_1036	0	POS_CTRL2	Bacteria	Actinobacteria	Actinobacteria	Actinomycetales	Nocardioidaceae	Nocardioides	Unclassified
SV_1036	0	PSB_CTRL_3	Bacteria	Actinobacteria	Actinobacteria	Actinomycetales	Nocardioidaceae	Nocardioides	Unclassified
SV_1036	0	DNP_CTRL_3	Bacteria	Actinobacteria	Actinobacteria	Actinomycetales	Nocardioidaceae	Nocardioides	Unclassified
SV_1036	0	NEG_CTRL_43546	Bacteria	Actinobacteria	Actinobacteria	Actinomycetales	Nocardioidaceae	Nocardioides	Unclassified
SV_1036	0	SALINE_CTRL_1	Bacteria	Actinobacteria	Actinobacteria	Actinomycetales	Nocardioidaceae	Nocardioides	Unclassified
SV_1036	0	NEG_CTRL_43523	Bacteria	Actinobacteria	Actinobacteria	Actinomycetales	Nocardioidaceae	Nocardioides	Unclassified
SV_1036	0	NEG_CTRL_43536	Bacteria	Actinobacteria	Actinobacteria	Actinomycetales	Nocardioidaceae	Nocardioides	Unclassified
SV_1036	0	SS_CTRL_1	Bacteria	Actinobacteria	Actinobacteria	Actinomycetales	Nocardioidaceae	Nocardioides	Unclassified
SV_1036	0	Q5394_CTRL	Bacteria	Actinobacteria	Actinobacteria	Actinomycetales	Nocardioidaceae	Nocardioides	Unclassified
SV_1036	0	SS_CTRL_2	Bacteria	Actinobacteria	Actinobacteria	Actinomycetales	Nocardioidaceae	Nocardioides	Unclassified
SV_1036	0	NEG_CTRL_43549	Bacteria	Actinobacteria	Actinobacteria	Actinomycetales	Nocardioidaceae	Nocardioides	Unclassified
SV_1036	0	DNP_CTRL_2	Bacteria	Actinobacteria	Actinobacteria	Actinomycetales	Nocardioidaceae	Nocardioides	Unclassified
SV_1036	0	NEG_CTRL_43535	Bacteria	Actinobacteria	Actinobacteria	Actinomycetales	Nocardioidaceae	Nocardioides	Unclassified
SV_1036	0	Q5277_CTRL	Bacteria	Actinobacteria	Actinobacteria	Actinomycetales	Nocardioidaceae	Nocardioides	Unclassified
SV_1036	0	Q5265_CTRL_1	Bacteria	Actinobacteria	Actinobacteria	Actinomycetales	Nocardioidaceae	Nocardioides	Unclassified
SV_1036	0	SS_CTRL_3	Bacteria	Actinobacteria	Actinobacteria	Actinomycetales	Nocardioidaceae	Nocardioides	Unclassified
SV_1036	0	NEG_CTRL_43543	Bacteria	Actinobacteria	Actinobacteria	Actinomycetales	Nocardioidaceae	Nocardioides	Unclassified
SV_1036	0	DNP_CTRL_1	Bacteria	Actinobacteria	Actinobacteria	Actinomycetales	Nocardioidaceae	Nocardioides	Unclassified
SV_1036	0	SALINE_CTRL_2	Bacteria	Actinobacteria	Actinobacteria	Actinomycetales	Nocardioidaceae	Nocardioides	Unclassified
SV_1036	0	NEG_CTRL_43545	Bacteria	Actinobacteria	Actinobacteria	Actinomycetales	Nocardioidaceae	Nocardioides	Unclassified
SV_1036	0	O7415_CTRL	Bacteria	Actinobacteria	Actinobacteria	Actinomycetales	Nocardioidaceae	Nocardioides	Unclassified
SV_1036	0	LS_CTRL_3	Bacteria	Actinobacteria	Actinobacteria	Actinomycetales	Nocardioidaceae	Nocardioides	Unclassified
SV_1036	0	NEG_CTRL_43542	Bacteria	Actinobacteria	Actinobacteria	Actinomycetales	Nocardioidaceae	Nocardioides	Unclassified
SV_1036	0	NEG_CTRL_43517	Bacteria	Actinobacteria	Actinobacteria	Actinomycetales	Nocardioidaceae	Nocardioides	Unclassified
SV_1036	0	POS_CTRL	Bacteria	Actinobacteria	Actinobacteria	Actinomycetales	Nocardioidaceae	Nocardioides	Unclassified
SV_1036	0	Q5252_CTRL	Bacteria	Actinobacteria	Actinobacteria	Actinomycetales	Nocardioidaceae	Nocardioides	Unclassified
SV_1036	0	NEG_CTRL_43539	Bacteria	Actinobacteria	Actinobacteria	Actinomycetales	Nocardioidaceae	Nocardioides	Unclassified
SV_1037	0	DNP_CTRL_3	Bacteria	Candidatus_Saccharibacteria	Unclassified	Unclassified	Unclassified	Unclassified	Unclassified
SV_1037	0	NEG_CTRL_43523	Bacteria	Candidatus_Saccharibacteria	Unclassified	Unclassified	Unclassified	Unclassified	Unclassified
SV_1037	0	NEG_CTRL_43538	Bacteria	Candidatus_Saccharibacteria	Unclassified	Unclassified	Unclassified	Unclassified	Unclassified
SV_1037	0	LS_CTRL_1	Bacteria	Candidatus_Saccharibacteria	Unclassified	Unclassified	Unclassified	Unclassified	Unclassified
SV_1037	0	NEG_CTRL_43546	Bacteria	Candidatus_Saccharibacteria	Unclassified	Unclassified	Unclassified	Unclassified	Unclassified
SV_1037	0	POS_CTRL2	Bacteria	Candidatus_Saccharibacteria	Unclassified	Unclassified	Unclassified	Unclassified	Unclassified
SV_1037	0	SALINE_CTRL_1	Bacteria	Candidatus_Saccharibacteria	Unclassified	Unclassified	Unclassified	Unclassified	Unclassified
SV_1037	0	SS_CTRL_3	Bacteria	Candidatus_Saccharibacteria	Unclassified	Unclassified	Unclassified	Unclassified	Unclassified
SV_1037	0	PSB_CTRL_3	Bacteria	Candidatus_Saccharibacteria	Unclassified	Unclassified	Unclassified	Unclassified	Unclassified
SV_1037	0	NEG_CTRL_43535	Bacteria	Candidatus_Saccharibacteria	Unclassified	Unclassified	Unclassified	Unclassified	Unclassified
SV_1037	0	Q5394_CTRL	Bacteria	Candidatus_Saccharibacteria	Unclassified	Unclassified	Unclassified	Unclassified	Unclassified
SV_1037	0	Q5277_CTRL	Bacteria	Candidatus_Saccharibacteria	Unclassified	Unclassified	Unclassified	Unclassified	Unclassified
SV_1037	0	LS_CTRL_2	Bacteria	Candidatus_Saccharibacteria	Unclassified	Unclassified	Unclassified	Unclassified	Unclassified
SV_1037	0	NEG_CTRL_43542	Bacteria	Candidatus_Saccharibacteria	Unclassified	Unclassified	Unclassified	Unclassified	Unclassified
SV_1037	0	SS_CTRL_2	Bacteria	Candidatus_Saccharibacteria	Unclassified	Unclassified	Unclassified	Unclassified	Unclassified
SV_1037	0	DNP_CTRL_2	Bacteria	Candidatus_Saccharibacteria	Unclassified	Unclassified	Unclassified	Unclassified	Unclassified
SV_1037	0	DNP_CTRL_1	Bacteria	Candidatus_Saccharibacteria	Unclassified	Unclassified	Unclassified	Unclassified	Unclassified
SV_1037	0	Q5252_CTRL	Bacteria	Candidatus_Saccharibacteria	Unclassified	Unclassified	Unclassified	Unclassified	Unclassified
SV_1037	0	NEG_CTRL_43517	Bacteria	Candidatus_Saccharibacteria	Unclassified	Unclassified	Unclassified	Unclassified	Unclassified
SV_1037	0	NEG_CTRL_43549	Bacteria	Candidatus_Saccharibacteria	Unclassified	Unclassified	Unclassified	Unclassified	Unclassified
SV_1037	0	Q5265_CTRL_1	Bacteria	Candidatus_Saccharibacteria	Unclassified	Unclassified	Unclassified	Unclassified	Unclassified
SV_1037	0	NEG_CTRL_43536	Bacteria	Candidatus_Saccharibacteria	Unclassified	Unclassified	Unclassified	Unclassified	Unclassified
SV_1037	0	SALINE_CTRL_3	Bacteria	Candidatus_Saccharibacteria	Unclassified	Unclassified	Unclassified	Unclassified	Unclassified
SV_1037	0	SALINE_CTRL_2	Bacteria	Candidatus_Saccharibacteria	Unclassified	Unclassified	Unclassified	Unclassified	Unclassified
SV_1037	0	O7415_CTRL	Bacteria	Candidatus_Saccharibacteria	Unclassified	Unclassified	Unclassified	Unclassified	Unclassified
SV_1037	0	NEG_CTRL_43543	Bacteria	Candidatus_Saccharibacteria	Unclassified	Unclassified	Unclassified	Unclassified	Unclassified
SV_1037	0	NEG_CTRL_43539	Bacteria	Candidatus_Saccharibacteria	Unclassified	Unclassified	Unclassified	Unclassified	Unclassified
SV_1037	0	NEG_CTRL_43545	Bacteria	Candidatus_Saccharibacteria	Unclassified	Unclassified	Unclassified	Unclassified	Unclassified
SV_1037	0	LS_CTRL_3	Bacteria	Candidatus_Saccharibacteria	Unclassified	Unclassified	Unclassified	Unclassified	Unclassified
SV_1037	0	POS_CTRL	Bacteria	Candidatus_Saccharibacteria	Unclassified	Unclassified	Unclassified	Unclassified	Unclassified
SV_1037	0	SS_CTRL_1	Bacteria	Candidatus_Saccharibacteria	Unclassified	Unclassified	Unclassified	Unclassified	Unclassified
SV_1038	0	NEG_CTRL_43538	Bacteria	Planctomycetes	Planctomycetia	Planctomycetales	Planctomycetaceae	Pirellula	Unclassified
SV_1038	0	PSB_CTRL_3	Bacteria	Planctomycetes	Planctomycetia	Planctomycetales	Planctomycetaceae	Pirellula	Unclassified
SV_1038	0	LS_CTRL_1	Bacteria	Planctomycetes	Planctomycetia	Planctomycetales	Planctomycetaceae	Pirellula	Unclassified
SV_1038	0	NEG_CTRL_43546	Bacteria	Planctomycetes	Planctomycetia	Planctomycetales	Planctomycetaceae	Pirellula	Unclassified
SV_1038	0	POS_CTRL2	Bacteria	Planctomycetes	Planctomycetia	Planctomycetales	Planctomycetaceae	Pirellula	Unclassified
SV_1038	0	SS_CTRL_2	Bacteria	Planctomycetes	Planctomycetia	Planctomycetales	Planctomycetaceae	Pirellula	Unclassified
SV_1038	0	NEG_CTRL_43523	Bacteria	Planctomycetes	Planctomycetia	Planctomycetales	Planctomycetaceae	Pirellula	Unclassified
SV_1038	0	DNP_CTRL_2	Bacteria	Planctomycetes	Planctomycetia	Planctomycetales	Planctomycetaceae	Pirellula	Unclassified
SV_1038	0	DNP_CTRL_3	Bacteria	Planctomycetes	Planctomycetia	Planctomycetales	Planctomycetaceae	Pirellula	Unclassified
SV_1038	0	NEG_CTRL_43536	Bacteria	Planctomycetes	Planctomycetia	Planctomycetales	Planctomycetaceae	Pirellula	Unclassified
SV_1038	0	Q5277_CTRL	Bacteria	Planctomycetes	Planctomycetia	Planctomycetales	Planctomycetaceae	Pirellula	Unclassified
SV_1038	0	DNP_CTRL_1	Bacteria	Planctomycetes	Planctomycetia	Planctomycetales	Planctomycetaceae	Pirellula	Unclassified
SV_1038	0	SS_CTRL_3	Bacteria	Planctomycetes	Planctomycetia	Planctomycetales	Planctomycetaceae	Pirellula	Unclassified
SV_1038	0	SALINE_CTRL_1	Bacteria	Planctomycetes	Planctomycetia	Planctomycetales	Planctomycetaceae	Pirellula	Unclassified
SV_1038	0	Q5394_CTRL	Bacteria	Planctomycetes	Planctomycetia	Planctomycetales	Planctomycetaceae	Pirellula	Unclassified
SV_1038	0	Q5265_CTRL_1	Bacteria	Planctomycetes	Planctomycetia	Planctomycetales	Planctomycetaceae	Pirellula	Unclassified
SV_1038	0	NEG_CTRL_43542	Bacteria	Planctomycetes	Planctomycetia	Planctomycetales	Planctomycetaceae	Pirellula	Unclassified
SV_1038	0	LS_CTRL_2	Bacteria	Planctomycetes	Planctomycetia	Planctomycetales	Planctomycetaceae	Pirellula	Unclassified
SV_1038	0	NEG_CTRL_43535	Bacteria	Planctomycetes	Planctomycetia	Planctomycetales	Planctomycetaceae	Pirellula	Unclassified
SV_1038	0	Q5252_CTRL	Bacteria	Planctomycetes	Planctomycetia	Planctomycetales	Planctomycetaceae	Pirellula	Unclassified
SV_1038	0	O7415_CTRL	Bacteria	Planctomycetes	Planctomycetia	Planctomycetales	Planctomycetaceae	Pirellula	Unclassified
SV_1038	0	SALINE_CTRL_2	Bacteria	Planctomycetes	Planctomycetia	Planctomycetales	Planctomycetaceae	Pirellula	Unclassified
SV_1038	0	NEG_CTRL_43543	Bacteria	Planctomycetes	Planctomycetia	Planctomycetales	Planctomycetaceae	Pirellula	Unclassified
SV_1038	0	NEG_CTRL_43517	Bacteria	Planctomycetes	Planctomycetia	Planctomycetales	Planctomycetaceae	Pirellula	Unclassified
SV_1038	0	NEG_CTRL_43549	Bacteria	Planctomycetes	Planctomycetia	Planctomycetales	Planctomycetaceae	Pirellula	Unclassified
SV_1038	0	POS_CTRL	Bacteria	Planctomycetes	Planctomycetia	Planctomycetales	Planctomycetaceae	Pirellula	Unclassified
SV_1038	0	SALINE_CTRL_3	Bacteria	Planctomycetes	Planctomycetia	Planctomycetales	Planctomycetaceae	Pirellula	Unclassified
SV_1038	0	NEG_CTRL_43545	Bacteria	Planctomycetes	Planctomycetia	Planctomycetales	Planctomycetaceae	Pirellula	Unclassified
SV_1038	0	NEG_CTRL_43539	Bacteria	Planctomycetes	Planctomycetia	Planctomycetales	Planctomycetaceae	Pirellula	Unclassified
SV_1038	0	LS_CTRL_3	Bacteria	Planctomycetes	Planctomycetia	Planctomycetales	Planctomycetaceae	Pirellula	Unclassified
SV_1038	0	SS_CTRL_1	Bacteria	Planctomycetes	Planctomycetia	Planctomycetales	Planctomycetaceae	Pirellula	Unclassified
SV_1039	0	PSB_CTRL_3	Bacteria	Proteobacteria	Gammaproteobacteria	Enterobacteriales	Enterobacteriaceae	Escherichia/Shigella	Unclassified
SV_1039	0	DNP_CTRL_3	Bacteria	Proteobacteria	Gammaproteobacteria	Enterobacteriales	Enterobacteriaceae	Escherichia/Shigella	Unclassified
SV_1039	0	LS_CTRL_1	Bacteria	Proteobacteria	Gammaproteobacteria	Enterobacteriales	Enterobacteriaceae	Escherichia/Shigella	Unclassified
SV_1039	0	NEG_CTRL_43546	Bacteria	Proteobacteria	Gammaproteobacteria	Enterobacteriales	Enterobacteriaceae	Escherichia/Shigella	Unclassified
SV_1039	0	SS_CTRL_3	Bacteria	Proteobacteria	Gammaproteobacteria	Enterobacteriales	Enterobacteriaceae	Escherichia/Shigella	Unclassified
SV_1039	0	LS_CTRL_2	Bacteria	Proteobacteria	Gammaproteobacteria	Enterobacteriales	Enterobacteriaceae	Escherichia/Shigella	Unclassified
SV_1039	0	Q5265_CTRL_1	Bacteria	Proteobacteria	Gammaproteobacteria	Enterobacteriales	Enterobacteriaceae	Escherichia/Shigella	Unclassified
SV_1039	0	Q5277_CTRL	Bacteria	Proteobacteria	Gammaproteobacteria	Enterobacteriales	Enterobacteriaceae	Escherichia/Shigella	Unclassified
SV_1039	0	SS_CTRL_2	Bacteria	Proteobacteria	Gammaproteobacteria	Enterobacteriales	Enterobacteriaceae	Escherichia/Shigella	Unclassified
SV_1039	0	SALINE_CTRL_1	Bacteria	Proteobacteria	Gammaproteobacteria	Enterobacteriales	Enterobacteriaceae	Escherichia/Shigella	Unclassified
SV_1039	0	NEG_CTRL_43536	Bacteria	Proteobacteria	Gammaproteobacteria	Enterobacteriales	Enterobacteriaceae	Escherichia/Shigella	Unclassified
SV_1039	0	NEG_CTRL_43538	Bacteria	Proteobacteria	Gammaproteobacteria	Enterobacteriales	Enterobacteriaceae	Escherichia/Shigella	Unclassified
SV_1039	0	O7415_CTRL	Bacteria	Proteobacteria	Gammaproteobacteria	Enterobacteriales	Enterobacteriaceae	Escherichia/Shigella	Unclassified
SV_1039	0	SALINE_CTRL_3	Bacteria	Proteobacteria	Gammaproteobacteria	Enterobacteriales	Enterobacteriaceae	Escherichia/Shigella	Unclassified
SV_1039	0	NEG_CTRL_43523	Bacteria	Proteobacteria	Gammaproteobacteria	Enterobacteriales	Enterobacteriaceae	Escherichia/Shigella	Unclassified
SV_1039	0	NEG_CTRL_43543	Bacteria	Proteobacteria	Gammaproteobacteria	Enterobacteriales	Enterobacteriaceae	Escherichia/Shigella	Unclassified
SV_1039	0	Q5394_CTRL	Bacteria	Proteobacteria	Gammaproteobacteria	Enterobacteriales	Enterobacteriaceae	Escherichia/Shigella	Unclassified
SV_1039	0	DNP_CTRL_1	Bacteria	Proteobacteria	Gammaproteobacteria	Enterobacteriales	Enterobacteriaceae	Escherichia/Shigella	Unclassified
SV_1039	0	DNP_CTRL_2	Bacteria	Proteobacteria	Gammaproteobacteria	Enterobacteriales	Enterobacteriaceae	Escherichia/Shigella	Unclassified
SV_1039	0	NEG_CTRL_43535	Bacteria	Proteobacteria	Gammaproteobacteria	Enterobacteriales	Enterobacteriaceae	Escherichia/Shigella	Unclassified
SV_1039	0	POS_CTRL2	Bacteria	Proteobacteria	Gammaproteobacteria	Enterobacteriales	Enterobacteriaceae	Escherichia/Shigella	Unclassified
SV_1039	0	POS_CTRL	Bacteria	Proteobacteria	Gammaproteobacteria	Enterobacteriales	Enterobacteriaceae	Escherichia/Shigella	Unclassified
SV_1039	0	NEG_CTRL_43542	Bacteria	Proteobacteria	Gammaproteobacteria	Enterobacteriales	Enterobacteriaceae	Escherichia/Shigella	Unclassified
SV_1039	0	NEG_CTRL_43545	Bacteria	Proteobacteria	Gammaproteobacteria	Enterobacteriales	Enterobacteriaceae	Escherichia/Shigella	Unclassified
SV_1039	0	Q5252_CTRL	Bacteria	Proteobacteria	Gammaproteobacteria	Enterobacteriales	Enterobacteriaceae	Escherichia/Shigella	Unclassified
SV_1039	0	NEG_CTRL_43549	Bacteria	Proteobacteria	Gammaproteobacteria	Enterobacteriales	Enterobacteriaceae	Escherichia/Shigella	Unclassified
SV_1039	0	SALINE_CTRL_2	Bacteria	Proteobacteria	Gammaproteobacteria	Enterobacteriales	Enterobacteriaceae	Escherichia/Shigella	Unclassified
SV_1039	0	LS_CTRL_3	Bacteria	Proteobacteria	Gammaproteobacteria	Enterobacteriales	Enterobacteriaceae	Escherichia/Shigella	Unclassified
SV_1039	0	SS_CTRL_1	Bacteria	Proteobacteria	Gammaproteobacteria	Enterobacteriales	Enterobacteriaceae	Escherichia/Shigella	Unclassified
SV_1039	0	NEG_CTRL_43517	Bacteria	Proteobacteria	Gammaproteobacteria	Enterobacteriales	Enterobacteriaceae	Escherichia/Shigella	Unclassified
SV_1039	0	NEG_CTRL_43539	Bacteria	Proteobacteria	Gammaproteobacteria	Enterobacteriales	Enterobacteriaceae	Escherichia/Shigella	Unclassified
SV_104	0	DNP_CTRL_2	Bacteria	Firmicutes	Clostridia	Clostridiales	Clostridiales_Incertae_Sedis_XI	Parvimonas	Unclassified
SV_104	0	NEG_CTRL_43538	Bacteria	Firmicutes	Clostridia	Clostridiales	Clostridiales_Incertae_Sedis_XI	Parvimonas	Unclassified
SV_104	0	LS_CTRL_3	Bacteria	Firmicutes	Clostridia	Clostridiales	Clostridiales_Incertae_Sedis_XI	Parvimonas	Unclassified
SV_104	0	SS_CTRL_2	Bacteria	Firmicutes	Clostridia	Clostridiales	Clostridiales_Incertae_Sedis_XI	Parvimonas	Unclassified
SV_104	0	DNP_CTRL_3	Bacteria	Firmicutes	Clostridia	Clostridiales	Clostridiales_Incertae_Sedis_XI	Parvimonas	Unclassified
SV_104	0	Q5265_CTRL_1	Bacteria	Firmicutes	Clostridia	Clostridiales	Clostridiales_Incertae_Sedis_XI	Parvimonas	Unclassified
SV_104	0	Q5394_CTRL	Bacteria	Firmicutes	Clostridia	Clostridiales	Clostridiales_Incertae_Sedis_XI	Parvimonas	Unclassified
SV_104	0	NEG_CTRL_43543	Bacteria	Firmicutes	Clostridia	Clostridiales	Clostridiales_Incertae_Sedis_XI	Parvimonas	Unclassified
SV_104	0	SALINE_CTRL_1	Bacteria	Firmicutes	Clostridia	Clostridiales	Clostridiales_Incertae_Sedis_XI	Parvimonas	Unclassified
SV_104	0	SALINE_CTRL_2	Bacteria	Firmicutes	Clostridia	Clostridiales	Clostridiales_Incertae_Sedis_XI	Parvimonas	Unclassified
SV_104	0	POS_CTRL2	Bacteria	Firmicutes	Clostridia	Clostridiales	Clostridiales_Incertae_Sedis_XI	Parvimonas	Unclassified
SV_104	0	NEG_CTRL_43542	Bacteria	Firmicutes	Clostridia	Clostridiales	Clostridiales_Incertae_Sedis_XI	Parvimonas	Unclassified
SV_104	0	LS_CTRL_2	Bacteria	Firmicutes	Clostridia	Clostridiales	Clostridiales_Incertae_Sedis_XI	Parvimonas	Unclassified
SV_104	0	NEG_CTRL_43539	Bacteria	Firmicutes	Clostridia	Clostridiales	Clostridiales_Incertae_Sedis_XI	Parvimonas	Unclassified
SV_104	0	PSB_CTRL_3	Bacteria	Firmicutes	Clostridia	Clostridiales	Clostridiales_Incertae_Sedis_XI	Parvimonas	Unclassified
SV_104	0	Q5252_CTRL	Bacteria	Firmicutes	Clostridia	Clostridiales	Clostridiales_Incertae_Sedis_XI	Parvimonas	Unclassified
SV_104	0	SALINE_CTRL_3	Bacteria	Firmicutes	Clostridia	Clostridiales	Clostridiales_Incertae_Sedis_XI	Parvimonas	Unclassified
SV_104	0	O7415_CTRL	Bacteria	Firmicutes	Clostridia	Clostridiales	Clostridiales_Incertae_Sedis_XI	Parvimonas	Unclassified
SV_104	0	DNP_CTRL_1	Bacteria	Firmicutes	Clostridia	Clostridiales	Clostridiales_Incertae_Sedis_XI	Parvimonas	Unclassified
SV_104	0	NEG_CTRL_43546	Bacteria	Firmicutes	Clostridia	Clostridiales	Clostridiales_Incertae_Sedis_XI	Parvimonas	Unclassified
SV_104	0	SS_CTRL_1	Bacteria	Firmicutes	Clostridia	Clostridiales	Clostridiales_Incertae_Sedis_XI	Parvimonas	Unclassified
SV_104	0	SS_CTRL_3	Bacteria	Firmicutes	Clostridia	Clostridiales	Clostridiales_Incertae_Sedis_XI	Parvimonas	Unclassified
SV_104	0	NEG_CTRL_43549	Bacteria	Firmicutes	Clostridia	Clostridiales	Clostridiales_Incertae_Sedis_XI	Parvimonas	Unclassified
SV_104	0	NEG_CTRL_43535	Bacteria	Firmicutes	Clostridia	Clostridiales	Clostridiales_Incertae_Sedis_XI	Parvimonas	Unclassified
SV_104	0	NEG_CTRL_43545	Bacteria	Firmicutes	Clostridia	Clostridiales	Clostridiales_Incertae_Sedis_XI	Parvimonas	Unclassified
SV_104	0	NEG_CTRL_43517	Bacteria	Firmicutes	Clostridia	Clostridiales	Clostridiales_Incertae_Sedis_XI	Parvimonas	Unclassified
SV_104	0	POS_CTRL	Bacteria	Firmicutes	Clostridia	Clostridiales	Clostridiales_Incertae_Sedis_XI	Parvimonas	Unclassified
SV_104	0	Q5277_CTRL	Bacteria	Firmicutes	Clostridia	Clostridiales	Clostridiales_Incertae_Sedis_XI	Parvimonas	Unclassified
SV_104	0	NEG_CTRL_43523	Bacteria	Firmicutes	Clostridia	Clostridiales	Clostridiales_Incertae_Sedis_XI	Parvimonas	Unclassified
SV_104	0	LS_CTRL_1	Bacteria	Firmicutes	Clostridia	Clostridiales	Clostridiales_Incertae_Sedis_XI	Parvimonas	Unclassified
SV_104	0	NEG_CTRL_43536	Bacteria	Firmicutes	Clostridia	Clostridiales	Clostridiales_Incertae_Sedis_XI	Parvimonas	Unclassified
SV_1040	0	NEG_CTRL_43546	Bacteria	Actinobacteria	Actinobacteria	Bifidobacteriales	Bifidobacteriaceae	Bifidobacterium	boum
SV_1040	0	PSB_CTRL_3	Bacteria	Actinobacteria	Actinobacteria	Bifidobacteriales	Bifidobacteriaceae	Bifidobacterium	boum
SV_1040	0	NEG_CTRL_43538	Bacteria	Actinobacteria	Actinobacteria	Bifidobacteriales	Bifidobacteriaceae	Bifidobacterium	boum
SV_1040	0	O7415_CTRL	Bacteria	Actinobacteria	Actinobacteria	Bifidobacteriales	Bifidobacteriaceae	Bifidobacterium	boum
SV_1040	0	DNP_CTRL_3	Bacteria	Actinobacteria	Actinobacteria	Bifidobacteriales	Bifidobacteriaceae	Bifidobacterium	boum
SV_1040	0	SALINE_CTRL_1	Bacteria	Actinobacteria	Actinobacteria	Bifidobacteriales	Bifidobacteriaceae	Bifidobacterium	boum
SV_1040	0	NEG_CTRL_43535	Bacteria	Actinobacteria	Actinobacteria	Bifidobacteriales	Bifidobacteriaceae	Bifidobacterium	boum
SV_1040	0	LS_CTRL_1	Bacteria	Actinobacteria	Actinobacteria	Bifidobacteriales	Bifidobacteriaceae	Bifidobacterium	boum
SV_1040	0	Q5252_CTRL	Bacteria	Actinobacteria	Actinobacteria	Bifidobacteriales	Bifidobacteriaceae	Bifidobacterium	boum
SV_1040	0	SALINE_CTRL_3	Bacteria	Actinobacteria	Actinobacteria	Bifidobacteriales	Bifidobacteriaceae	Bifidobacterium	boum
SV_1040	0	SS_CTRL_3	Bacteria	Actinobacteria	Actinobacteria	Bifidobacteriales	Bifidobacteriaceae	Bifidobacterium	boum
SV_1040	0	NEG_CTRL_43517	Bacteria	Actinobacteria	Actinobacteria	Bifidobacteriales	Bifidobacteriaceae	Bifidobacterium	boum
SV_1040	0	NEG_CTRL_43549	Bacteria	Actinobacteria	Actinobacteria	Bifidobacteriales	Bifidobacteriaceae	Bifidobacterium	boum
SV_1040	0	SS_CTRL_2	Bacteria	Actinobacteria	Actinobacteria	Bifidobacteriales	Bifidobacteriaceae	Bifidobacterium	boum
SV_1040	0	NEG_CTRL_43542	Bacteria	Actinobacteria	Actinobacteria	Bifidobacteriales	Bifidobacteriaceae	Bifidobacterium	boum
SV_1040	0	DNP_CTRL_2	Bacteria	Actinobacteria	Actinobacteria	Bifidobacteriales	Bifidobacteriaceae	Bifidobacterium	boum
SV_1040	0	NEG_CTRL_43523	Bacteria	Actinobacteria	Actinobacteria	Bifidobacteriales	Bifidobacteriaceae	Bifidobacterium	boum
SV_1040	0	Q5265_CTRL_1	Bacteria	Actinobacteria	Actinobacteria	Bifidobacteriales	Bifidobacteriaceae	Bifidobacterium	boum
SV_1040	0	Q5394_CTRL	Bacteria	Actinobacteria	Actinobacteria	Bifidobacteriales	Bifidobacteriaceae	Bifidobacterium	boum
SV_1040	0	LS_CTRL_3	Bacteria	Actinobacteria	Actinobacteria	Bifidobacteriales	Bifidobacteriaceae	Bifidobacterium	boum
SV_1040	0	SS_CTRL_1	Bacteria	Actinobacteria	Actinobacteria	Bifidobacteriales	Bifidobacteriaceae	Bifidobacterium	boum
SV_1040	0	NEG_CTRL_43543	Bacteria	Actinobacteria	Actinobacteria	Bifidobacteriales	Bifidobacteriaceae	Bifidobacterium	boum
SV_1040	0	NEG_CTRL_43545	Bacteria	Actinobacteria	Actinobacteria	Bifidobacteriales	Bifidobacteriaceae	Bifidobacterium	boum
SV_1040	0	DNP_CTRL_1	Bacteria	Actinobacteria	Actinobacteria	Bifidobacteriales	Bifidobacteriaceae	Bifidobacterium	boum
SV_1040	0	NEG_CTRL_43536	Bacteria	Actinobacteria	Actinobacteria	Bifidobacteriales	Bifidobacteriaceae	Bifidobacterium	boum
SV_1040	0	Q5277_CTRL	Bacteria	Actinobacteria	Actinobacteria	Bifidobacteriales	Bifidobacteriaceae	Bifidobacterium	boum
SV_1040	0	SALINE_CTRL_2	Bacteria	Actinobacteria	Actinobacteria	Bifidobacteriales	Bifidobacteriaceae	Bifidobacterium	boum
SV_1040	0	POS_CTRL	Bacteria	Actinobacteria	Actinobacteria	Bifidobacteriales	Bifidobacteriaceae	Bifidobacterium	boum
SV_1040	0	POS_CTRL2	Bacteria	Actinobacteria	Actinobacteria	Bifidobacteriales	Bifidobacteriaceae	Bifidobacterium	boum
SV_1040	0	NEG_CTRL_43539	Bacteria	Actinobacteria	Actinobacteria	Bifidobacteriales	Bifidobacteriaceae	Bifidobacterium	boum
SV_1040	0	LS_CTRL_2	Bacteria	Actinobacteria	Actinobacteria	Bifidobacteriales	Bifidobacteriaceae	Bifidobacterium	boum
SV_1041	0	LS_CTRL_1	Bacteria	Proteobacteria	Gammaproteobacteria	Pseudomonadales	Moraxellaceae	Moraxella	Unclassified
SV_1041	0	SS_CTRL_3	Bacteria	Proteobacteria	Gammaproteobacteria	Pseudomonadales	Moraxellaceae	Moraxella	Unclassified
SV_1041	0	SALINE_CTRL_1	Bacteria	Proteobacteria	Gammaproteobacteria	Pseudomonadales	Moraxellaceae	Moraxella	Unclassified
SV_1041	0	NEG_CTRL_43535	Bacteria	Proteobacteria	Gammaproteobacteria	Pseudomonadales	Moraxellaceae	Moraxella	Unclassified
SV_1041	0	NEG_CTRL_43546	Bacteria	Proteobacteria	Gammaproteobacteria	Pseudomonadales	Moraxellaceae	Moraxella	Unclassified
SV_1041	0	SS_CTRL_2	Bacteria	Proteobacteria	Gammaproteobacteria	Pseudomonadales	Moraxellaceae	Moraxella	Unclassified
SV_1041	0	LS_CTRL_3	Bacteria	Proteobacteria	Gammaproteobacteria	Pseudomonadales	Moraxellaceae	Moraxella	Unclassified
SV_1041	0	DNP_CTRL_2	Bacteria	Proteobacteria	Gammaproteobacteria	Pseudomonadales	Moraxellaceae	Moraxella	Unclassified
SV_1041	0	NEG_CTRL_43538	Bacteria	Proteobacteria	Gammaproteobacteria	Pseudomonadales	Moraxellaceae	Moraxella	Unclassified
SV_1041	0	Q5394_CTRL	Bacteria	Proteobacteria	Gammaproteobacteria	Pseudomonadales	Moraxellaceae	Moraxella	Unclassified
SV_1041	0	DNP_CTRL_1	Bacteria	Proteobacteria	Gammaproteobacteria	Pseudomonadales	Moraxellaceae	Moraxella	Unclassified
SV_1041	0	NEG_CTRL_43542	Bacteria	Proteobacteria	Gammaproteobacteria	Pseudomonadales	Moraxellaceae	Moraxella	Unclassified
SV_1041	0	NEG_CTRL_43517	Bacteria	Proteobacteria	Gammaproteobacteria	Pseudomonadales	Moraxellaceae	Moraxella	Unclassified
SV_1041	0	SALINE_CTRL_3	Bacteria	Proteobacteria	Gammaproteobacteria	Pseudomonadales	Moraxellaceae	Moraxella	Unclassified
SV_1041	0	PSB_CTRL_3	Bacteria	Proteobacteria	Gammaproteobacteria	Pseudomonadales	Moraxellaceae	Moraxella	Unclassified
SV_1041	0	NEG_CTRL_43545	Bacteria	Proteobacteria	Gammaproteobacteria	Pseudomonadales	Moraxellaceae	Moraxella	Unclassified
SV_1041	0	Q5265_CTRL_1	Bacteria	Proteobacteria	Gammaproteobacteria	Pseudomonadales	Moraxellaceae	Moraxella	Unclassified
SV_1041	0	NEG_CTRL_43523	Bacteria	Proteobacteria	Gammaproteobacteria	Pseudomonadales	Moraxellaceae	Moraxella	Unclassified
SV_1041	0	Q5252_CTRL	Bacteria	Proteobacteria	Gammaproteobacteria	Pseudomonadales	Moraxellaceae	Moraxella	Unclassified
SV_1041	0	NEG_CTRL_43536	Bacteria	Proteobacteria	Gammaproteobacteria	Pseudomonadales	Moraxellaceae	Moraxella	Unclassified
SV_1041	0	SALINE_CTRL_2	Bacteria	Proteobacteria	Gammaproteobacteria	Pseudomonadales	Moraxellaceae	Moraxella	Unclassified
[truncated: 188,310 more rows]
