# Supplementary material for: Topography of the respiratory tract bacterial microbiota in cattle
Source: Microbiome. 2020 Jun 10;8:91. doi: 10.1186/s40168-020-00869-y (PMC7288481; doi:10.1186/s40168-020-00869-y)
Supplement: Supplementary file 7 — Additional file 6: Spreadsheet S2. Wilcoxon rank-sum test results comparing species richness (Chao1 index) between different sampling location metagroups. [file 40168_2020_869_MOESM6_ESM.xlsx]

## Sheet: Sheet1
group1	group2	p	p.adj	p.format	p.signif	method	p.adjust.method
Nostrils	Nasopharynx	0.072398	0.67	0.0724	ns	Wilcoxon	holm
Nostrils	Hard Palate	0.30616	1	0.30616	ns	Wilcoxon	holm
Nostrils	Floor of Mouth	0.49253	1	0.49253	ns	Wilcoxon	holm
Nostrils	Oropharynx	0.0672521	0.67	0.06725	ns	Wilcoxon	holm
Nostrils	Tonsils	7.66632e-08	1.8e-06	7.7e-08	****	Wilcoxon	holm
Nostrils	Trachea	0.0177037	0.19	0.0177	*	Wilcoxon	holm
Nostrils	Lung	1.72704e-13	4.8e-12	1.7e-13	****	Wilcoxon	holm
Nasopharynx	Hard Palate	0.000479014	0.0086	0.00048	***	Wilcoxon	holm
Nasopharynx	Floor of Mouth	0.185306	1	0.18531	ns	Wilcoxon	holm
Nasopharynx	Oropharynx	0.507711	1	0.50771	ns	Wilcoxon	holm
Nasopharynx	Tonsils	4.55887e-06	9.1e-05	4.6e-06	****	Wilcoxon	holm
Nasopharynx	Trachea	0.329355	1	0.32935	ns	Wilcoxon	holm
Nasopharynx	Lung	1.95926e-11	5.3e-10	2e-11	****	Wilcoxon	holm
Hard Palate	Floor of Mouth	0.00322672	0.048	0.00323	**	Wilcoxon	holm
Hard Palate	Oropharynx	0.00570351	0.08	0.0057	**	Wilcoxon	holm
Hard Palate	Tonsils	1.42707e-07	3.3e-06	1.4e-07	****	Wilcoxon	holm
Hard Palate	Trachea	0.00121366	0.021	0.00121	**	Wilcoxon	holm
Hard Palate	Lung	1.05514e-09	2.7e-08	1.1e-09	****	Wilcoxon	holm
Floor of Mouth	Oropharynx	0.0929115	0.71	0.09291	ns	Wilcoxon	holm
Floor of Mouth	Tonsils	1.74655e-06	3.8e-05	1.7e-06	****	Wilcoxon	holm
Floor of Mouth	Trachea	0.0889469	0.71	0.08895	ns	Wilcoxon	holm
Floor of Mouth	Lung	8.13937e-09	2e-07	8.1e-09	****	Wilcoxon	holm
Oropharynx	Tonsils	0.00240836	0.039	0.00241	**	Wilcoxon	holm
Oropharynx	Trachea	0.851869	1	0.85187	ns	Wilcoxon	holm
Oropharynx	Lung	3.72391e-06	7.8e-05	3.7e-06	****	Wilcoxon	holm
Tonsils	Trachea	0.0083607	0.11	0.00836	**	Wilcoxon	holm
Tonsils	Lung	0.0105326	0.13	0.01053	*	Wilcoxon	holm
Trachea	Lung	3.70406e-05	0.0007	3.7e-05	****	Wilcoxon	holm
