# Supplementary material for: Topography of the respiratory tract bacterial microbiota in cattle
Source: Microbiome. 2020 Jun 10;8:91. doi: 10.1186/s40168-020-00869-y (PMC7288481; doi:10.1186/s40168-020-00869-y)
Supplement: Supplementary file 8 — Additional file 7: Spreadsheet S3. Wilcoxon rank-sum test results comparing diversity (Shannon diversity index) between different sampling location metagroups. [file 40168_2020_869_MOESM7_ESM.xlsx]

## Sheet: Sheet1
group1	group2	p	p.adj	p.format	p.signif	method	p.adjust.method
Nostrils	Nasopharynx	0.342861	1	0.34286	ns	Wilcoxon	holm
Nostrils	Hard Palate	0.00207507	0.037	0.00208	**	Wilcoxon	holm
Nostrils	Floor of Mouth	0.160699	1	0.1607	ns	Wilcoxon	holm
Nostrils	Oropharynx	0.168087	1	0.16809	ns	Wilcoxon	holm
Nostrils	Tonsils	0.0590618	0.77	0.05906	ns	Wilcoxon	holm
Nostrils	Trachea	0.676922	1	0.67692	ns	Wilcoxon	holm
Nostrils	Lung	0.0159926	0.24	0.01599	*	Wilcoxon	holm
Nasopharynx	Hard Palate	4.22609e-07	1e-05	4.2e-07	****	Wilcoxon	holm
Nasopharynx	Floor of Mouth	0.000224447	0.0047	0.00022	***	Wilcoxon	holm
Nasopharynx	Oropharynx	0.00107772	0.02	0.00108	**	Wilcoxon	holm
Nasopharynx	Tonsils	0.224366	1	0.22437	ns	Wilcoxon	holm
Nasopharynx	Trachea	0.467103	1	0.4671	ns	Wilcoxon	holm
Nasopharynx	Lung	0.317976	1	0.31798	ns	Wilcoxon	holm
Hard Palate	Floor of Mouth	0.012799	0.2	0.0128	*	Wilcoxon	holm
Hard Palate	Oropharynx	0.00426618	0.073	0.00427	**	Wilcoxon	holm
Hard Palate	Tonsils	1.15987e-11	3.2e-10	1.2e-11	****	Wilcoxon	holm
Hard Palate	Trachea	5.61897e-05	0.0012	5.6e-05	****	Wilcoxon	holm
Hard Palate	Lung	9.69227e-09	2.6e-07	9.7e-09	****	Wilcoxon	holm
Floor of Mouth	Oropharynx	0.366875	1	0.36688	ns	Wilcoxon	holm
Floor of Mouth	Tonsils	1.26205e-07	3.2e-06	1.3e-07	****	Wilcoxon	holm
Floor of Mouth	Trachea	0.0164317	0.24	0.01643	*	Wilcoxon	holm
Floor of Mouth	Lung	1.02853e-05	0.00024	1e-05	****	Wilcoxon	holm
Oropharynx	Tonsils	5.22636e-08	1.4e-06	5.2e-08	****	Wilcoxon	holm
Oropharynx	Trachea	0.106446	1	0.10645	ns	Wilcoxon	holm
Oropharynx	Lung	0.000268862	0.0054	0.00027	***	Wilcoxon	holm
Tonsils	Trachea	0.0945259	1	0.09453	ns	Wilcoxon	holm
Tonsils	Lung	0.566418	1	0.56642	ns	Wilcoxon	holm
Trachea	Lung	0.102692	1	0.10269	ns	Wilcoxon	holm
