# Supplementary material for: Topography of the respiratory tract bacterial microbiota in cattle
Source: Microbiome. 2020 Jun 10;8:91. doi: 10.1186/s40168-020-00869-y (PMC7288481; doi:10.1186/s40168-020-00869-y)
Supplement: Supplementary file 9 — Additional file 8: Spreadsheet S4. Analysis of similarities results from pairwise comparisons of different sampling location metagroups. [file 40168_2020_869_MOESM8_ESM.xlsx]

## Sheet: Sheet1
Unadjusted p-values									R-stat
	Nasopharynx	Hard Palate	Floor of Mouth	Oropharynx	Tonsils	Trachea	Lung			Nasopharynx	Hard Palate	Oral Cavity	Floor of Mouth	Tonsils	Trachea	Lung
Nostrils	0.001	0.001	0.001	0.001	0.001	0.001	0.001		Nostrils	0.1854	0.5953	0.8601	0.7993	0.9814	0.5224	0.48
Nasopharynx		0.001	0.001	0.001	0.001	0.006	0.041		Nasopharynx		0.7265	0.8996	0.8336	0.9789	0.1924	0.0908
Hard Palate			0.001	0.001	0.001	0.001	0.001		Hard Palate			0.4561	0.8886	0.998	0.652	0.5518
Floor of Mouth				0.001	0.001	0.001	0.001		Oral Cavity				0.4371	0.8555	0.568	0.7162
Oropharynx					0.001	0.001	0.001		Oropharynx					0.895	0.6189	0.7093
Tonsils						0.001	0.001		Tonsils						0.8689	0.752
Trachea							0.137		Trachea							0.08575
Holm adjusted p-values
	Nasopharynx	Hard Palate	Floor of Mouth	Oropharynx	Tonsils	Trachea	Lung
Nostrils	0.028	0.028	0.028	0.028	0.028	0.028	0.028
Nasopharynx		0.028	0.028	0.028	0.028	0.028	0.082
Hard Palate			0.028	0.028	0.028	0.028	0.028
Floor of Mouth				0.028	0.028	0.028	0.028
Oropharynx					0.028	0.028	0.028
Tonsils						0.028	0.028
Trachea							0.137
