# Supplementary material for: Topography of the respiratory tract bacterial microbiota in cattle
Source: Microbiome. 2020 Jun 10;8:91. doi: 10.1186/s40168-020-00869-y (PMC7288481; doi:10.1186/s40168-020-00869-y)
Supplement: Supplementary file 10 — Additional file 9: Spreadsheet S5. Relative contributions of different genera to multiple Dirichlet components (metacommunities). [file 40168_2020_869_MOESM9_ESM.xlsx]

## Sheet: DMN_contributions_genus
Genus	Mean	m1	m2	m3	m4	m5	Metacommunity 1	Metacommunity 2	Metacommunity 3	Metacommunity 4	Metacommunity 5	Total contribution	Cumulative contribution
Fusobacterium	0.018257	0.0132971	0.0111044	0.0202622	0.00175656	0.431051	-0.00495988	-0.00715261	0.00200523	-0.0165005	0.412794	0.443412	0.115919
Moraxella	0.0324639	0.0257157	0.030937	0.0408456	0.321176	0.00602481	-0.00674818	-0.00152686	0.00838177	0.288712	-0.0264391	0.331808	0.202661
Mycoplasma	0.0715858	0.157421	0.169924	0.00578813	0.0268963	0.039213	0.0858355	0.0983377	-0.0657977	-0.0446895	-0.0323728	0.327033	0.288156
Streptococcus	0.0447677	0.0330769	0.0310419	0.300832	0.0246252	0.0526381	-0.0116908	-0.0137258	0.256064	-0.0201425	0.00787038	0.309493	0.369065
Unclassified	0.0774854	0.118655	0.105937	0.0835029	0.053889	0.011824	0.0411697	0.0284517	0.00601748	-0.0235964	-0.0656614	0.164897	0.412173
Bacteroides	0.0133151	0.00584431	0.00563891	0.0109395	0.00307919	0.0795215	-0.00747076	-0.00767616	-0.00237554	-0.0102359	0.0662064	0.0939648	0.436738
Psychrobacter	0.0315016	0.0378585	0.0521371	0.0147609	0.0405473	0.00256605	0.00635692	0.0206356	-0.0167407	0.00904574	-0.0289355	0.0817145	0.4581
Streptomyces	0.0117489	0.0582918	0.0122821	0.00109828	0.00075205	0.000364339	0.0465429	0.000533232	-0.0106506	-0.0109968	-0.0113845	0.0801082	0.479042
Corynebacterium	0.0286389	0.0374569	0.0392049	0.0139813	0.0340395	0.00141869	0.00881805	0.010566	-0.0146576	0.00540064	-0.0272202	0.0666625	0.496469
Streptobacillus	0.00710882	0.00260699	0.00253976	0.00583218	0.000122984	0.0541262	-0.00450183	-0.00456906	-0.00127663	-0.00698583	0.0470174	0.0643507	0.513292
Haemophilus	0.00777234	0.0052938	0.00192502	0.0538375	0.000485435	0.0059384	-0.00247855	-0.00584732	0.0460651	-0.00728691	-0.00183395	0.0635118	0.529896
Escherichia/Shigella	0.014884	0.0421403	0.00906906	0.0030647	0.0029705	0.00836439	0.0272564	-0.0058149	-0.0118193	-0.0119135	-0.00651956	0.0633235	0.54645
Porphyromonas	0.0117932	0.00666121	0.00551968	0.0156353	0.00102562	0.0351053	-0.00513202	-0.00627355	0.00384206	-0.0107676	0.0233121	0.0493273	0.559345
Bibersteinia	0.00832328	0.00691068	0.00280575	0.0406591	0.000239973	0.00690459	-0.0014126	-0.00551753	0.0323358	-0.00808331	-0.00141869	0.0487679	0.572094
Jeotgalicoccus	0.0182053	0.016435	0.0258603	0.00657941	0.0215058	0.0010462	-0.00177028	0.00765502	-0.0116259	0.00330052	-0.0171591	0.0415108	0.582946
Parvimonas	0.00729846	0.00196189	0.00220453	0.00814429	0.000124186	0.0303011	-0.00533656	-0.00509393	0.000845831	-0.00717427	0.0230027	0.0414533	0.593783
Turicibacter	0.0272733	0.0276791	0.0316836	0.0162646	0.0258848	0.00507494	0.000405856	0.00441034	-0.0110086	-0.00138849	-0.0221983	0.0394117	0.604086
Clostridium_sensu_stricto	0.0281884	0.0226465	0.032127	0.0196576	0.0292395	0.00811522	-0.00554197	0.00393858	-0.00853079	0.0010511	-0.0200732	0.0391357	0.614317
Facklamia	0.0202761	0.0201344	0.0264551	0.00792271	0.0211897	0.00214093	-0.000141699	0.00617894	-0.0123534	0.000913555	-0.0181352	0.0377228	0.624179
Alysiella	0.00706529	0.00322129	0.00221207	0.0272389	0.000356913	0.00528596	-0.00384401	-0.00485323	0.0201736	-0.00670838	-0.00177933	0.0373586	0.633945
Atopostipes	0.0169697	0.0166189	0.0233299	0.00548559	0.0182432	0.000363006	-0.000350746	0.00636026	-0.0114841	0.00127353	-0.0166067	0.0360753	0.643376
Sneathia	0.00605504	0.00258474	0.00365712	0.00312969	0.000361657	0.0275287	-0.00347029	-0.00239792	-0.00292534	-0.00569338	0.0214737	0.0359606	0.652777
Romboutsia	0.0248403	0.022086	0.027716	0.0200045	0.0281198	0.00300072	-0.00275437	0.00287565	-0.00483584	0.00327945	-0.0218396	0.0355849	0.66208
Peptostreptococcus	0.00696951	0.00067862	0.00194878	0.00940219	0.000239751	0.0207504	-0.00629089	-0.00502072	0.00243269	-0.00672975	0.0137809	0.034255	0.671035
Flavobacterium	0.00635684	0.0213395	0.00499531	0.00052495	0.00197087	0.000361456	0.0149827	-0.00136153	-0.00583189	-0.00438596	-0.00599538	0.0325574	0.679546
Prevotella	0.0188861	0.0147716	0.0174837	0.00765058	0.0150473	0.0093626	-0.00411447	-0.00140241	-0.0112355	-0.00383879	-0.00952349	0.0301147	0.687419
Peptoniphilus	0.00493664	0.000675833	0.00144124	0.00298604	0.000238261	0.0185132	-0.00426081	-0.0034954	-0.0019506	-0.00469838	0.0135766	0.0279818	0.694734
Bifidobacterium	0.0172152	0.0140831	0.0179657	0.0113518	0.015592	0.00105166	-0.0031321	0.000750506	-0.00586335	-0.0016232	-0.0161635	0.0275327	0.701932
Jeotgalibaca	0.0143308	0.0149609	0.0168676	0.00436226	0.0147128	0.000364832	0.000630126	0.00253689	-0.0099685	0.000382076	-0.0139659	0.0274835	0.709117
Blautia	0.0157792	0.0094288	0.0165452	0.0108061	0.0144312	0.00179609	-0.0063504	0.000765965	-0.00497309	-0.00134799	-0.0139831	0.0274206	0.716285
Faecalibacterium	0.0137526	0.00664119	0.0125932	0.00918016	0.0159529	0.00141718	-0.0071114	-0.00115935	-0.00457243	0.00220027	-0.0123354	0.0273789	0.723443
Clostridium_XI	0.0153171	0.0126552	0.015603	0.00652556	0.0146084	0.00222658	-0.0026619	0.000285982	-0.00879151	-0.000708636	-0.0130905	0.0255385	0.730119
Actinobacillus	0.00692456	0.00676327	0.00225557	0.0188335	1.10738e-05	0.00506912	-0.000161297	-0.00466899	0.0119089	-0.00691349	-0.00185545	0.0255081	0.736788
Roseburia	0.0142933	0.00793272	0.013596	0.010685	0.0128987	0.00178188	-0.0063606	-0.000697272	-0.00360833	-0.00139457	-0.0125114	0.0245722	0.743211
Alkanindiges	0.00484951	0.000684424	0.00141618	0.0146797	0.000611188	0.00220248	-0.00416508	-0.00343333	0.00983022	-0.00423832	-0.00264702	0.024314	0.749568
Aerococcus	0.013011	0.0094009	0.0132407	0.00672349	0.0119007	0.00069977	-0.00361007	0.000229739	-0.00628748	-0.00111026	-0.0123112	0.0235487	0.755724
Coprococcus	0.0111338	0.00314771	0.00831788	0.00832466	0.0106106	0.00179051	-0.0079861	-0.00281593	-0.00280915	-0.00052322	-0.0093433	0.0234777	0.761862
Lactobacillus	0.0130035	0.0105422	0.0107423	0.00816764	0.0113253	0.0010459	-0.00246132	-0.00226115	-0.00483585	-0.00167817	-0.0119576	0.0231941	0.767925
Alloprevotella	0.00936226	0.00256804	0.00542521	0.00470782	0.0074021	0.00547513	-0.00679422	-0.00393705	-0.00465444	-0.00196016	-0.00388713	0.021233	0.773476
Mannheimia	0.00995473	0.00132672	0.00613572	0.0110268	0.00950549	0.00269379	-0.00862801	-0.00381901	0.00107212	-0.000449238	-0.00726093	0.0212293	0.779026
Trueperella	0.00425261	6.15422e-05	0.0019723	0.00170732	0.000735709	0.0126396	-0.00419107	-0.00228031	-0.00254528	-0.0035169	0.00838697	0.0209205	0.784495
Arthrobacter	0.00901533	0.00592294	0.0104893	0.0018989	0.0093566	0.000364999	-0.0030924	0.00147392	-0.00711643	0.000341265	-0.00865034	0.0206744	0.7899
Rothia	0.00398283	6.15029e-05	0.000707251	0.0115885	0.000486701	0.00178987	-0.00392133	-0.00327558	0.00760568	-0.00349613	-0.00219296	0.0204917	0.795257
Ralstonia	0.0033726	0.0136605	0.0030226	0.000349687	0.000359967	3.26881e-05	0.0102879	-0.000350008	-0.00302292	-0.00301264	-0.00333992	0.0200133	0.800489
Helcococcus	0.00379086	6.21963e-05	0.00142915	0.00146997	0.000602253	0.0117788	-0.00372867	-0.00236172	-0.00232089	-0.00318861	0.00798792	0.0195878	0.805609
Ruminococcus2	0.00768709	0.00319981	0.00573426	0.00341942	0.0089283	0.000364501	-0.00448729	-0.00195283	-0.00426767	0.0012412	-0.00732259	0.0192716	0.810647
Gemmiger	0.00767193	0.00389492	0.00478708	0.00379811	0.0085458	0.000701989	-0.00377701	-0.00288485	-0.00387382	0.000873871	-0.00696994	0.0183795	0.815452
Filifactor	0.00411267	6.1583e-05	0.000942542	0.00416244	0.000123795	0.0105705	-0.00405109	-0.00317013	4.97741e-05	-0.00398887	0.00645785	0.0177177	0.820084
Ruminococcus	0.00901908	0.00859142	0.00850397	0.00286303	0.00611229	0.00140709	-0.000427656	-0.000515109	-0.00615605	-0.00290678	-0.00761198	0.0176176	0.82469
Campylobacter	0.00311995	0.000685798	0.0007072	0.00167984	1.10738e-05	0.0112908	-0.00243415	-0.00241275	-0.00144011	-0.00310888	0.00817084	0.0175667	0.829282
Succinivibrio	0.00599348	0.00194771	0.00560392	0.00124575	0.00738461	3.26881e-05	-0.00404577	-0.000389555	-0.00474772	0.00139113	-0.00596079	0.016535	0.833605
Dietzia	0.00641184	0.00256427	0.00717319	0.00194032	0.00479893	0.000708391	-0.00384756	0.000761356	-0.00447152	-0.00161291	-0.00570345	0.0163968	0.837891
Histophilus	0.00349416	6.22769e-05	0.00226587	0.00111582	0.000502949	0.00979376	-0.00343188	-0.00122829	-0.00237834	-0.00299121	0.0062996	0.0163293	0.84216
Dorea	0.00617768	0.000678832	0.0034846	0.00446312	0.00607328	3.26881e-05	-0.00549885	-0.00269308	-0.00171456	-0.000104406	-0.00614499	0.0161559	0.846384
Clostridium_XlVa	0.00572712	0.00131624	0.00416855	0.00128529	0.00704219	0.00142113	-0.00441088	-0.00155857	-0.00444183	0.00131507	-0.00430599	0.0160323	0.850575
Neisseria	0.00353569	0.000683007	0.00142424	0.0077146	0.000613599	3.26881e-05	-0.00285268	-0.00211145	0.00417891	-0.00292209	-0.003503	0.0155681	0.854645
Fusicatenibacter	0.00526647	6.1503e-05	0.00329035	0.00259424	0.00600402	0.000363668	-0.00520497	-0.00197612	-0.00267224	0.000737549	-0.00490281	0.0154937	0.858695
Phascolarctobacterium	0.00523077	7.29311e-05	0.00380199	0.00187611	0.00564637	0.00104685	-0.00515784	-0.00142878	-0.00335466	0.000415601	-0.00418392	0.0145408	0.862497
Brevibacterium	0.0043834	0.00258276	0.00166692	0.00125731	0.00597961	3.26881e-05	-0.00180064	-0.00271649	-0.00312609	0.00159621	-0.00435071	0.0135901	0.866049
Chryseobacterium	0.00588386	0.00466237	0.00251114	0.00847439	0.000483689	0.00498826	-0.00122149	-0.00337272	0.00259053	-0.00540017	-0.000895597	0.0134805	0.869574
Barnesiella	0.00405086	0.00130223	0.00166798	0.00125369	0.00527469	3.26881e-05	-0.00274863	-0.00238288	-0.00279717	0.00122383	-0.00401818	0.0131707	0.873017
Planomicrobium	0.00537862	0.00658769	0.0047603	0.000896807	0.004265	3.26881e-05	0.00120907	-0.000618326	-0.00448182	-0.00111362	-0.00534594	0.0127688	0.876355
Ornithinimicrobium	0.00494245	0.00658941	0.00328799	0.000525982	0.00479006	0.000364573	0.00164697	-0.00165446	-0.00441647	-0.000152389	-0.00457787	0.0124482	0.879609
Pasteurella	0.00446291	0.000653303	0.00351039	0.000702048	0.00245608	0.00625921	-0.0038096	-0.000952516	-0.00376086	-0.00200682	0.00179631	0.0123261	0.882831
Enterococcus	0.0044076	0.00067884	0.00386528	0.00167454	0.00393337	3.26881e-05	-0.00372876	-0.000542322	-0.00273306	-0.000474234	-0.00437491	0.0118533	0.88593
Tissierella	0.00479557	0.0039258	0.00329598	0.00123648	0.00441009	3.26881e-05	-0.000869776	-0.00149959	-0.00355909	-0.000385486	-0.00476288	0.0110768	0.888826
Sporobacter	0.0034115	6.15029e-05	0.00118799	0.00213268	0.00378584	3.26881e-05	-0.00334999	-0.00222351	-0.00127881	0.000374345	-0.00337881	0.0106055	0.891598
Lawsonia	0.00207514	0.00680314	0.00221837	1.61736e-05	0.000482078	3.26881e-05	0.00472799	0.000143224	-0.00205897	-0.00159306	-0.00204245	0.0105657	0.89436
Sphingomonas	0.002501	0.00590327	0.00142254	0.000343153	0.00130938	0.000362351	0.00340228	-0.00107845	-0.00215784	-0.00119161	-0.00213864	0.00996883	0.896967
Bartonella	0.00115211	0.0067897	0.000481143	1.61736e-05	0.000122904	3.26881e-05	0.00563759	-0.000670966	-0.00113593	-0.0010292	-0.00111942	0.00959311	0.899474
Murdochiella	0.0018571	6.15029e-05	2.21174e-05	0.00124637	0.000123114	0.00545124	-0.0017956	-0.00183499	-0.00061073	-0.00173399	0.00359414	0.00956945	0.901976
Sporosarcina	0.00377839	0.00191492	0.00353866	0.000883197	0.00310089	3.26881e-05	-0.00186347	-0.000239733	-0.00289519	-0.000677497	-0.0037457	0.00942159	0.904439
Desemzia	0.00338884	0.00131966	0.00194006	0.000704228	0.00349906	0.000700442	-0.00206918	-0.00144878	-0.00268461	0.000110222	-0.0026884	0.00900119	0.906792
Olsenella	0.00366693	0.00315154	0.00194081	0.0020908	0.00236777	3.26881e-05	-0.000515386	-0.00172612	-0.00157612	-0.00129915	-0.00363424	0.00875102	0.90908
Acinetobacter	0.00278983	0.000699102	0.00245595	0.000695118	0.00230258	3.26881e-05	-0.00209073	-0.000333878	-0.00209471	-0.00048725	-0.00275714	0.0077637	0.91111
Collinsella	0.00258324	6.15032e-05	0.00217236	0.00123914	0.00174459	3.26881e-05	-0.00252174	-0.000410884	-0.0013441	-0.000838654	-0.00255055	0.00766593	0.913114
Ureaplasma	0.00339865	0.0032645	0.00446655	0.000352732	0.000361529	0.00377341	-0.000134143	0.0010679	-0.00304591	-0.00303712	0.000374763	0.00765984	0.915116
Veillonella	0.00223017	6.15029e-05	2.21195e-05	0.00331761	0.000484353	0.00181353	-0.00216867	-0.00220805	0.00108744	-0.00174582	-0.000416642	0.00762662	0.91711
Youngiibacter	0.00212559	6.15029e-05	0.00243411	0.000344535	0.00160436	3.26881e-05	-0.00206408	0.000308523	-0.00178105	-0.000521228	-0.0020929	0.00676779	0.918879
Cloacibacterium	0.00131877	6.15029e-05	0.000247005	0.0028854	1.10738e-05	3.26881e-05	-0.00125727	-0.00107177	0.00156662	-0.0013077	-0.00128608	0.00648945	0.920576
Anaerostipes	0.00240996	0.00130505	0.00070447	0.00206522	0.00150194	3.26881e-05	-0.00110491	-0.00170549	-0.00034474	-0.000908025	-0.00237728	0.00644045	0.922259
Stenotrophomonas	0.000967492	0.00461349	0.000716122	1.61736e-05	1.10738e-05	0.000362996	0.00364599	-0.00025137	-0.000951319	-0.000956418	-0.000604496	0.0064096	0.923935
Trichococcus	0.00273165	0.00250092	0.00146417	0.000708926	0.00254667	3.26881e-05	-0.000230728	-0.00126748	-0.00202272	-0.000184978	-0.00269896	0.00640486	0.925609
Gemella	0.00166502	0.000679185	2.21174e-05	0.00288225	0.000122688	0.00071307	-0.000985834	-0.0016429	0.00121723	-0.00154233	-0.00095195	0.00634025	0.927267
Syntrophococcus	0.00244283	0.00194688	0.00248848	0.000704738	0.00139583	3.26881e-05	-0.00049595	4.56447e-05	-0.00173809	-0.001047	-0.00241014	0.00573683	0.928767
Bacillus	0.00232204	0.00193687	0.00142989	0.000879545	0.00164925	3.26881e-05	-0.000385163	-0.000892145	-0.00144249	-0.000672789	-0.00228935	0.00568194	0.930252
Carnobacterium	0.00232939	0.0025746	0.00145392	0.000520813	0.00163919	0.000363529	0.000245208	-0.000875465	-0.00180858	-0.000690196	-0.00196586	0.0055853	0.931712
Dialister	0.00184523	6.15029e-05	0.0014107	0.00068862	0.00144866	3.26881e-05	-0.00178373	-0.000434537	-0.00115661	-0.000396576	-0.00181254	0.005584	0.933172
Brachybacterium	0.00204848	0.00129344	0.00071183	0.000697419	0.0020579	3.26881e-05	-0.000755037	-0.00133665	-0.00135106	9.42528e-06	-0.00201579	0.00546795	0.934601
Anaerovibrio	0.00176147	6.15029e-05	0.00141532	0.000518669	0.00146979	3.26881e-05	-0.00169996	-0.000346144	-0.0012428	-0.000291679	-0.00172878	0.00530936	0.935989
Suttonella	0.00193967	0.00130129	2.21174e-05	0.00226032	0.000752872	0.000697648	-0.000638376	-0.00191755	0.000320646	-0.0011868	-0.00124202	0.00530539	0.937376
Thermoactinomyces	0.00104969	0.00316626	0.00049638	0.000179982	0.00047543	3.26881e-05	0.00211657	-0.000553309	-0.000869707	-0.000574259	-0.001017	0.00513085	0.938718
Flaviflexus	0.00212989	0.00193281	0.00166705	0.000522139	0.0014651	3.26881e-05	-0.000197078	-0.000462838	-0.00160775	-0.000664787	-0.0020972	0.00502965	0.940033
Guggenheimella	0.00175744	0.000680125	0.00166826	0.000179774	0.00128449	0.000360637	-0.00107732	-8.91769e-05	-0.00157767	-0.000472955	-0.0013968	0.00461392	0.941239
Vagococcus	0.00188857	0.0013126	0.00167849	0.000353688	0.00148228	3.26881e-05	-0.000575965	-0.000210076	-0.00153488	-0.000406285	-0.00185588	0.00458309	0.942437
Petrimonas	0.00149147	6.19229e-05	0.00142636	1.61736e-05	0.00143868	3.26881e-05	-0.00142955	-6.51183e-05	-0.0014753	-5.2793e-05	-0.00145879	0.00448155	0.943609
Globicatella	0.00137704	6.15029e-05	0.000246271	0.000998526	0.0010755	3.26881e-05	-0.00131553	-0.00113077	-0.000378511	-0.000301536	-0.00134435	0.0044707	0.944777
Mogibacterium	0.00140254	6.15612e-05	0.000473495	0.000351217	0.00146564	0.000363203	-0.00134098	-0.000929048	-0.00105133	6.30988e-05	-0.00103934	0.00442379	0.945934
Perlucidibaca	0.000957464	6.15029e-05	2.21174e-05	0.0018742	1.10738e-05	0.000362897	-0.000895961	-0.000935347	0.000916737	-0.00094639	-0.000594567	0.004289	0.947055
Alkalibacterium	0.00167298	0.00130351	0.00118786	0.000346764	0.00129845	3.26881e-05	-0.000369471	-0.000485121	-0.00132622	-0.000374529	-0.0016403	0.00419564	0.948152
Parabacteroides	0.00139853	6.15029e-05	0.00141298	0.000348246	0.0010079	3.26881e-05	-0.00133702	1.44502e-05	-0.00105028	-0.000390625	-0.00136584	0.00415822	0.949239
Capnocytophaga	0.0013054	0.000681156	2.21185e-05	0.00199553	1.10738e-05	0.00105125	-0.000624245	-0.00128328	0.00069013	-0.00129433	-0.000254153	0.00414614	0.950323
Succiniclasticum	0.00168407	0.0013134	0.000713414	0.00213925	1.11223e-05	0.00105395	-0.000370666	-0.000970657	0.000455178	-0.00167295	-0.000630117	0.00409957	0.951395
Kurthia	0.00140388	0.000679519	0.000477368	0.000519188	0.00131684	3.26881e-05	-0.000724364	-0.000926515	-0.000884695	-8.70395e-05	-0.0013712	0.00399381	0.952439
Pseudomonas	0.00131091	0.000678017	0.00167886	0.000345901	0.000605412	3.26881e-05	-0.000632893	0.000367946	-0.000965009	-0.000705497	-0.00127822	0.00394957	0.953471
Saccharopolyspora	0.000609185	0.00249049	0.000729209	1.61736e-05	1.10738e-05	3.26881e-05	0.00188131	0.000120024	-0.000593011	-0.000598111	-0.000576496	0.00376895	0.954456
Lactonifactor	0.00104376	0.00192456	0.000246532	1.61736e-05	0.00101128	3.26881e-05	0.000880803	-0.000797227	-0.00102759	-3.24748e-05	-0.00101107	0.00374916	0.955437
Lachnobacterium	0.00122057	6.15029e-05	0.000700607	0.000695336	0.000872904	3.26881e-05	-0.00115906	-0.000519958	-0.000525229	-0.000347662	-0.00118788	0.00373979	0.956414
Planococcus	0.00140406	0.000661912	0.00118937	0.000522992	0.000876604	3.26881e-05	-0.000742145	-0.000214686	-0.000881065	-0.000527453	-0.00137137	0.00373672	0.957391
Hespellia	0.0012188	0.00067853	2.25147e-05	0.000519099	0.00126643	3.26881e-05	-0.000540274	-0.00119629	-0.000699705	4.76218e-05	-0.00118612	0.00367001	0.958351
Sanguibacter	0.00104959	6.15094e-05	0.00142854	0.000349617	0.000488762	3.26881e-05	-0.00098808	0.000378949	-0.000699973	-0.000560828	-0.0010169	0.00364473	0.959303
Massilia	0.00113831	0.00194231	0.000947527	1.61736e-05	0.000738707	3.26881e-05	0.000803999	-0.000190779	-0.00112213	-0.0003996	-0.00110562	0.00362213	0.96025
Pelomonas	0.000436285	0.00257943	0.00024672	1.61736e-05	1.10738e-05	3.26881e-05	0.00214314	-0.000189565	-0.000420111	-0.000425211	-0.000403597	0.00358163	0.961187
Nitrolancea	0.00131758	0.000682425	0.00142691	0.000180484	0.000750372	0.000363203	-0.000635156	0.000109332	-0.0011371	-0.000567209	-0.000954378	0.00340317	0.962076
Oscillibacter	0.00121975	0.000679212	0.000702253	0.000517493	0.000867207	3.26881e-05	-0.000540535	-0.000517494	-0.000702255	-0.00035254	-0.00118706	0.00329988	0.962939
Oribacterium	0.000870306	6.15029e-05	2.21174e-05	0.00107595	1.10738e-05	0.00140873	-0.000808803	-0.000848189	0.000205648	-0.000859232	0.000538424	0.0032603	0.963791
Ruminobacter	0.00113533	0.00067975	0.000247452	0.000702462	0.000865152	3.26881e-05	-0.000455577	-0.000887875	-0.000432865	-0.000270176	-0.00110264	0.00314913	0.964614
Enteractinococcus	0.0009622	6.17462e-05	0.000710342	1.61736e-05	0.00104121	3.26881e-05	-0.000900454	-0.000251858	-0.000946026	7.90085e-05	-0.000929512	0.00310686	0.965427
Staphylococcus	0.00113812	0.000690673	0.000943817	1.61736e-05	0.0010136	3.26881e-05	-0.000447443	-0.000194299	-0.00112194	-0.000124512	-0.00110543	0.00299362	0.966209
Coprobacter	0.000956085	6.22181e-05	0.00117136	1.61736e-05	0.000610466	0.000361737	-0.000893867	0.000215277	-0.000939911	-0.000345619	-0.000594348	0.00298902	0.966991
Clostridium_IV	0.00104623	0.00130662	0.000247563	0.000519324	0.00073448	3.26918e-05	0.000260387	-0.000798666	-0.000526905	-0.000311748	-0.00101354	0.00291124	0.967752
Butyrivibrio	0.000958347	6.18273e-05	0.000704341	0.000349167	0.000746207	3.26881e-05	-0.00089652	-0.000254006	-0.00060918	-0.000212139	-0.000925659	0.0028975	0.968509
Micrococcus	0.00105136	0.000681258	0.000247841	0.000523953	0.000892587	3.26881e-05	-0.000370105	-0.000803522	-0.000527409	-0.000158775	-0.00101867	0.00287849	0.969262
Bradyrhizobium	0.000436902	0.00186699	0.000493092	1.61736e-05	1.10738e-05	3.26881e-05	0.00143009	5.61901e-05	-0.000420729	-0.000425828	-0.000404214	0.00273705	0.969977
Curvibacter	0.000264254	0.00193922	2.21174e-05	1.61736e-05	1.10738e-05	3.26881e-05	0.00167497	-0.000242137	-0.000248081	-0.00025318	-0.000231566	0.00264993	0.97067
Erysipelothrix	0.000780562	6.15029e-05	0.000472838	1.61736e-05	0.000855245	3.26881e-05	-0.000719059	-0.000307724	-0.000764388	7.46827e-05	-0.000747874	0.00261373	0.971353
Anaerococcus	0.00095938	0.00131876	0.000937223	1.61736e-05	0.000604007	3.26881e-05	0.000359385	-2.21573e-05	-0.000943206	-0.000355373	-0.000926692	0.00260681	0.972035
Oceanobacillus	0.000868918	0.00130035	0.000941976	0.000179851	0.000357708	3.26881e-05	0.00043143	7.30574e-05	-0.000689067	-0.000511211	-0.00083623	0.002541	0.972699
Megasphaera	0.000782715	6.15029e-05	0.000245489	0.000350558	0.000739657	3.26881e-05	-0.000721212	-0.000537226	-0.000432156	-4.30576e-05	-0.000750027	0.00248368	0.973348
Caryophanon	0.000784796	0.00131001	0.000706403	1.61736e-05	0.000484765	3.26881e-05	0.000525209	-7.83934e-05	-0.000768623	-0.000300032	-0.000752108	0.00242436	0.973982
Clostridium_XVIII	0.00077963	6.1503e-05	0.000472476	0.000686249	0.000356476	3.26881e-05	-0.000718127	-0.000307153	-9.33806e-05	-0.000423154	-0.000746942	0.00228876	0.974581
Nocardioides	0.000609298	0.00130529	0.000478041	1.61736e-05	0.0003581	3.26881e-05	0.00069599	-0.000131257	-0.000593124	-0.000251198	-0.00057661	0.00224818	0.975168
Ornithinicoccus	0.000870585	0.000679455	0.000475665	0.000180484	0.0007378	3.26881e-05	-0.00019113	-0.00039492	-0.0006901	-0.000132785	-0.000837897	0.00224683	0.975756
Riemerella	0.000522096	6.15029e-05	2.21174e-05	0.00088349	0.000122808	3.26881e-05	-0.000460593	-0.000499978	0.000361395	-0.000399288	-0.000489407	0.00221066	0.976334
Myroides	0.000959541	0.000680568	0.000952464	1.61736e-05	0.000602774	0.000361737	-0.000278974	-7.07754e-06	-0.000943368	-0.000356768	-0.000597804	0.00218399	0.976905
Weissella	0.000521639	6.15029e-05	2.21174e-05	1.61736e-05	0.000727936	3.26881e-05	-0.000460136	-0.000499522	-0.000505465	0.000206297	-0.000488951	0.00216037	0.977469
Proteiniclasticum	0.000695155	6.15029e-05	0.000478044	0.000178792	0.000602606	3.26881e-05	-0.000633653	-0.000217111	-0.000516364	-9.25491e-05	-0.000662467	0.00212214	0.978024
Luteimonas	0.000695647	6.15029e-05	0.000476712	0.000347685	0.000481805	3.26881e-05	-0.000634145	-0.000218935	-0.000347962	-0.000213842	-0.000662959	0.00207784	0.978567
Thiopseudomonas	0.000694765	6.15029e-05	0.00047294	0.000348652	0.000484332	3.26881e-05	-0.000633262	-0.000221825	-0.000346113	-0.000210433	-0.000662077	0.00207371	0.979109
Cellulosilyticum	0.000692459	6.15029e-05	0.000701579	1.61736e-05	0.000598594	3.26881e-05	-0.000630956	9.11969e-06	-0.000676285	-9.38654e-05	-0.000659771	0.00207	0.979651
Treponema	0.000521354	0.00130364	0.000473308	0.000180039	0.000122904	3.26881e-05	0.000782288	-4.80456e-05	-0.000341315	-0.00039845	-0.000488666	0.00205876	0.980189
Saccharofermentans	0.000783116	0.00130468	0.000246719	0.000522581	0.000123735	0.000702921	0.000521568	-0.000536397	-0.000260535	-0.000659381	-8.01952e-05	0.00205808	0.980727
Gallicola	0.000610592	0.0013169	0.000477027	1.61736e-05	0.000237767	0.000363203	0.000706304	-0.000133565	-0.000594418	-0.000372825	-0.000247389	0.0020545	0.981264
Frondihabitans	0.000436245	0.00130488	0.000476162	1.61736e-05	0.000123795	3.26881e-05	0.000868635	3.99172e-05	-0.000420071	-0.00031245	-0.000403557	0.00204463	0.981798
Kocuria	0.000610746	6.15029e-05	0.000247226	0.000711896	0.000242288	3.26881e-05	-0.000549243	-0.00036352	0.00010115	-0.000368458	-0.000578058	0.00196043	0.982311
Fluviicola	0.000263995	0.00130608	2.21178e-05	1.61736e-05	1.10738e-05	0.000360637	0.00104209	-0.000241877	-0.000247822	-0.000252921	9.66416e-05	0.00188135	0.982803
Adlercreutzia	0.000349036	6.15029e-05	2.21174e-05	0.000181064	1.10738e-05	0.00105086	-0.000287533	-0.000326918	-0.000167972	-0.000337962	0.000701828	0.00182221	0.983279
Paracoccus	0.000264337	0.00130979	0.000245771	1.61736e-05	1.10738e-05	3.26881e-05	0.00104545	-1.85655e-05	-0.000248163	-0.000253263	-0.000231649	0.00179709	0.983749
Mesorhizobium	0.000264539	0.00130786	0.000246913	1.61736e-05	1.10738e-05	3.26881e-05	0.00104332	-1.7626e-05	-0.000248365	-0.000253465	-0.00023185	0.00179462	0.984218
Rhodoluna	0.000264263	0.00130303	0.000247888	1.61736e-05	1.10738e-05	3.26881e-05	0.00103876	-1.6375e-05	-0.000248089	-0.000253189	-0.000231575	0.00178799	0.984685
Nosocomiicoccus	0.000434623	6.15029e-05	2.21182e-05	1.61736e-05	0.000602506	3.26881e-05	-0.00037312	-0.000412505	-0.000418449	0.000167883	-0.000401935	0.00177389	0.985149
Peptococcus	0.000607457	6.15029e-05	2.21174e-05	0.000348178	0.000357772	0.000703388	-0.000545954	-0.00058534	-0.000259279	-0.000249685	9.59312e-05	0.00173619	0.985603
Janibacter	0.000436407	6.15912e-05	0.000708203	1.61736e-05	0.000240492	3.26881e-05	-0.000374816	0.000271796	-0.000420233	-0.000195915	-0.000403719	0.00166648	0.986039
Chlamydophila	0.00043456	6.15032e-05	0.000705353	1.61736e-05	0.000237356	3.26881e-05	-0.000373057	0.000270793	-0.000418386	-0.000197204	-0.000401872	0.00166131	0.986473
Anaeroplasma	0.000434925	6.1503e-05	0.000704539	1.61736e-05	0.000237888	3.26881e-05	-0.000373422	0.000269615	-0.000418751	-0.000197037	-0.000402237	0.00166106	0.986907
Pseudoramibacter	0.00052094	6.15029e-05	0.000245771	0.000179099	0.000476732	3.26881e-05	-0.000459437	-0.000275169	-0.000341842	-4.42088e-05	-0.000488252	0.00160891	0.987328
Leucobacter	0.000609595	0.000682804	0.000246704	1.61736e-05	0.000610952	3.26881e-05	7.32095e-05	-0.000362891	-0.000593421	1.35765e-06	-0.000576906	0.00160779	0.987748
Deinococcus	0.00052442	6.15029e-05	0.000247389	0.000348114	0.000373315	3.26881e-05	-0.000462917	-0.000277031	-0.000176306	-0.000151104	-0.000491731	0.00155909	0.988156
Actinomyces	0.000522324	6.15029e-05	2.21174e-05	0.000518865	0.000124363	0.000704951	-0.000460822	-0.000500207	-3.45925e-06	-0.000397962	0.000182627	0.00154508	0.98856
Sphingobacterium	0.00043564	0.000679455	2.21174e-05	1.61736e-05	0.000480805	3.26881e-05	0.000243815	-0.000413523	-0.000419466	4.51654e-05	-0.000402952	0.00152492	0.988958
Arcanobacterium	0.000349304	6.15029e-05	0.000707652	1.61736e-05	0.000123718	3.26881e-05	-0.000287801	0.000358348	-0.00033313	-0.000225586	-0.000316616	0.00152148	0.989356
Pseudobutyrivibrio	0.000522669	0.000680255	2.21174e-05	0.000707098	1.10738e-05	0.000361456	0.000157586	-0.000500551	0.00018443	-0.000511595	-0.000161213	0.00151538	0.989752
Uruburuella	0.000436494	6.15029e-05	2.21174e-05	0.000530012	0.000239192	3.26881e-05	-0.000374991	-0.000414376	9.35183e-05	-0.000197302	-0.000403806	0.00148399	0.99014
Fastidiosipila	0.00060797	0.000679198	0.000476174	0.00017992	0.000357316	3.26881e-05	7.12277e-05	-0.000131796	-0.00042805	-0.000250654	-0.000575282	0.00145701	0.990521
Fretibacterium	0.000434487	6.15029e-05	2.21174e-05	0.000348483	0.000123564	0.000698906	-0.000372984	-0.00041237	-8.60043e-05	-0.000310923	0.000264419	0.0014467	0.990899
Stomatobaculum	0.000607705	0.000679069	0.000473405	0.000349704	0.0002399	3.26881e-05	7.13639e-05	-0.0001343	-0.000258001	-0.000367805	-0.000575017	0.00140649	0.991267
Pseudarcicella	0.000264776	6.15029e-05	0.000712825	1.61736e-05	1.10738e-05	3.26881e-05	-0.000203273	0.00044805	-0.000248602	-0.000253702	-0.000232087	0.00138571	0.991629
Moheibacter	0.000348942	6.15029e-05	2.21174e-05	1.61736e-05	0.000469009	3.26881e-05	-0.000287439	-0.000326825	-0.000332768	0.000120067	-0.000316254	0.00138335	0.991991
Elizabethkingia	0.00026374	6.15032e-05	0.000704133	1.61736e-05	1.10738e-05	3.26881e-05	-0.000202237	0.000440393	-0.000247567	-0.000252667	-0.000231052	0.00137392	0.99235
Paraprevotella	0.000434264	6.15029e-05	2.21225e-05	0.000346387	0.000357655	3.26881e-05	-0.000372761	-0.000412141	-8.78765e-05	-7.66082e-05	-0.000401575	0.00135096	0.992703
Gulosibacter	0.000437114	0.000681523	0.000246877	1.61736e-05	0.000364185	3.26881e-05	0.000244409	-0.000190237	-0.000420941	-7.29289e-05	-0.000404426	0.00133294	0.993052
Intestinimonas	0.000435497	6.15029e-05	0.000247167	0.000179851	0.000358423	3.26881e-05	-0.000373994	-0.00018833	-0.000255646	-7.70735e-05	-0.000402809	0.00129785	0.993391
Schwartzia	0.000348885	6.15029e-05	0.000246459	0.000180605	1.10738e-05	0.000697991	-0.000287382	-0.000102426	-0.00016828	-0.000337811	0.000349106	0.001245	0.993717
Pyramidobacter	0.000264319	0.000679607	2.21174e-05	0.000350186	1.10738e-05	3.26918e-05	0.000415287	-0.000242202	8.58664e-05	-0.000253246	-0.000231628	0.00122823	0.994038
Christensenella	0.000264235	0.000678362	2.21174e-05	0.000350663	1.10738e-05	3.26881e-05	0.000414127	-0.000242118	8.64278e-05	-0.000253161	-0.000231547	0.00122738	0.994358
Soonwooa	0.000264479	6.15029e-05	2.21174e-05	0.000526416	1.10738e-05	3.26881e-05	-0.000202976	-0.000242361	0.000261938	-0.000253405	-0.00023179	0.00119247	0.99467
Kandleria	0.000263437	6.15029e-05	2.21174e-05	0.000517969	1.10738e-05	3.26881e-05	-0.000201934	-0.000241319	0.000254533	-0.000252363	-0.000230748	0.0011809	0.994979
Holdemanella	0.000348773	6.15029e-05	0.00047137	0.000179458	0.00012326	3.26881e-05	-0.00028727	0.000122597	-0.000169315	-0.000225513	-0.000316085	0.00112078	0.995272
Rhodopirellula	0.000348833	6.15029e-05	2.21174e-05	0.000180225	0.000355034	3.26881e-05	-0.00028733	-0.000326716	-0.000168609	6.20093e-06	-0.000316145	0.001105	0.995561
Clostridium_XlVb	0.000264527	0.00068074	0.000247273	1.61736e-05	0.000123491	3.26881e-05	0.000416213	-1.72535e-05	-0.000248353	-0.000141036	-0.000231838	0.00105469	0.995837
Halopolyspora	0.000264293	0.000680216	0.000246563	1.61736e-05	0.000123607	3.26881e-05	0.000415923	-1.77299e-05	-0.000248119	-0.000140686	-0.000231605	0.00105406	0.996112
Yaniella	0.00026408	0.000679361	0.000247093	1.61736e-05	0.000122984	3.26881e-05	0.00041528	-1.69869e-05	-0.000247907	-0.000141097	-0.000231392	0.00105266	0.996387
Devosia	0.000349381	6.15029e-05	0.000247033	1.61736e-05	0.000360732	3.26881e-05	-0.000287879	-0.000102348	-0.000333208	1.13505e-05	-0.000316693	0.00105148	0.996662
Methylobacterium	0.000264667	6.15029e-05	0.00047784	1.61736e-05	0.00012354	3.26881e-05	-0.000203164	0.000213173	-0.000248493	-0.000141126	-0.000231979	0.00103793	0.996933
Rhodococcus	0.000264291	6.15029e-05	0.000474079	1.61736e-05	0.00012401	3.26881e-05	-0.000202788	0.000209788	-0.000248117	-0.000140281	-0.000231603	0.00103258	0.997203
Taibaiella	0.000264287	6.15029e-05	2.21174e-05	1.61736e-05	0.000360029	3.26881e-05	-0.000202784	-0.00024217	-0.000248113	9.57425e-05	-0.000231599	0.00102041	0.99747
Aquihabitans	0.000263963	6.15029e-05	2.21174e-05	1.61736e-05	0.000358017	3.26881e-05	-0.00020246	-0.000241846	-0.00024779	9.40536e-05	-0.000231275	0.00101742	0.997736
Blastopirellula	0.00026355	6.15029e-05	2.21174e-05	1.61736e-05	0.000356897	3.26881e-05	-0.000202047	-0.000241433	-0.000247376	9.33472e-05	-0.000230862	0.00101506	0.998002
Selenomonas	0.000264233	6.15029e-05	0.00047353	0.000181345	1.10738e-05	3.26881e-05	-0.00020273	0.000209297	-8.28873e-05	-0.000253159	-0.000231544	0.000979617	0.998258
Desulfovibrio	0.00026385	6.15029e-05	2.21174e-05	0.00034749	0.000123931	3.26881e-05	-0.000202347	-0.000241733	8.36399e-05	-0.00013992	-0.000231162	0.000898801	0.998493
Pedobacter	0.000263826	6.15029e-05	2.21174e-05	0.000180605	0.000238624	3.26881e-05	-0.000202323	-0.000241709	-8.3221e-05	-2.52025e-05	-0.000231138	0.000783594	0.998697
Anaerovorax	0.000261263	6.15029e-05	2.21182e-05	0.000179099	0.000235369	3.26881e-05	-0.00019976	-0.000239145	-8.21644e-05	-2.58944e-05	-0.000228575	0.000775539	0.9989
Gelidibacter	0.000263918	6.15029e-05	0.000246996	1.61736e-05	0.000237551	3.26881e-05	-0.000202415	-1.6922e-05	-0.000247745	-2.63677e-05	-0.00023123	0.00072468	0.99909
Paenalcaligenes	0.000264427	6.15029e-05	0.000247225	1.61736e-05	0.000239901	3.26881e-05	-0.000202924	-1.72013e-05	-0.000248253	-2.45255e-05	-0.000231739	0.000724642	0.999279
Vampirovibrio	0.000263923	6.15029e-05	0.000246374	1.61736e-05	0.000239848	3.26881e-05	-0.00020242	-1.75495e-05	-0.000247749	-2.40755e-05	-0.000231235	0.000723029	0.999468
Saccharomonospora	0.000264228	8.81728e-05	0.00023583	1.61736e-05	0.000237809	3.26881e-05	-0.000176056	-2.8398e-05	-0.000248055	-2.6419e-05	-0.00023154	0.000710467	0.999654
Eubacterium	0.000262732	6.15029e-05	0.000246305	0.000179774	0.000122808	3.26881e-05	-0.000201229	-1.6427e-05	-8.29584e-05	-0.000139924	-0.000230044	0.000670582	0.999829
Atopobium	0.000263278	6.15029e-05	0.000246372	0.000179938	1.10738e-05	0.000362647	-0.000201775	-1.69054e-05	-8.33396e-05	-0.000252204	9.93693e-05	0.000653593	1
