# Supplementary material for: Topography of the respiratory tract bacterial microbiota in cattle
Source: Microbiome. 2020 Jun 10;8:91. doi: 10.1186/s40168-020-00869-y (PMC7288481; doi:10.1186/s40168-020-00869-y)
Supplement: Supplementary file 11 — Additional file 10: Spreadsheet S6. Relative contributions of different sequence variants to multiple Dirichlet components (metacommunities). [file 40168_2020_869_MOESM10_ESM.xlsx]

## Sheet: DMN_contributions
SV	Mean	m1	m2	m3	m4	Metacommunity 1	Metacommunity 2	Metacommunity 3	Metacommunity 4	Total contribution	Cumulative contribution	Genus	Species
OTU_2	0.0112535	0.00941767	0.00282296	0.123227	0.00730225	-0.00183583	-0.00843053	0.111974	-0.00395125	0.126191	0.0380585	Fusobacterium	necrophorum
OTU_1	0.0177951	0.0974496	0.0112674	0.00146321	0.000941222	0.0796545	-0.00652775	-0.0163319	-0.0168539	0.119368	0.0740591	Mycoplasma	dispar
OTU_12	0.00507033	0.0025949	0.000708211	0.0101174	0.0710396	-0.00247543	-0.00436212	0.00504705	0.0659693	0.0778539	0.0975393	Streptococcus	Unclassified
OTU_3	0.0119822	0.0407913	0.0113324	0.00118438	0.000885627	0.0288091	-0.000649831	-0.0107978	-0.0110966	0.0513533	0.113027	Unclassified	Unclassified
OTU_20	0.00792245	0.0387525	0.001874	0.00166404	0.000340757	0.03083	-0.00604845	-0.00625841	-0.00758169	0.0507186	0.128324	Streptomyces	achromogenes/akiyoshiensis/albidoflavus/alboflavus/albogriseolus/albus/alfalfae/ambofaciens/anthocyanicus/argenteolus/aurantiacus/aurantiogriseus/avidinii/bellus/brunneogriseus/cacaoi/caesius/carnosus/chromofuscus/cinereospinus/cinnamocastaneus/coelescens/coelicoflavus/coeruleofuscus/coeruleorubidus/coerulescens/cyanocolor/cyanogenus/daghestanicus/diastaticus/djakartensis/enissocaesilis/eurytherm…
OTU_6	0.00683673	0.00415642	0.00140971	0.0400835	0.00436895	-0.0026803	-0.00542702	0.0332468	-0.00246778	0.0438219	0.14154	Bacteroides	Unclassified
OTU_56	0.00383263	0.000587022	0.000348491	0.00800421	0.0280804	-0.00324561	-0.00348414	0.00417158	0.0242478	0.0351491	0.152141	Haemophilus	Unclassified
OTU_17	0.00950042	0.0272976	0.00373504	0.006448	0.00146731	0.0177972	-0.00576537	-0.00305242	-0.0080331	0.0346481	0.16259	Escherichia/Shigella	albertii/boydii/coli/coli,/dysenteriae/fergusonii/flexneri/sonnei/vulneris
OTU_27	0.0116495	0.0169319	0.0248476	0.00271462	0.00532511	0.0052824	0.0131981	-0.00893489	-0.0063244	0.0337397	0.172766	Psychrobacter	phenylpyruvicus
OTU_22	0.0147803	0.0219267	0.0248652	0.00514165	0.00818349	0.00714637	0.0100849	-0.00963863	-0.0065968	0.0334667	0.182859	Psychrobacter	maritimus/psychrophilus
OTU_9	0.00465744	0.00228781	0.000350426	0.0293099	0.00272796	-0.00236963	-0.00430701	0.0246525	-0.00192948	0.0332586	0.19289	Streptobacillus	Unclassified
OTU_30	0.0178431	0.0241314	0.0285114	0.00881235	0.0134299	0.00628822	0.0106682	-0.0090308	-0.00441327	0.0304005	0.202059	Turicibacter	Unclassified
OTU_44	0.00378108	0.00029937	0.000232315	0.0105979	0.0181674	-0.00348171	-0.00354876	0.00681685	0.0143863	0.0282337	0.210574	Bibersteinia	Unclassified
OTU_24	0.00517196	0.00227254	0.000473634	0.0243115	0.00568391	-0.00289942	-0.00469832	0.0191395	0.000511958	0.0272492	0.218792	Streptococcus	Unclassified
OTU_14	0.0170702	0.0194535	0.0312879	0.00919519	0.0181342	0.00238335	0.0142178	-0.00787496	0.00106408	0.0255402	0.226495	Clostridium_sensu_stricto	celatum/disporicum
OTU_54	0.00246991	0.000573286	0.000120871	0.00329271	0.0220445	-0.00189663	-0.00234904	0.000822796	0.0195745	0.024643	0.233927	Haemophilus	Unclassified
OTU_23	0.0163335	0.0187899	0.0290893	0.00799762	0.0173059	0.00245644	0.0127558	-0.00833587	0.00097242	0.0245206	0.241322	Romboutsia	Unclassified
OTU_70	0.00255068	0.00115926	1.23368e-05	0.00250664	0.0230583	-0.00139142	-0.00253835	-4.40409e-05	0.0205076	0.0244814	0.248705	Streptococcus	Unclassified
OTU_38	0.0109484	0.0146026	0.0186408	0.00269786	0.00884027	0.00365426	0.00769239	-0.00825052	-0.00210811	0.0217053	0.255252	Corynebacterium	freneyi/xerosis
OTU_39	0.00299483	0.000298719	0.000944222	0.0035567	0.0186661	-0.00269611	-0.0020506	0.000561879	0.0156713	0.0209799	0.261579	Alkanindiges	Unclassified
OTU_41	0.00449601	0.00198215	0.000589189	0.0173941	0.00328404	-0.00251385	-0.00390682	0.012898	-0.00121196	0.0205307	0.267771	Porphyromonas	Unclassified
OTU_63	0.00455806	0.00141505	0.000463306	0.0172036	0.00478562	-0.00314301	-0.00409476	0.0126456	0.000227554	0.0201109	0.273836	Peptostreptococcus	Unclassified
OTU_4	0.00804924	0.0133746	0.0120531	0.00295861	0.00248405	0.00532535	0.00400384	-0.00509064	-0.00556519	0.019985	0.279864	Moraxella	Unclassified
OTU_50	0.00277017	0.000298692	0.000232521	0.00438529	0.0161161	-0.00247148	-0.00253765	0.00161512	0.013346	0.0199702	0.285886	Moraxella	Unclassified
OTU_141	0.00327982	0.00112927	0.000346079	0.013865	0.00121263	-0.00215055	-0.00293374	0.0105852	-0.0020672	0.0177367	0.291236	Peptoniphilus	indolicus
OTU_86	0.00237223	0.000572735	1.07685e-05	0.00302214	0.0150377	-0.00179949	-0.00236146	0.000649909	0.0126655	0.0174764	0.296506	Streptococcus	Unclassified
OTU_13	0.0033598	0.00115647	1.23372e-05	0.0122618	0.00544543	-0.00220332	-0.00334746	0.008902	0.00208564	0.0165384	0.301494	Streptococcus	Unclassified
OTU_88	0.00636976	0.00845684	0.0112728	0.000935787	0.00231116	0.00208707	0.00490301	-0.00543398	-0.00405861	0.0164827	0.306465	Jeotgalibaca	Unclassified
OTU_64	0.00875808	0.010937	0.01327	0.00265883	0.00542984	0.0021789	0.00451196	-0.00609926	-0.00332825	0.0161184	0.311327	Aerococcus	urinaeequi/viridans
OTU_65	0.00884089	0.0107785	0.0138943	0.00190026	0.00680525	0.00193759	0.00505343	-0.00694063	-0.00203563	0.0159673	0.316142	Clostridium_XI	Unclassified
OTU_68	0.00359539	0.00170161	0.000120635	0.00921943	0.00829675	-0.00189378	-0.00347475	0.00562405	0.00470136	0.0156939	0.320875	Streptococcus	Unclassified
OTU_97	0.00203843	0.000299003	0.000461299	0.00142298	0.0135731	-0.00173943	-0.00157713	-0.000615454	0.0115347	0.0154667	0.32554	Haemophilus	Unclassified
OTU_87	0.00253497	0.0111058	0.000462036	0.000468747	0.000169757	0.00857079	-0.00207294	-0.00206623	-0.00236521	0.0150752	0.330087	Flavobacterium	Unclassified
OTU_16	0.00302583	0.000849789	1.07685e-05	0.0100939	0.00569444	-0.00217604	-0.00301506	0.00706804	0.00266861	0.0149277	0.334589	Streptococcus	Unclassified
OTU_60	0.00799162	0.0110966	0.0110324	0.00192093	0.00554494	0.00310497	0.00304079	-0.00607069	-0.00244668	0.0146631	0.339011	Corynebacterium	marinum
OTU_10	0.00316748	0.00317742	0.000461981	0.0122337	0.000709355	9.93672e-06	-0.0027055	0.00906624	-0.00245813	0.0142398	0.343306	Sneathia	Unclassified
OTU_7	0.0039943	0.00348991	0.00170449	0.0120909	0.000675512	-0.000504393	-0.00228981	0.0080966	-0.00331879	0.0142096	0.347591	Mycoplasma	bovis
OTU_67	0.00737175	0.00531521	0.0116969	0.00269783	0.0104952	-0.00205654	0.00432513	-0.00467392	0.00312342	0.014179	0.351867	Roseburia	Unclassified
OTU_5	0.00619625	0.0118861	0.00524636	0.0044247	0.000511808	0.00568986	-0.000949895	-0.00177155	-0.00568444	0.0140957	0.356119	Mycoplasma	Unclassified
OTU_122	0.00268858	0.000320419	0.000122645	0.00511811	0.0085056	-0.00236817	-0.00256594	0.00242952	0.00581702	0.0131806	0.360094	Actinobacillus	Unclassified
OTU_75	0.00475213	0.00680112	0.0077854	0.00116804	0.00050944	0.00204899	0.00303327	-0.00358409	-0.00424269	0.012909	0.363987	Atopostipes	Unclassified
OTU_168	0.001443	2.75374e-05	1.07685e-05	0.000469656	0.0104217	-0.00141546	-0.00143223	-0.000973342	0.00897875	0.0127998	0.367847	Streptococcus	Unclassified
OTU_81	0.0060121	0.00571688	0.0108829	0.00165509	0.00302004	-0.00029522	0.00487078	-0.00435701	-0.00299206	0.0125151	0.371622	Jeotgalicoccus	Unclassified
OTU_11	0.00311051	0.00141933	0.00839438	2.28413e-05	0.000845357	-0.00169119	0.00528387	-0.00308767	-0.00226516	0.0123279	0.37534	Moraxella	Unclassified
OTU_136	0.00265738	0.000573467	0.000120544	0.00962344	0.00192909	-0.00208391	-0.00253684	0.00696606	-0.000728292	0.0123151	0.379054	Filifactor	Unclassified
OTU_85	0.00539848	0.00573128	0.00965806	0.000933089	0.00226842	0.000332793	0.00425957	-0.0044654	-0.00313007	0.0121878	0.38273	Atopostipes	Unclassified
OTU_102	0.00201555	0.000574345	0.000230392	0.00912999	0.000169484	-0.00144121	-0.00178516	0.00711443	-0.00184607	0.0121869	0.386405	Trueperella	pyogenes
OTU_130	0.00157526	0.000299373	0.000121234	0.000703517	0.00981297	-0.00127589	-0.00145403	-0.000871747	0.0082377	0.0118394	0.389976	Streptococcus	Unclassified
OTU_146	0.0020701	2.75374e-05	0.000120825	0.00266767	0.00926745	-0.00204256	-0.00194928	0.000597572	0.00719735	0.0117868	0.393531	Alysiella	Unclassified
OTU_18	0.0033075	0.0028892	0.0082881	2.28413e-05	0.000704653	-0.000418299	0.0049806	-0.00328466	-0.00260284	0.0112864	0.396935	Moraxella	Unclassified
OTU_8	0.00345302	0.00355195	0.0084029	0.000468532	0.000515117	9.89306e-05	0.00494988	-0.00298449	-0.0029379	0.0109712	0.400244	Moraxella	bovoculi
OTU_95	0.00733338	0.0060068	0.0117457	0.00243596	0.00704931	-0.00132658	0.00441236	-0.00489742	-0.000284073	0.0109204	0.403537	Faecalibacterium	prausnitzii
OTU_131	0.00206772	0.00112501	1.07685e-05	0.00844551	0.000673616	-0.000942713	-0.00205695	0.00637779	-0.00139411	0.0107716	0.406786	Campylobacter	mucosalis
OTU_124	0.00442048	0.00168875	0.00509267	0.0016569	0.00894327	-0.00273172	0.000672195	-0.00276357	0.00452279	0.0106903	0.41001	Blautia	obeum/wexlerae
OTU_33	0.00231986	0.00112766	0.000934625	0.00809612	1.51517e-05	-0.0011922	-0.00138523	0.00577626	-0.00230471	0.0106584	0.413224	Histophilus	somni
OTU_47	0.00288239	0.00228495	1.07685e-05	0.00911376	0.00228974	-0.000597443	-0.00287162	0.00623137	-0.000592652	0.0102931	0.416329	Chryseobacterium	Unclassified
OTU_82	0.0022229	0.000298935	0.00046484	0.0027434	0.00830938	-0.00192397	-0.00175806	0.000520495	0.00608647	0.010289	0.419432	Rothia	nasimurium
OTU_80	0.00217087	0.00141095	0.000348598	0.00820157	0.000506642	-0.000759916	-0.00182227	0.00603071	-0.00166422	0.0102771	0.422531	Parvimonas	Unclassified
OTU_71	0.00412308	0.0065288	0.00552436	0.000473306	0.00139124	0.00240572	0.00140129	-0.00364977	-0.00273184	0.0101886	0.425604	Corynebacterium	Unclassified
OTU_161	0.00347667	0.00254222	0.00699396	0.000239673	0.00103979	-0.000934445	0.00351729	-0.003237	-0.00243688	0.0101256	0.428658	Succinivibrio	Unclassified
OTU_109	0.00113594	2.75375e-05	0.000121048	2.28413e-05	0.00790686	-0.0011084	-0.00101489	-0.0011131	0.00677092	0.0100073	0.431676	Streptococcus	Unclassified
OTU_53	0.002516	0.00170416	0.00656882	2.28413e-05	1.51501e-05	-0.000811839	0.00405283	-0.00249316	-0.00250085	0.00985867	0.434649	Streptococcus	Unclassified
OTU_69	0.00940229	0.00981056	0.0131484	0.0041671	0.00894564	0.000408277	0.00374615	-0.00523519	-0.000456651	0.00984626	0.437619	Streptococcus	equinus/infantarius/luteciae/lutetiensis
OTU_98	0.003863	0.00443972	0.0066385	0.00046563	0.00109951	0.000576721	0.0027755	-0.00339737	-0.00276349	0.00951308	0.440488	Facklamia	Unclassified
OTU_89	0.00646638	0.00698174	0.00899092	0.00164132	0.00489429	0.000515354	0.00252454	-0.00482506	-0.0015721	0.00943705	0.443334	Facklamia	tabacinasalis
OTU_154	0.00150005	0.000299722	1.07685e-05	0.00093061	0.0076128	-0.00120033	-0.00148928	-0.000569437	0.00611275	0.00937179	0.446161	Streptococcus	Unclassified
OTU_115	0.00405431	0.00443378	0.00671766	0.000467775	0.00150774	0.000379476	0.00266336	-0.00358653	-0.00254657	0.00917594	0.448928	Arthrobacter	gangotriensis
OTU_237	0.00178652	0.0065733	0.000699899	0.000244891	0.000168746	0.00478678	-0.00108662	-0.00154163	-0.00161777	0.0090328	0.451652	Ralstonia	insidiosa
OTU_140	0.00209609	0.000596016	0.000122729	0.00281268	0.00688665	-0.00150008	-0.00197336	0.000716588	0.00479055	0.00898058	0.454361	Streptococcus	Unclassified
OTU_21	0.00175671	0.00203974	1.23367e-05	0.00694191	1.50938e-05	0.000283029	-0.00174438	0.00518519	-0.00174162	0.00895422	0.457061	Fusobacterium	necrophorum
OTU_150	0.00198621	0.000571961	0.000703829	0.00655556	0.000332521	-0.00141425	-0.00128239	0.00456934	-0.00165369	0.00891968	0.459751	Porphyromonas	Unclassified
OTU_144	0.00156317	0.00029914	1.07685e-05	0.00140098	0.00737002	-0.00126403	-0.0015524	-0.000162195	0.00580685	0.00878548	0.462401	Streptococcus	Unclassified
OTU_72	0.00383041	0.00418262	0.00642747	0.000690506	0.00113772	0.000352211	0.00259707	-0.0031399	-0.00269269	0.00878186	0.46505	Psychrobacter	maritimus
OTU_116	0.0060121	0.00409436	0.00842042	0.00189053	0.00632299	-0.00191774	0.00240832	-0.00412157	0.000310886	0.00875852	0.467691	Coprococcus	catus
OTU_19	0.00240948	0.00114333	0.00572988	0.000243576	0.000516927	-0.00126616	0.0033204	-0.00216591	-0.00189256	0.00864502	0.470298	Mannheimia	Unclassified
OTU_110	0.00534919	0.00569998	0.00765664	0.00140316	0.00333928	0.000350785	0.00230744	-0.00394604	-0.00200992	0.00861418	0.472896	Bifidobacterium	pseudolongum
OTU_25	0.00199649	0.000299019	0.000120854	0.00503596	0.00377759	-0.00169747	-0.00187563	0.00303948	0.0017811	0.00839368	0.475428	Streptococcus	Unclassified
OTU_15	0.00114924	0.00606631	1.07692e-05	2.28413e-05	1.50938e-05	0.00491706	-0.00113847	-0.0011264	-0.00113415	0.00831608	0.477936	Mycoplasma	Unclassified
OTU_37	0.00192401	0.000299563	1.07685e-05	0.00611602	0.00245387	-0.00162445	-0.00191324	0.00419201	0.000529856	0.00825956	0.480427	Streptococcus	Unclassified
OTU_169	0.00351402	0.0028642	0.0059583	0.000244461	0.00179957	-0.000649822	0.00244428	-0.00326956	-0.00171446	0.00807812	0.482863	Dietzia	lutea/maris
OTU_186	0.00226861	0.000299109	0.00489511	0.000243983	0.000880894	-0.0019695	0.00262649	-0.00202463	-0.00138772	0.00800835	0.485279	Unclassified	Unclassified
OTU_127	0.00491648	0.00253683	0.00740702	0.00187477	0.00482012	-0.00237965	0.00249055	-0.00304171	-9.63549e-05	0.00800826	0.487694	Lactobacillus	fermentum/mucosae
OTU_99	0.00299503	0.00448454	0.00145482	0.00529897	0.000343828	0.00148951	-0.0015402	0.00230395	-0.0026512	0.00798486	0.490102	Mycoplasma	Unclassified
OTU_233	0.00443517	0.0031339	0.00630951	0.00139411	0.00283905	-0.00130126	0.00187435	-0.00304106	-0.00159612	0.00781279	0.492458	Lactobacillus	acidophilus/amylovorus/ultunensis
OTU_128	0.00333176	0.00503061	0.0043857	0.000925844	0.000689664	0.00169885	0.00105394	-0.00240591	-0.00264209	0.00780081	0.494811	Jeotgalicoccus	coquinae/psychrophilus
OTU_106	0.00204071	0.000597126	1.23377e-05	0.00477899	0.00359347	-0.00144359	-0.00202838	0.00273827	0.00155275	0.00776299	0.497152	Streptococcus	Unclassified
OTU_276	0.00262401	0.00203248	0.00488099	2.28413e-05	0.000331121	-0.000591531	0.00225698	-0.00260117	-0.00229289	0.00774257	0.499487	Unclassified	Unclassified
OTU_112	0.00461742	0.00258675	0.00682768	0.00191521	0.0038294	-0.00203067	0.00221026	-0.0027022	-0.000788015	0.00773115	0.501819	Blautia	Unclassified
OTU_45	0.00132536	0.000847168	1.07685e-05	0.00587934	1.50938e-05	-0.000478195	-0.00131459	0.00455398	-0.00131027	0.00765704	0.504128	Unclassified	Unclassified
OTU_93	0.00177856	0.000853814	1.07685e-05	0.0022471	0.0062711	-0.000924744	-0.00176779	0.000468541	0.00449254	0.00765362	0.506437	Unclassified	Unclassified
OTU_104	0.00194573	0.000571315	0.000233065	0.00599187	0.0014524	-0.00137442	-0.00171267	0.00404614	-0.000493333	0.00762656	0.508737	Parvimonas	Unclassified
OTU_171	0.00187238	0.000299257	0.000232636	0.00243259	0.00571837	-0.00157313	-0.00163975	0.000560205	0.00384599	0.00761907	0.511035	Streptococcus	minor/pluranimalium
OTU_117	0.00167573	0.0002895	0.0001217	0.00561202	0.00107556	-0.00138623	-0.00155403	0.00393629	-0.000600178	0.00747674	0.513289	Fusobacterium	Unclassified
OTU_32	0.00166007	0.00198721	0.000118798	0.00563909	0.000173966	0.000327138	-0.00154127	0.00397902	-0.0014861	0.00733353	0.515501	Bibersteinia	trehalosi
OTU_120	0.00277743	0.00260815	0.00513592	0.000243754	0.000512524	-0.000169286	0.00235849	-0.00253368	-0.00226491	0.00732636	0.517711	Jeotgalicoccus	Unclassified
OTU_142	0.00270176	0.0022826	0.00511062	0.000468907	0.000517286	-0.000419159	0.00240886	-0.00223285	-0.00218447	0.00724534	0.519896	Jeotgalicoccus	Unclassified
OTU_126	0.00137323	0.00515384	0.000704256	2.28413e-05	1.50938e-05	0.00378062	-0.000668971	-0.00135039	-0.00135813	0.00715811	0.522055	Lawsonia	Unclassified
OTU_184	0.00328886	0.00141985	0.00520639	0.000695072	0.00254519	-0.00186902	0.00191753	-0.00259379	-0.000743674	0.00712401	0.524203	Fusicatenibacter	saccharivorans
OTU_163	0.00149547	3.81374e-05	0.000348451	0.000934261	0.00537097	-0.00145733	-0.00114702	-0.000561205	0.0038755	0.00704105	0.526327	Neisseria	Unclassified
OTU_157	0.003751	0.00351588	0.00564738	2.28413e-05	0.00259887	-0.000235116	0.00189638	-0.00372816	-0.00115213	0.00701178	0.528442	Jeotgalibaca	Unclassified
OTU_42	0.00114029	2.75374e-05	1.07685e-05	0.00508991	0.000346327	-0.00111275	-0.00112952	0.00394962	-0.000793962	0.00698586	0.530548	Bibersteinia	Unclassified
OTU_417	0.00153256	2.75374e-05	1.07685e-05	0.00140798	0.00527656	-0.00150503	-0.0015218	-0.000124581	0.00374399	0.0068954	0.532628	Streptococcus	Unclassified
OTU_176	0.000941706	2.75374e-05	1.07685e-05	2.28429e-05	0.00499934	-0.000914169	-0.000930938	-0.000918863	0.00405763	0.0068216	0.534685	Moraxella	Unclassified
OTU_139	0.00182239	0.000298942	0.00023321	0.00336655	0.00385009	-0.00152345	-0.00158918	0.00154416	0.0020277	0.00668449	0.536701	Streptococcus	Unclassified
OTU_138	0.00193244	0.000580861	0.00401806	0.000471854	0.000170435	-0.00135158	0.00208562	-0.00146059	-0.00176201	0.00665979	0.53871	Mycoplasma	bovoculi
OTU_282	0.0028995	0.000852144	0.00396935	0.000243662	0.00373835	-0.00204736	0.00106985	-0.00265584	0.000838854	0.0066119	0.540704	Dorea	longicatena
OTU_55	0.00179544	0.000853511	1.07685e-05	0.00389307	0.00344692	-0.000941927	-0.00178467	0.00209764	0.00165148	0.00647572	0.542657	Streptococcus	Unclassified
OTU_177	0.00341804	0.00226216	0.00499731	0.00116896	0.0020276	-0.00115588	0.00157927	-0.00224908	-0.00139044	0.00637467	0.54458	Ruminococcus2	Unclassified
OTU_475	0.00111105	3.81349e-05	1.23381e-05	0.000243821	0.00440769	-0.00107291	-0.00109871	-0.000867226	0.00329664	0.00633549	0.54649	Unclassified	Unclassified
OTU_173	0.001297	0.000298433	0.000348736	0.00454199	0.000170149	-0.000998565	-0.000948263	0.00324499	-0.00112685	0.00631867	0.548396	Helcococcus	ovis
OTU_105	0.00150265	2.75374e-05	1.07685e-05	0.00313904	0.0032138	-0.00147511	-0.00149188	0.00163639	0.00171115	0.00631453	0.550301	Unclassified	Unclassified
OTU_119	0.00632964	0.00665156	0.00725077	0.00164092	0.00668343	0.000321917	0.000921124	-0.00468872	0.000353789	0.00628555	0.552196	Unclassified	Unclassified
OTU_292	0.00184435	0.000844593	0.00370633	2.28413e-05	0.000334502	-0.000999758	0.00186198	-0.00182151	-0.00150985	0.00619309	0.554064	Moraxella	Unclassified
OTU_207	0.00428201	0.00494747	0.00484337	0.000693123	0.0031315	0.000665457	0.000561361	-0.00358889	-0.00115051	0.00596622	0.555863	Unclassified	Unclassified
OTU_268	0.00243313	0.00168745	0.00398594	2.28413e-05	0.00125458	-0.000745681	0.00155281	-0.00241029	-0.00117855	0.00588734	0.557639	Brevibacterium	luteolum
OTU_245	0.00154899	0.000572118	0.000120615	0.0045684	0.00110928	-0.000976868	-0.00142837	0.00301942	-0.000439711	0.00586437	0.559408	Fusobacterium	Unclassified
OTU_29	0.00139709	0.000573052	0.00012041	0.00451756	0.000904532	-0.000824035	-0.00127668	0.00312047	-0.000492555	0.00571374	0.561131	Sneathia	Unclassified
OTU_269	0.000997388	0.000319824	1.23368e-05	2.28413e-05	0.00402495	-0.000677565	-0.000985052	-0.000974547	0.00302756	0.00566473	0.562839	Streptococcus	Unclassified
OTU_262	0.00112026	2.76481e-05	0.000230847	0.000470235	0.00409603	-0.00109261	-0.000889415	-0.000650027	0.00297577	0.00560783	0.564531	Streptococcus	Unclassified
OTU_187	0.00212808	0.00141542	0.00370121	0.000243512	0.000691066	-0.000712662	0.00157313	-0.00188456	-0.00143701	0.00560737	0.566222	Clostridium_XI	Unclassified
OTU_301	0.00442486	0.00222023	0.00492755	0.0020939	0.00387714	-0.00220463	0.000502698	-0.00233096	-0.000547718	0.00558601	0.567906	Psychrobacter	halophilus/marincola/submarinus
OTU_286	0.00347955	0.00111463	0.00442661	0.00187564	0.00290515	-0.00236491	0.000947065	-0.00160391	-0.000574394	0.00549028	0.569562	Unclassified	Unclassified
OTU_197	0.00130496	3.81394e-05	1.23367e-05	0.00141358	0.0041204	-0.00126682	-0.00129262	0.000108624	0.00281544	0.00548351	0.571216	Alysiella	Unclassified
OTU_162	0.00142785	0.000572843	0.00319802	2.28413e-05	1.52122e-05	-0.000855006	0.00177017	-0.00140501	-0.00141264	0.00544282	0.572858	Unclassified	Unclassified
OTU_805	0.00109919	2.75374e-05	1.07685e-05	0.000464795	0.00374089	-0.00107165	-0.00108842	-0.000634394	0.0026417	0.00543617	0.574497	Unclassified	Unclassified
OTU_167	0.00227252	0.00344114	0.00291547	0.000695038	0.00033995	0.00116862	0.000642944	-0.00157748	-0.00193257	0.00532162	0.576102	Facklamia	Unclassified
OTU_246	0.00193327	0.00030672	0.00326412	0.000240432	0.00129598	-0.00162655	0.00133085	-0.00169284	-0.000637292	0.00528753	0.577697	Sporobacter	Unclassified
OTU_174	0.00224511	0.00169296	0.00363065	0.000465972	0.000686826	-0.000552153	0.00138554	-0.00177914	-0.00155828	0.00527511	0.579288	Desemzia	incerta
OTU_203	0.00278942	0.00230408	0.00387691	0.000243317	0.00172281	-0.00048534	0.00108749	-0.0025461	-0.00106661	0.00518554	0.580852	Enterococcus	aquimarinus/inusitatus
OTU_35	0.00204602	0.0039075	0.000915362	0.00250921	0.000342384	0.00186149	-0.00113066	0.00046319	-0.00170363	0.00515897	0.582407	Mycoplasma	Unclassified
OTU_661	0.000868975	2.75374e-05	1.07685e-05	2.28413e-05	0.00345798	-0.000841438	-0.000858207	-0.000846134	0.00258901	0.00513478	0.583956	Streptococcus	Unclassified
OTU_446	0.000810688	2.75374e-05	1.07685e-05	0.00356337	1.50938e-05	-0.00078315	-0.000799919	0.00275268	-0.000795594	0.00513135	0.585504	Porphyromonas	Unclassified
OTU_183	0.000997416	2.76481e-05	0.000118489	0.000466815	0.0037125	-0.000969768	-0.000878927	-0.000530601	0.00271508	0.00509438	0.58704	Rothia	mucilaginosa/nasimurium
OTU_132	0.00249627	0.00318904	0.00327433	0.000244064	0.00112667	0.000692776	0.000778063	-0.0022522	-0.0013696	0.00509265	0.588576	Facklamia	Unclassified
OTU_179	0.0016696	0.00141206	0.000347733	0.00418637	0.000676946	-0.000257532	-0.00132186	0.00251678	-0.00099265	0.00508882	0.590111	Porphyromonas	Unclassified
OTU_200	0.00206528	0.00228821	0.00329241	2.28413e-05	0.000506772	0.00022293	0.00122713	-0.00204244	-0.00155851	0.00505101	0.591634	Arthrobacter	arilaitensis/bergerei/mysorens/nicotianae
OTU_217	0.00180857	0.00227449	0.00302842	0.00024308	1.50931e-05	0.000465924	0.00121985	-0.00156549	-0.00179348	0.00504474	0.593156	Prevotella	Unclassified
OTU_40	0.00126163	0.00198297	0.000118641	0.00331001	0.00017543	0.000721342	-0.00114299	0.00204838	-0.0010862	0.00499892	0.594663	Actinobacillus	Unclassified
OTU_376	0.00116886	0.000290592	1.07685e-05	0.00382496	0.000879615	-0.000878272	-0.0011581	0.0026561	-0.00028925	0.00498172	0.596166	Prevotella	Unclassified
OTU_121	0.00277227	0.00410459	0.00283783	0.000472152	0.00157611	0.00133232	6.55596e-05	-0.00230012	-0.00119616	0.00489416	0.597642	Prevotella	Unclassified
OTU_220	0.0011157	2.75375e-05	0.000698508	0.00339414	1.52126e-05	-0.00108816	-0.000417188	0.00227844	-0.00110048	0.00488427	0.599115	Porphyromonas	levii
OTU_133	0.00118734	0.000299611	1.07685e-05	0.00117429	0.00399244	-0.00088773	-0.00117657	-1.30498e-05	0.0028051	0.00488245	0.600587	Streptococcus	Unclassified
OTU_74	0.00170941	0.0017076	0.00324432	2.28413e-05	0.000172244	-1.8118e-06	0.00153491	-0.00168657	-0.00153717	0.00476046	0.602023	Moraxella	Unclassified
OTU_77	0.00494635	0.00604802	0.00463656	0.00191654	0.00464049	0.00110168	-0.000309782	-0.0030298	-0.000305858	0.00474712	0.603455	Bifidobacterium	catenulatum/kashiwanohense/pseudocatenulatum
OTU_111	0.000938646	2.75374e-05	1.07685e-05	0.00340727	0.000514637	-0.000911108	-0.000927877	0.00246862	-0.000424008	0.00473162	0.604882	Haemophilus	Unclassified
OTU_227	0.00298168	0.00283552	0.00398459	0.00192638	0.000509057	-0.000146159	0.00100291	-0.0010553	-0.00247262	0.00467699	0.606292	Ruminococcus	Unclassified
OTU_61	0.000761359	0.00324079	0.000232743	2.28413e-05	1.50938e-05	0.00247943	-0.000528616	-0.000738518	-0.000746266	0.00449283	0.607647	Bartonella	bovis/capreoli/chomelii/melophagi/schoenbuchensis/weissi
OTU_170	0.00252801	0.00259217	0.00344211	0.000468425	0.00108401	6.41517e-05	0.000914092	-0.00205959	-0.001444	0.00448184	0.608999	Facklamia	Unclassified
OTU_604	0.000867636	0.000299126	1.07685e-05	0.00322595	0.0001703	-0.00056851	-0.000856868	0.00235832	-0.000697336	0.00448103	0.61035	Unclassified	Unclassified
OTU_241	0.00161619	0.00228783	1.07685e-05	0.00117504	0.00336124	0.000671637	-0.00160542	-0.000441149	0.00174504	0.00446326	0.611697	Streptococcus	Unclassified
OTU_26	0.0013826	0.00320982	0.00143753	2.28413e-05	0.000170341	0.00182721	5.49253e-05	-0.00135976	-0.00121226	0.00445416	0.61304	Unclassified	Unclassified
OTU_129	0.00250512	0.00349212	0.00276528	0.000468028	0.00136351	0.000987002	0.000260158	-0.00203709	-0.00114161	0.00442586	0.614375	Corynebacterium	Unclassified
OTU_229	0.000999919	2.75374e-05	1.07685e-05	0.000939433	0.003365	-0.000972381	-0.00098915	-6.04853e-05	0.00236508	0.0043871	0.615698	Unclassified	Unclassified
OTU_261	0.00251773	0.00139674	0.00307905	0.000243732	0.00293293	-0.00112099	0.000561326	-0.00227399	0.000415206	0.00437151	0.617016	Blautia	Unclassified
OTU_395	0.00140475	0.000320672	0.00246772	0.000463619	0.000168587	-0.00108408	0.00106296	-0.000941134	-0.00123617	0.00432434	0.61832	Youngiibacter	Unclassified
OTU_701	0.000985723	0.000298473	1.07685e-05	0.0004661	0.00308756	-0.000687251	-0.000974955	-0.000519624	0.00210183	0.00428366	0.619612	Unclassified	Unclassified
OTU_378	0.00129435	0.000298629	0.00240937	2.28429e-05	0.000505808	-0.000995723	0.00111501	-0.00127151	-0.000788545	0.00417079	0.62087	Facklamia	Unclassified
OTU_304	0.00081734	2.75375e-05	0.000121323	0.000244124	0.00289363	-0.000789803	-0.000696018	-0.000573216	0.00207629	0.00413533	0.622117	Streptococcus	Unclassified
OTU_479	0.001463	0.000569997	0.00245857	2.28413e-05	0.000676239	-0.000892998	0.000995578	-0.00144015	-0.000786756	0.00411549	0.623359	Facklamia	Unclassified
OTU_208	0.00106159	2.75374e-05	1.07685e-05	0.00223995	0.0019126	-0.00103405	-0.00105082	0.00117836	0.000851011	0.00411425	0.624599	Unclassified	Unclassified
OTU_34	0.00205082	0.00141362	0.00275129	0.00276877	1.51536e-05	-0.000637201	0.000700473	0.000717943	-0.00203567	0.00409129	0.625833	Pasteurella	multocida
OTU_83	0.00101086	2.75374e-05	1.07685e-05	0.00292697	0.00118305	-0.000983321	-0.00100009	0.00191611	0.000172188	0.00407171	0.627061	Bibersteinia	Unclassified
OTU_191	0.00259119	0.00170574	0.00329147	0.000466062	0.00224719	-0.000885441	0.000700286	-0.00212512	-0.000343997	0.00405485	0.628284	Gemmiger	Unclassified
OTU_216	0.00180857	0.00227097	0.00248455	0.000470118	0.000337442	0.000462407	0.000675985	-0.00133845	-0.00147112	0.00394796	0.629475	Trichococcus	Unclassified
OTU_328	0.000929022	0.000571733	1.07685e-05	0.00300139	0.0003319	-0.000357289	-0.000918253	0.00207237	-0.000597121	0.00394503	0.630665	Bacteroides	Unclassified
OTU_103	0.0011936	0.000299403	0.000120998	0.00316081	0.00119306	-0.000894195	-0.0010726	0.00196721	-5.41035e-07	0.00393454	0.631851	Unclassified	Unclassified
OTU_143	0.00182178	0.00199586	0.00267885	0.00047144	0.000339792	0.000174078	0.000857067	-0.00135034	-0.00148199	0.00386348	0.633017	Jeotgalicoccus	Unclassified
OTU_345	0.000813923	2.75374e-05	1.07685e-05	0.000469696	0.00271239	-0.000786386	-0.000803155	-0.000344227	0.00189847	0.00383224	0.634172	Porphyromonas	Unclassified
OTU_232	0.0019808	0.00199527	0.00273241	0.000243685	0.000680811	1.44682e-05	0.000751607	-0.00173712	-0.00129999	0.00380318	0.635319	Sporosarcina	Unclassified
OTU_333	0.000931398	2.75374e-05	0.000120654	0.0027503	0.000687883	-0.000903861	-0.000810744	0.0018189	-0.000243515	0.00377702	0.636459	Alloprevotella	Unclassified
OTU_148	0.00155707	0.00260381	0.00174957	0.000467649	0.000171558	0.00104675	0.000192503	-0.00108942	-0.00138551	0.00371418	0.637579	Atopostipes	Unclassified
OTU_225	0.00105526	0.000298498	0.00214113	0.000243906	1.52124e-05	-0.000756763	0.00108587	-0.000811355	-0.00104005	0.00369404	0.638693	Unclassified	Unclassified
OTU_152	0.00156826	0.00288315	0.00157324	0.000244467	0.000520989	0.00131489	4.98026e-06	-0.0013238	-0.00104728	0.00369094	0.639806	Corynebacterium	Unclassified
OTU_365	0.0011702	2.75374e-05	0.000233365	0.00246517	0.00147376	-0.00114267	-0.000936839	0.00129497	0.000303553	0.00367803	0.640915	Veillonella	Unclassified
OTU_583	0.00134514	0.00029837	0.00219211	0.000240106	0.00066676	-0.00104677	0.000846971	-0.00110503	-0.00067838	0.00367716	0.642024	Faecalibacterium	Unclassified
OTU_210	0.000581394	2.75374e-05	1.07685e-05	0.00256763	1.50938e-05	-0.000553856	-0.000570625	0.00198624	-0.0005663	0.00367702	0.643133	Unclassified	Unclassified
OTU_193	0.00154457	0.00259987	0.00170718	0.000463742	0.000170882	0.00105531	0.000162618	-0.00108082	-0.00137368	0.00367243	0.644241	Unclassified	Unclassified
OTU_252	0.000934279	2.75374e-05	1.07685e-05	0.000935195	0.00275249	-0.000906741	-0.00092351	9.16345e-07	0.00181821	0.00364938	0.645341	Moraxella	Unclassified
OTU_302	0.00210152	0.000596092	0.00251977	0.000467297	0.0021928	-0.00150543	0.000418248	-0.00163422	9.12824e-05	0.00364918	0.646442	Unclassified	Unclassified
OTU_481	0.000636266	2.75374e-05	1.07685e-05	2.28413e-05	0.00240745	-0.000608728	-0.000625497	-0.000613424	0.00177119	0.00361884	0.647533	Streptococcus	Unclassified
OTU_663	0.00116	2.75374e-05	0.0020054	2.28413e-05	0.000664906	-0.00113246	0.000845395	-0.00113716	-0.000495096	0.00361012	0.648622	Unclassified	Unclassified
OTU_391	0.0011674	3.10403e-05	0.000407081	0.000922301	0.00262134	-0.00113636	-0.000760319	-0.000245099	0.00145394	0.00359572	0.649707	Unclassified	Unclassified
OTU_273	0.0011166	3.81391e-05	0.000123303	0.00193489	0.0018091	-0.00107846	-0.000993296	0.000818293	0.000692498	0.00358255	0.650787	Streptococcus	henryi
OTU_222	0.000936485	2.75374e-05	1.07685e-05	0.00252265	0.0010943	-0.000908948	-0.000925717	0.00158616	0.000157818	0.00357865	0.651866	Parvimonas	Unclassified
OTU_413	0.00184436	0.000571907	0.00220491	0.000243732	0.00217623	-0.00127246	0.000360543	-0.00160063	0.000331868	0.0035655	0.652942	Bifidobacterium	choerinum
OTU_189	0.000757216	2.75374e-05	1.07685e-05	0.000469525	0.00255372	-0.000729679	-0.000746448	-0.000287691	0.0017965	0.00356032	0.654016	Moraxella	Unclassified
OTU_374	0.0014712	0.0011354	0.00227504	2.28413e-05	0.000499833	-0.000335799	0.00080384	-0.00144836	-0.000971369	0.00355937	0.655089	Acinetobacter	lwoffii
OTU_341	0.000635597	2.75374e-05	1.07685e-05	0.00247762	0.000170685	-0.00060806	-0.000624828	0.00184203	-0.000464912	0.00353983	0.656157	Streptococcus	Unclassified
OTU_409	0.0015349	0.00113508	0.00229786	2.28413e-05	0.00067629	-0.000399821	0.000762958	-0.00151206	-0.000858612	0.00353345	0.657222	Corynebacterium	maris
OTU_576	0.000692041	2.75374e-05	0.000120485	0.00245113	0.000169459	-0.000664504	-0.000571556	0.00175908	-0.000522582	0.00351773	0.658283	Murdochiella	Unclassified
OTU_159	0.00207117	0.00199201	0.0028548	0.0011615	0.000333512	-7.9166e-05	0.000783623	-0.000909668	-0.00173766	0.00351012	0.659342	Gemmiger	formicilis
OTU_1389	0.00080348	2.75374e-05	0.000120237	0.000243638	0.00229119	-0.000775943	-0.000683243	-0.000559843	0.00148771	0.00350673	0.660399	Gemella	Unclassified
OTU_441	0.000694971	2.75374e-05	1.07685e-05	0.000244131	0.00239202	-0.000667434	-0.000684203	-0.00045084	0.00169705	0.00349952	0.661455	Rothia	Unclassified
OTU_239	0.00081668	2.75374e-05	1.07685e-05	0.000697438	0.00259771	-0.000789142	-0.000805911	-0.000119242	0.00178103	0.00349533	0.662509	Streptococcus	Unclassified
OTU_49	0.00177743	0.00058293	0.00243719	0.00194969	0.000333966	-0.00119451	0.000659753	0.000172257	-0.00144347	0.00346998	0.663556	Pasteurella	multocida
OTU_84	0.000705319	0.000574411	1.07685e-05	0.00265433	1.50938e-05	-0.000130907	-0.00069455	0.00194901	-0.000690225	0.00346469	0.6646	Bibersteinia	Unclassified
OTU_639	0.00122132	0.000306622	0.00195413	2.28413e-05	0.000658994	-0.000914694	0.000732819	-0.00119847	-0.000562322	0.00340831	0.665628	Tissierella	Unclassified
OTU_204	0.00181149	0.00200147	0.00234578	0.000469475	0.00050922	0.000189986	0.000534286	-0.00134201	-0.00130227	0.00336856	0.666644	Corynebacterium	Unclassified
OTU_192	0.00160528	0.00198619	0.00109625	0.00264875	0.000173352	0.000380911	-0.000509037	0.00104347	-0.00143193	0.00336535	0.667659	Ureaplasma	diversum
OTU_205	0.00105961	0.000298473	0.000120718	0.00118799	0.00256711	-0.00076114	-0.000938895	0.000128376	0.0015075	0.00333591	0.668665	Bibersteinia	Unclassified
OTU_51	0.00052461	2.75374e-05	1.07685e-05	0.00232988	1.50938e-05	-0.000497073	-0.000513842	0.00180527	-0.000509516	0.0033257	0.669668	Unclassified	Unclassified
OTU_36	0.00138647	0.000575352	0.00034822	0.00235289	0.00189536	-0.000811116	-0.00103825	0.000966427	0.000508888	0.00332468	0.670671	Streptococcus	suis
OTU_449	0.000928786	0.000567598	1.07685e-05	0.00271195	0.000677963	-0.000361188	-0.000918017	0.00178316	-0.000250822	0.00331319	0.67167	Bacteroides	Unclassified
OTU_118	0.0007513	0.000299393	1.07685e-05	0.00243154	0.000333378	-0.000451906	-0.000740531	0.00168024	-0.000417922	0.0032906	0.672663	Porphyromonas	Unclassified
OTU_43	0.0011276	0.000854332	0.00205452	2.28413e-05	0.000170839	-0.000273266	0.000926926	-0.00110476	-0.000956759	0.00326171	0.673646	Moraxella	Unclassified
OTU_506	0.00116876	2.75374e-05	0.00191623	0.000468163	0.000506991	-0.00114122	0.000747471	-0.000700597	-0.000661769	0.00325106	0.674627	Ruminococcus2	Unclassified
OTU_648	0.00116356	0.000327278	0.00182464	0.000243312	0.000330158	-0.000836283	0.000661084	-0.000920249	-0.000833402	0.00325102	0.675607	Anaerovibrio	Unclassified
OTU_256	0.000696491	2.75374e-05	0.000120485	0.000243262	0.00223751	-0.000668954	-0.000576006	-0.000453229	0.00154102	0.00323921	0.676584	Streptococcus	Unclassified
OTU_393	0.000753762	0.000573495	1.07685e-05	0.00247796	0.000169834	-0.000180267	-0.000742993	0.0017242	-0.000583927	0.00323138	0.677559	Porphyromonas	Unclassified
OTU_433	0.00140778	0.00225978	0.00160534	0.00046948	0.000169986	0.000851995	0.00019756	-0.000938303	-0.0012378	0.00322565	0.678532	Flaviflexus	Unclassified
OTU_465	0.000870778	2.75374e-05	1.07685e-05	0.00221529	0.0010461	-0.00084324	-0.000860009	0.00134451	0.000175327	0.00322309	0.679504	Porphyromonas	Unclassified
OTU_295	0.00123351	0.00226256	0.00137245	0.000244012	0.000170636	0.00102905	0.000138939	-0.000989497	-0.00106287	0.00322036	0.680475	Ornithinimicrobium	Unclassified
OTU_1151	0.00086181	2.75374e-05	1.07685e-05	0.00237534	0.000842439	-0.000834272	-0.000851041	0.00151353	-1.93704e-05	0.00321822	0.681446	Capnocytophaga	Unclassified
OTU_96	0.00124949	0.00198266	0.00158349	2.28413e-05	0.000340141	0.000733164	0.000333993	-0.00122665	-0.000909353	0.00320316	0.682412	Vagococcus	Unclassified
OTU_356	0.000756691	2.75374e-05	0.00023417	0.000244644	0.00217962	-0.000729154	-0.000522521	-0.000512047	0.00142293	0.00318665	0.683373	Streptococcus	Unclassified
OTU_934	0.000921786	2.79807e-05	0.00171768	2.28413e-05	0.000327425	-0.000893805	0.000795891	-0.000898945	-0.000594361	0.003183	0.684333	Unclassified	Unclassified
OTU_211	0.000755688	0.0022939	0.000414809	0.000243512	1.50938e-05	0.00153821	-0.000340878	-0.000512175	-0.000740594	0.00313186	0.685277	Ureaplasma	Unclassified
OTU_318	0.00128911	0.00113479	0.00201957	2.28413e-05	0.000331939	-0.000154317	0.000730459	-0.00126627	-0.00095717	0.00310821	0.686215	Unclassified	Unclassified
OTU_894	0.000575565	2.75374e-05	1.07685e-05	2.28413e-05	0.00200102	-0.000548027	-0.000564796	-0.000552723	0.00142545	0.003091	0.687147	Unclassified	Unclassified
OTU_377	0.00140556	0.00197636	0.00174475	0.000463674	0.00016826	0.000570804	0.000339199	-0.000941881	-0.0012373	0.00308918	0.688079	Sphingomonas	aerolata/aurantiaca/dokdonensis/faeni/ginsenosidivorax/mucosissima
OTU_1268	0.000920084	2.75374e-05	0.00168892	0.000243854	0.000170776	-0.000892546	0.000768836	-0.00067623	-0.000749308	0.00308692	0.68901	Prevotella	Unclassified
OTU_505	0.00104483	0.000847301	0.00188224	2.28413e-05	1.51546e-05	-0.000197526	0.000837416	-0.00102199	-0.00102967	0.0030866	0.689941	Clostridium_XI	Unclassified
OTU_236	0.000815509	2.75374e-05	1.07685e-05	0.000936341	0.00217774	-0.000787972	-0.000804741	0.000120832	0.00136223	0.00307578	0.690868	Streptococcus	suis
OTU_1094	0.000922569	0.000298396	0.00172154	2.28413e-05	0.000169981	-0.000624173	0.000798974	-0.000899728	-0.000752587	0.00307546	0.691796	Prevotella	Unclassified
OTU_1007	0.000575227	2.75374e-05	1.07685e-05	2.28413e-05	0.00198321	-0.000547689	-0.000564458	-0.000552385	0.00140799	0.00307252	0.692722	Alysiella	Unclassified
OTU_424	0.00153639	0.000572712	0.00191622	2.28413e-05	0.001715	-0.00096368	0.000379825	-0.00151355	0.000178608	0.00303566	0.693638	Coprococcus	comes
OTU_624	0.00104595	0.000298789	0.0017551	2.28413e-05	0.000500119	-0.000747163	0.000709146	-0.00102311	-0.000545833	0.00302525	0.69455	Ruminococcus2	Unclassified
OTU_420	0.000635952	0.00227452	0.000121162	0.000244546	0.000171822	0.00163857	-0.00051479	-0.000391406	-0.00046413	0.00300889	0.695458	Roseburia	Unclassified
OTU_182	0.000698911	0.000298837	1.07685e-05	0.0022566	0.000342638	-0.000400073	-0.000688142	0.00155769	-0.000356273	0.00300218	0.696363	Unclassified	Unclassified
OTU_437	0.000691931	2.75374e-05	1.07685e-05	0.00215523	0.000514789	-0.000664394	-0.000681163	0.0014633	-0.000177142	0.002986	0.697264	Unclassified	Unclassified
OTU_706	0.000633255	0.000298408	1.07685e-05	0.00218107	0.000169584	-0.000334847	-0.000622487	0.00154782	-0.000463672	0.00296882	0.698159	Helcococcus	Unclassified
OTU_382	0.000928415	0.000299396	1.07685e-05	0.00215413	0.00108619	-0.000629019	-0.000917646	0.00122571	0.00015778	0.00293016	0.699043	Unclassified	Unclassified
OTU_597	0.00110059	0.000572896	1.07685e-05	0.00163901	0.00187295	-0.000527695	-0.00108982	0.00053842	0.00077236	0.0029283	0.699926	Moraxella	Unclassified
OTU_556	0.00110425	0.000298526	0.00175513	0.000242799	0.000499514	-0.000805723	0.000650886	-0.00086145	-0.000604735	0.00292279	0.700807	Barnesiella	Unclassified
OTU_426	0.000520705	2.75374e-05	1.07685e-05	2.28413e-05	0.00191952	-0.000493168	-0.000509937	-0.000497864	0.00139881	0.00289978	0.701682	Streptococcus	Unclassified
OTU_258	0.00258477	0.00227716	0.00250456	0.000467904	0.00297151	-0.000307614	-8.02126e-05	-0.00211687	0.000386736	0.00289143	0.702554	Blautia	obeum
OTU_625	0.00170819	0.00140896	0.00214692	0.000243262	0.00103151	-0.000299234	0.000438728	-0.00146493	-0.000676679	0.00287957	0.703423	Collinsella	Unclassified
OTU_209	0.000462084	2.75374e-05	1.07685e-05	0.00197001	1.50938e-05	-0.000434546	-0.000451315	0.00150792	-0.00044699	0.00284077	0.704279	Bibersteinia	Unclassified
OTU_370	0.00104677	0.00113178	0.00173825	2.28413e-05	1.5213e-05	8.50029e-05	0.000691481	-0.00102393	-0.00103156	0.00283198	0.705133	Flavobacterium	Unclassified
OTU_640	0.00103595	0.000569985	0.00168012	2.28413e-05	0.000333847	-0.000465964	0.000644171	-0.00101311	-0.000702103	0.00282535	0.705985	Moraxella	Unclassified
OTU_212	0.000520646	2.75374e-05	1.07685e-05	0.00197543	0.000170939	-0.000493108	-0.000509877	0.00145479	-0.000349707	0.00280748	0.706832	Peptostreptococcus	Unclassified
OTU_238	0.000520259	2.75374e-05	1.07685e-05	0.00196602	0.000171276	-0.000492722	-0.000509491	0.00144577	-0.000348983	0.00279696	0.707676	Streptococcus	Unclassified
OTU_73	0.000525526	0.00029946	1.07685e-05	0.00206342	1.50938e-05	-0.000226066	-0.000514758	0.00153789	-0.000510432	0.00278915	0.708517	Unclassified	Unclassified
OTU_155	0.00119104	0.000876716	1.2337e-05	0.00197781	0.00169425	-0.000314322	-0.0011787	0.00078677	0.000503217	0.00278301	0.709356	Streptococcus	Unclassified
OTU_665	0.000518603	2.75374e-05	1.07685e-05	2.28413e-05	0.00180314	-0.000491066	-0.000507835	-0.000495762	0.00128454	0.0027792	0.710194	Alkanindiges	Unclassified
OTU_427	0.00117154	0.00057211	0.00180141	0.000468052	0.000332755	-0.000599432	0.000629869	-0.00070349	-0.000838787	0.00277158	0.71103	Prevotella	Unclassified
OTU_178	0.00099499	3.81392e-05	0.000234161	0.00141485	0.00162532	-0.000956851	-0.000760829	0.000419858	0.000630334	0.00276787	0.711865	Alysiella	Unclassified
OTU_1204	0.000458754	2.75374e-05	1.07685e-05	0.00190344	1.50938e-05	-0.000431216	-0.000447985	0.00144468	-0.00044366	0.00276754	0.7127	Unclassified	Unclassified
OTU_713	0.000518392	2.75374e-05	1.07685e-05	2.28413e-05	0.00179186	-0.000490854	-0.000507623	-0.00049555	0.00127347	0.0027675	0.713534	Cloacibacterium	Unclassified
OTU_311	0.00111611	0.000858246	0.00174755	2.28413e-05	0.000336453	-0.000257867	0.000631438	-0.00109327	-0.00077966	0.00276224	0.714368	Corynebacterium	Unclassified
OTU_243	0.000579609	2.75374e-05	1.07685e-05	0.00197655	0.000338326	-0.000552071	-0.00056884	0.00139694	-0.000241283	0.00275914	0.7152	Unclassified	Unclassified
OTU_327	0.000932014	0.00141376	0.0013616	2.28413e-05	1.50936e-05	0.000481745	0.000429588	-0.000909173	-0.000916921	0.00273743	0.716025	Planomicrobium	Unclassified
OTU_52	0.000879169	0.00202226	0.00078949	0.000243401	1.52131e-05	0.00114309	-8.96789e-05	-0.000635768	-0.000863956	0.00273249	0.716849	Unclassified	Unclassified
OTU_812	0.00051656	2.75374e-05	1.07685e-05	0.00190537	0.000169374	-0.000489022	-0.000505791	0.00138881	-0.000347186	0.00273081	0.717673	Murdochiella	Unclassified
OTU_477	0.000401612	0.00197161	1.07685e-05	2.28413e-05	1.50938e-05	0.00157	-0.000390843	-0.000378771	-0.000386518	0.00272613	0.718495	Ralstonia	detusculanense/insidiosa/mannitolilytica/pickettii/solanacearum/syzygii
OTU_387	0.00105234	0.00198318	0.00109065	2.28413e-05	0.00033408	0.000930842	3.83164e-05	-0.0010295	-0.000718256	0.00271691	0.719315	Corynebacterium	stationis
OTU_219	0.00106003	0.000573763	0.000120654	0.00119086	0.00221533	-0.000486263	-0.000939373	0.00013083	0.0011553	0.00271177	0.720132	Mannheimia	Unclassified
OTU_681	0.000750262	0.00197061	0.000584273	2.28413e-05	0.000169757	0.00122035	-0.000165988	-0.00072742	-0.000580504	0.00269427	0.720945	Unclassified	Unclassified
OTU_1033	0.00057428	2.75374e-05	1.07685e-05	0.00189538	0.000334849	-0.000546742	-0.000563511	0.0013211	-0.000239431	0.00267078	0.72175	Oribacterium	Unclassified
OTU_798	0.00057609	2.75374e-05	1.07685e-05	0.000239928	0.00178895	-0.000548553	-0.000565322	-0.000336162	0.00121286	0.0026629	0.722554	Streptococcus	Unclassified
OTU_535	0.000575905	2.75374e-05	1.07685e-05	0.000240383	0.0017682	-0.000548368	-0.000565137	-0.000335522	0.00119229	0.00264132	0.72335	Alkanindiges	Unclassified
OTU_605	0.0012267	0.000298442	0.00148144	2.28413e-05	0.00147917	-0.000928261	0.000254736	-0.00120386	0.000252468	0.00263933	0.724146	Dorea	Unclassified
OTU_199	0.00200559	0.00170029	0.00232108	0.000695842	0.00131131	-0.000305305	0.000315489	-0.00130975	-0.000694287	0.00262483	0.724938	Unclassified	Unclassified
OTU_137	0.00161955	0.00057596	0.00197619	0.000698829	0.00132265	-0.00104359	0.000356637	-0.000920723	-0.0002969	0.00261785	0.725727	Unclassified	Unclassified
OTU_206	0.0012483	0.000872997	0.00172111	2.28413e-05	0.000704506	-0.000375305	0.000472808	-0.00122546	-0.000543795	0.00261737	0.726517	Prevotella	copri
OTU_165	0.00106478	0.00171605	0.0012531	2.28413e-05	0.00033908	0.000651262	0.000188314	-0.00104194	-0.000725705	0.00260722	0.727303	Psychrobacter	Unclassified
OTU_1607	0.000973242	0.000298326	0.00151788	0.000240048	0.000331335	-0.000674916	0.000544635	-0.000733194	-0.000641907	0.00259465	0.728086	Psychrobacter	Unclassified
OTU_617	0.000929308	0.00168868	0.00108825	2.28413e-05	0.000170776	0.000759376	0.000158943	-0.000906467	-0.000758532	0.00258332	0.728865	Planomicrobium	Unclassified
OTU_230	0.00111938	0.000296826	0.00161469	0.000469689	0.000510483	-0.000822552	0.000495311	-0.000649689	-0.000608895	0.00257645	0.729642	Unclassified	Unclassified
OTU_280	0.00140971	0.000300014	0.00177716	0.000692226	0.00102821	-0.0011097	0.00036745	-0.000717487	-0.000381508	0.00257614	0.730419	Unclassified	Unclassified
OTU_534	0.00140878	0.000572205	0.00134993	0.000243079	0.00191614	-0.000836578	-5.88505e-05	-0.0011657	0.000507352	0.00256849	0.731193	Anaerostipes	hadrus
OTU_498	0.0010497	0.000848412	0.00163247	2.28413e-05	0.000333432	-0.000201284	0.000582774	-0.00102685	-0.000716263	0.00252718	0.731955	Clostridium_XlVa	Unclassified
OTU_375	0.000577297	0.000571172	1.07685e-05	0.00196002	1.50938e-05	-6.12506e-06	-0.000566528	0.00138272	-0.000562203	0.00251758	0.732715	Actinobacillus	Unclassified
OTU_323	0.00128525	0.000580747	0.00167228	0.00046807	0.000680553	-0.000704507	0.000387028	-0.000817184	-0.000604701	0.00251342	0.733473	Unclassified	Unclassified
OTU_337	0.00063637	0.000574242	0.00012045	0.00195009	1.50938e-05	-6.21282e-05	-0.000515921	0.00131371	-0.000621277	0.00251304	0.734231	Porphyromonas	Unclassified
OTU_125	0.000756709	0.0002985	1.07685e-05	0.000697376	0.00199224	-0.000458209	-0.000745941	-5.93327e-05	0.00123553	0.00249902	0.734984	Alysiella	Unclassified
OTU_294	0.000461992	2.75374e-05	1.07685e-05	2.28413e-05	0.00162963	-0.000434455	-0.000451224	-0.000439151	0.00116764	0.00249247	0.735736	Alysiella	Unclassified
OTU_462	0.000461983	2.75374e-05	1.07685e-05	2.28413e-05	0.00162929	-0.000434446	-0.000451214	-0.000439142	0.00116731	0.00249211	0.736488	Moraxella	Unclassified
OTU_312	0.00105229	0.00084894	0.00164665	0.000240829	0.000170882	-0.000203347	0.000594367	-0.000811459	-0.000881406	0.00249058	0.737239	Psychrobacter	fulvigenes
OTU_988	0.000632098	2.75374e-05	1.07685e-05	0.000466018	0.00171601	-0.000604561	-0.00062133	-0.00016608	0.00108391	0.00247588	0.737986	Perlucidibaca	Unclassified
OTU_277	0.00099447	0.00057034	0.000709123	2.28413e-05	0.00178432	-0.00042413	-0.000285347	-0.000971629	0.000789845	0.00247095	0.738731	Blautia	faecis
OTU_476	0.000461548	2.75374e-05	1.07685e-05	2.28413e-05	0.00160657	-0.000434011	-0.00045078	-0.000438707	0.00114502	0.00246852	0.739475	Streptococcus	Unclassified
OTU_366	0.000814501	0.000299511	1.07685e-05	0.00142246	0.00135156	-0.00051499	-0.000803733	0.000607963	0.000537062	0.00246375	0.740218	Streptococcus	Unclassified
OTU_526	0.00110485	0.00141025	0.00146545	0.000243684	0.000168586	0.000305394	0.000360591	-0.00086117	-0.000936269	0.00246342	0.740961	Alkalibacterium	Unclassified
OTU_309	0.000404126	2.75374e-05	1.07685e-05	0.00170552	1.50938e-05	-0.000376589	-0.000393358	0.0013014	-0.000389032	0.00246038	0.741703	Haemophilus	Unclassified
OTU_381	0.00081347	0.00029896	1.07685e-05	0.00117199	0.00159349	-0.00051451	-0.000802702	0.000358523	0.000780018	0.00245575	0.742444	Streptococcus	Unclassified
OTU_316	0.000692214	2.79806e-05	0.00135696	0.000242656	1.52127e-05	-0.000664233	0.000664741	-0.000449558	-0.000677001	0.00245553	0.743185	Unclassified	Unclassified
OTU_346	0.000695792	0.000573779	1.07685e-05	0.000243914	0.00185151	-0.000122012	-0.000685023	-0.000451877	0.00115572	0.00241464	0.743913	Mannheimia	Unclassified
OTU_547	0.000989011	0.0011322	0.00147496	2.28413e-05	0.000170584	0.000143185	0.000485946	-0.00096617	-0.000818427	0.00241373	0.744641	Ruminococcus2	Unclassified
OTU_787	0.00116196	0.000871578	0.00159615	0.000466516	0.00016928	-0.000290386	0.000434188	-0.000695449	-0.000992685	0.00241271	0.745368	Unclassified	Unclassified
OTU_822	0.000517936	2.75375e-05	0.00012091	2.28413e-05	0.00152915	-0.000490399	-0.000397026	-0.000495095	0.00101121	0.00239373	0.74609	Streptococcus	Unclassified
OTU_114	0.000642957	2.75374e-05	1.07685e-05	0.00147316	0.000954046	-0.00061542	-0.000632189	0.000830201	0.000311089	0.0023889	0.746811	Haemophilus	Unclassified
OTU_390	0.000694076	0.00169315	0.000710648	2.28413e-05	1.5094e-05	0.000999075	1.65716e-05	-0.000671235	-0.000678982	0.00236586	0.747524	Planomicrobium	Unclassified
OTU_1126	0.000459451	2.75374e-05	1.07685e-05	2.28413e-05	0.00150665	-0.000431914	-0.000448683	-0.00043661	0.0010472	0.00236441	0.748237	Streptococcus	Unclassified
OTU_555	0.000988622	0.000299169	0.00148802	0.000467468	0.00033494	-0.000689453	0.000499399	-0.000521153	-0.000653681	0.00236369	0.74895	Barnesiella	Unclassified
OTU_188	0.00105286	0.000866421	0.00077809	0.00190856	1.52125e-05	-0.000186439	-0.00027477	0.000855697	-0.00103765	0.00235455	0.74966	Mycoplasma	alkalescens
OTU_166	0.000995332	0.000572698	0.000120825	0.00142966	0.00161571	-0.000422634	-0.000874506	0.000434333	0.000620375	0.00235185	0.75037	Streptococcus	orisratti/suis
OTU_190	0.000581111	2.75374e-05	1.07685e-05	0.00173312	0.000513392	-0.000553574	-0.000570343	0.00115201	-6.77188e-05	0.00234364	0.751077	Streptococcus	Unclassified
OTU_107	0.000693012	0.00170513	0.000576099	2.28413e-05	0.000169584	0.00101212	-0.000116913	-0.000670171	-0.000523428	0.00232263	0.751777	Thermoactinomyces	vulgaris
OTU_508	0.000634117	2.75374e-05	1.07685e-05	0.00167068	0.000687279	-0.00060658	-0.000623349	0.00103656	5.31617e-05	0.00231965	0.752477	Streptococcus	Unclassified
OTU_490	0.000752826	0.00029837	0.00137025	0.000244025	1.52126e-05	-0.000454456	0.000617425	-0.0005088	-0.000737613	0.00231829	0.753176	Clostridium_XlVa	Unclassified
OTU_536	0.00104872	0.000573205	0.00149035	2.28413e-05	0.000675738	-0.000475519	0.000441624	-0.00102588	-0.000372986	0.00231601	0.753874	Blautia	hansenii/producta
OTU_527	0.00104156	0.0014096	0.00131463	0.000242473	0.000169587	0.00036804	0.000273075	-0.000799087	-0.000871973	0.00231217	0.754572	Guggenheimella	Unclassified
OTU_281	0.000579959	2.75374e-05	1.07685e-05	0.00170913	0.000518905	-0.000552421	-0.00056919	0.00112918	-6.10533e-05	0.00231184	0.755269	Haemophilus	Unclassified
OTU_319	0.000755959	0.000571344	0.00140274	2.28413e-05	1.5153e-05	-0.000184615	0.000646783	-0.000733118	-0.000740806	0.00230532	0.755964	Faecalibacterium	Unclassified
OTU_368	0.000637516	2.75374e-05	1.07685e-05	0.00144312	0.000895532	-0.000609978	-0.000626747	0.000805599	0.000258016	0.00230034	0.756658	Bibersteinia	Unclassified
OTU_399	0.000518133	2.75374e-05	1.07685e-05	0.000243796	0.00154099	-0.000490595	-0.000507364	-0.000274337	0.00102285	0.00229515	0.75735	Alysiella	Unclassified
OTU_284	0.000637355	2.75374e-05	1.07685e-05	0.000935913	0.00138977	-0.000609817	-0.000626586	0.000298559	0.000752417	0.00228738	0.75804	Alysiella	Unclassified
OTU_113	0.00100235	2.75375e-05	0.00111988	0.000244081	0.00141833	-0.000974818	0.000117525	-0.000758274	0.00041597	0.00226659	0.758724	Mannheimia	Unclassified
OTU_350	0.000461588	0.00170663	0.000121043	0.000243312	1.50938e-05	0.00124504	-0.000340544	-0.000218276	-0.000446494	0.00225036	0.759402	Stenotrophomonas	maltophilia
OTU_251	0.000578501	0.00169907	0.000352709	0.000243633	1.52123e-05	0.00112057	-0.000225791	-0.000334868	-0.000563288	0.00224452	0.760079	Clostridium_sensu_stricto	Unclassified
OTU_1157	0.000516525	2.75374e-05	1.07685e-05	0.000242996	0.00148982	-0.000488988	-0.000505756	-0.000273529	0.000973295	0.00224157	0.760755	Unclassified	Unclassified
OTU_156	0.000580734	0.000298768	1.07685e-05	0.00172606	0.000340341	-0.000281967	-0.000569966	0.00114533	-0.000240393	0.00223765	0.76143	Streptococcus	Unclassified
OTU_347	0.000931087	0.000298886	0.00136516	2.28413e-05	0.00068735	-0.0006322	0.000434069	-0.000908245	-0.000243737	0.00221825	0.762099	Phascolarctobacterium	succinatutens
OTU_66	0.0013072	0.000853796	0.000977231	0.00194198	0.000514209	-0.000453409	-0.000329974	0.000634772	-0.000792996	0.00221115	0.762766	Streptococcus	dysgalactiae
OTU_541	0.000868971	0.000572622	1.07685e-05	0.00191447	0.000876227	-0.000296349	-0.000858202	0.0010455	7.25561e-06	0.00220731	0.763432	Porphyromonas	Unclassified
OTU_101	0.00052416	0.000567944	0.000121794	0.00176371	1.50938e-05	4.3784e-05	-0.000402366	0.00123955	-0.000509066	0.00219476	0.764094	Fusobacterium	Unclassified
OTU_780	0.000690484	2.75374e-05	0.00119797	2.28413e-05	0.000335085	-0.000662947	0.000507487	-0.000667643	-0.000355399	0.00219348	0.764755	Planomicrobium	Unclassified
OTU_620	0.000691089	0.00029896	0.000347069	2.28429e-05	0.00147819	-0.000392129	-0.00034402	-0.000668246	0.000787104	0.0021915	0.765416	Olsenella	Unclassified
OTU_255	0.00117919	0.00170237	0.00124006	0.000243796	0.000511361	0.000523182	6.08714e-05	-0.000935394	-0.000667829	0.00218728	0.766076	Psychrobacter	faecalis/pulmonis
OTU_283	0.000404901	2.75374e-05	1.07685e-05	2.28413e-05	0.00143032	-0.000377364	-0.000394133	-0.00038206	0.00102542	0.00217898	0.766733	Streptococcus	Unclassified
OTU_91	0.000999967	0.00113837	0.00134608	2.28413e-05	0.000338857	0.000138399	0.00034611	-0.000977126	-0.00066111	0.00212274	0.767373	Moraxella	bovis
OTU_254	0.000695533	0.000299412	1.07685e-05	0.00169798	0.000680001	-0.000396121	-0.000684764	0.00100245	-1.55321e-05	0.00209887	0.768006	Prevotella	Unclassified
OTU_185	0.00161979	0.00140366	0.00183876	0.000244117	0.00133347	-0.000216123	0.000218971	-0.00137567	-0.000286312	0.00209708	0.768639	Faecalibacterium	prausnitzii
OTU_394	0.000346105	2.75374e-05	1.07685e-05	0.00144471	1.50938e-05	-0.000318568	-0.000335337	0.0010986	-0.000331012	0.00208352	0.769267	Unclassified	Unclassified
OTU_729	0.000403039	2.75374e-05	1.07685e-05	2.28413e-05	0.0013384	-0.000375502	-0.000392271	-0.000380198	0.000935361	0.00208333	0.769895	Streptococcus	Unclassified
OTU_336	0.000346251	2.75374e-05	1.07685e-05	0.00144394	1.50938e-05	-0.000318713	-0.000335482	0.00109769	-0.000331157	0.00208304	0.770524	Parvimonas	Unclassified
OTU_373	0.000873839	0.000850872	0.00136999	2.28413e-05	0.000172194	-2.29676e-05	0.000496147	-0.000850998	-0.000701646	0.00207176	0.771148	Roseburia	inulinivorans
OTU_1961	0.000857523	0.000570522	0.00127829	2.28413e-05	0.0003299	-0.000287	0.000420772	-0.000834681	-0.000527622	0.00207008	0.771773	Psychrobacter	Unclassified
OTU_683	0.000345326	2.75374e-05	1.07685e-05	0.00142841	1.50938e-05	-0.000317788	-0.000334557	0.00108309	-0.000330232	0.00206567	0.772396	Haemophilus	Unclassified
OTU_355	0.000693295	0.00029972	1.07685e-05	0.00166625	0.000681729	-0.000393575	-0.000682527	0.000972951	-1.15662e-05	0.00206062	0.773017	Succiniclasticum	Unclassified
OTU_944	0.000344767	2.75374e-05	1.07685e-05	0.00141662	1.50938e-05	-0.000317229	-0.000333998	0.00107185	-0.000329673	0.00205275	0.773636	Prevotella	Unclassified
OTU_153	0.000694057	0.00113374	0.000955193	2.28413e-05	1.52128e-05	0.000439678	0.000261136	-0.000671216	-0.000678844	0.00205087	0.774255	Jeotgalibaca	Unclassified
OTU_266	0.00118001	0.00141612	0.00138593	0.000239767	0.00051153	0.000236105	0.000205919	-0.000940244	-0.000668481	0.00205075	0.774873	Syntrophococcus	Unclassified
OTU_444	0.00104961	0.00141361	0.00121287	0.000243922	0.000332637	0.000363994	0.00016326	-0.000805692	-0.000716977	0.00204992	0.775492	Olsenella	umbonata
OTU_721	0.000867291	0.000298571	0.00094739	0.00141156	1.52128e-05	-0.00056872	8.00984e-05	0.000544268	-0.000852078	0.00204516	0.776108	Clostridium_sensu_stricto	perfringens/thermophilus
OTU_1403	0.000344319	2.75374e-05	1.07685e-05	0.00140762	1.50938e-05	-0.000316781	-0.00033355	0.0010633	-0.000329225	0.00204286	0.776724	Helcococcus	Unclassified
OTU_1017	0.000402157	2.75374e-05	1.07685e-05	2.28413e-05	0.00129801	-0.00037462	-0.000391389	-0.000379316	0.000895856	0.00204118	0.77734	Neisseria	Unclassified
OTU_1255	0.000344546	2.75374e-05	1.07685e-05	0.00140533	1.50938e-05	-0.000317009	-0.000333778	0.00106078	-0.000329453	0.00204102	0.777956	Unclassified	Unclassified
OTU_300	0.000462205	2.75374e-05	1.07685e-05	0.000244488	0.00138575	-0.000434667	-0.000451436	-0.000217716	0.000923543	0.00202736	0.778567	Bibersteinia	Unclassified
OTU_2357	0.000682807	0.000298442	0.00114555	2.28413e-05	0.000168969	-0.000384365	0.000462738	-0.000659966	-0.000513839	0.00202091	0.779177	Psychrobacter	Unclassified
OTU_1536	0.000458754	2.75374e-05	0.000120516	2.28413e-05	0.00127115	-0.000431217	-0.000338238	-0.000435913	0.0008124	0.00201777	0.779785	Unclassified	Unclassified
OTU_469	0.00075378	0.000299399	0.00122548	0.000244569	0.00017145	-0.000454382	0.000471701	-0.000509211	-0.00058233	0.00201762	0.780394	Jeotgalibaca	dankookensis
OTU_180	0.000463075	2.75374e-05	1.07685e-05	0.00145356	0.000341142	-0.000435538	-0.000452307	0.000990485	-0.000121933	0.00200026	0.780997	Streptococcus	Unclassified
OTU_235	0.00136271	0.00142065	0.00160876	0.000699119	0.000335552	5.79352e-05	0.000246046	-0.000663591	-0.00102716	0.00199473	0.781598	Unclassified	Unclassified
OTU_492	0.00069306	0.000573022	0.0012187	2.28413e-05	1.5062e-05	-0.000120038	0.000525637	-0.000670219	-0.000677998	0.00199389	0.7822	Ornithinimicrobium	Unclassified
OTU_362	0.00069693	0.000298977	1.07685e-05	0.000943852	0.00135757	-0.000397953	-0.000686162	0.000246921	0.000660643	0.00199168	0.7828	Unclassified	Unclassified
OTU_487	0.000519126	0.00142454	0.000296941	2.28413e-05	0.000170584	0.000905412	-0.000222185	-0.000496284	-0.000348542	0.00197242	0.783395	Jeotgalibaca	Unclassified
OTU_2620	0.000963917	0.000861951	0.00125147	2.28413e-05	0.000325198	-0.000101966	0.000287557	-0.000941076	-0.000638719	0.00196932	0.783989	Unclassified	Unclassified
OTU_306	0.000577516	0.00141545	0.000587207	2.28413e-05	1.52126e-05	0.000837938	9.69087e-06	-0.000554675	-0.000562303	0.00196461	0.784582	Atopostipes	Unclassified
OTU_244	0.000463234	0.00142294	0.000352791	2.28413e-05	1.50938e-05	0.000959707	-0.000110442	-0.000440392	-0.00044814	0.00195868	0.785172	Corynebacterium	Unclassified
OTU_278	0.000997512	0.000850681	0.00139409	0.000244142	0.000337307	-0.000146831	0.00039658	-0.00075337	-0.000660205	0.00195699	0.785763	Faecalibacterium	prausnitzii
OTU_838	0.000631643	2.75374e-05	0.0010687	2.28413e-05	0.000332233	-0.000604105	0.000437058	-0.000608802	-0.000299409	0.00194937	0.786351	Coprococcus	Unclassified
OTU_423	0.000402965	0.00141202	0.000234765	2.28413e-05	1.50938e-05	0.00100906	-0.0001682	-0.000380124	-0.000387871	0.00194525	0.786937	Turicibacter	sanguinis
OTU_298	0.000521563	2.75374e-05	1.07685e-05	0.000471944	0.00141073	-0.000494026	-0.000510794	-4.96185e-05	0.000889165	0.0019436	0.787523	Streptococcus	Unclassified
OTU_201	0.000402086	0.00141	0.000233125	2.28413e-05	1.50938e-05	0.00100792	-0.000168961	-0.000379245	-0.000386992	0.00194311	0.78811	Saccharopolyspora	rectivirgula
OTU_396	0.000288135	0.00141448	1.07685e-05	2.28413e-05	1.50938e-05	0.00112635	-0.000277366	-0.000265293	-0.000273041	0.00194205	0.788695	Bradyrhizobium	Unclassified
OTU_100	0.000642731	0.00143494	0.000591516	2.28413e-05	0.000175592	0.00079221	-5.12151e-05	-0.00061989	-0.000467139	0.00193045	0.789277	Mycoplasma	Unclassified
OTU_363	0.000459983	0.000298552	0.000120746	0.00142852	1.50938e-05	-0.000161431	-0.000339237	0.000968535	-0.000444889	0.00191409	0.789855	Helcococcus	ovis
OTU_313	0.000637331	0.00141387	0.000594181	2.28413e-05	0.000170805	0.00077654	-4.315e-05	-0.00061449	-0.000466526	0.00190071	0.790428	Unclassified	Unclassified
OTU_326	0.000812059	0.00143649	0.000585957	0.000243576	0.000331598	0.000624433	-0.000226102	-0.000568483	-0.00048046	0.00189948	0.791001	Carnobacterium	inhibens/jeotgali/viridans
OTU_595	0.000633536	0.00140854	0.000582388	2.28413e-05	0.000171182	0.000775001	-5.11486e-05	-0.000610695	-0.000462354	0.0018992	0.791574	Ornithinimicrobium	Unclassified
OTU_551	0.000751894	0.000572973	0.00122248	0.000243075	1.50939e-05	-0.000178921	0.000470586	-0.000508818	-0.0007368	0.00189512	0.792145	Phascolarctobacterium	Unclassified
OTU_626	0.000693035	0.000849732	0.00108326	2.28413e-05	1.50939e-05	0.000156697	0.000390228	-0.000670194	-0.000677941	0.00189506	0.792717	Tissierella	Unclassified
OTU_1460	0.000516476	2.75374e-05	1.07685e-05	0.00140448	0.000505215	-0.000488938	-0.000505707	0.000888006	-1.12611e-05	0.00189391	0.793288	Alysiella	Unclassified
OTU_439	0.000751872	0.00113168	0.000952228	2.28413e-05	0.000171116	0.000379807	0.000200355	-0.000729031	-0.000580756	0.00188995	0.793858	Facklamia	Unclassified
OTU_1842	0.000799076	2.75374e-05	0.000907217	2.28413e-05	0.00103104	-0.000771539	0.00010814	-0.000776235	0.000231968	0.00188788	0.794427	Atopostipes	Unclassified
OTU_411	0.00146874	0.00141513	0.0016156	0.00024266	0.00101572	-5.36099e-05	0.000146859	-0.00122608	-0.000453025	0.00187958	0.794994	Unclassified	Unclassified
OTU_76	0.000702225	0.00143189	0.000594407	2.28413e-05	0.000344552	0.000729666	-0.000107819	-0.000679384	-0.000357673	0.00187454	0.795559	Mycoplasma	Unclassified
OTU_542	0.000634571	3.08684e-05	0.00103611	0.000243312	0.000170708	-0.000603703	0.000401543	-0.000391259	-0.000463863	0.00186037	0.796121	Clostridium_sensu_stricto	Unclassified
OTU_1228	0.000804389	0.000298677	0.00118215	0.000468016	0.000169584	-0.000505712	0.000377758	-0.000336373	-0.000634805	0.00185465	0.79668	Hespellia	Unclassified
OTU_523	0.00104659	0.000847722	0.00135044	0.000243075	0.000500063	-0.000198872	0.000303847	-0.000803518	-0.000546531	0.00185277	0.797239	Ruminococcus	bromii
OTU_511	0.000693439	0.00140927	0.000587187	2.28413e-05	0.00033482	0.000715832	-0.000106252	-0.000670598	-0.000358619	0.0018513	0.797797	Unclassified	Unclassified
OTU_644	0.000632003	0.000298433	0.00107604	2.28413e-05	0.000169484	-0.00033357	0.000444034	-0.000609162	-0.000462519	0.00184929	0.798355	Dialister	Unclassified
OTU_429	0.000519171	2.75374e-05	1.07685e-05	0.00118315	0.000695844	-0.000491634	-0.000508403	0.000663975	0.000176673	0.00184068	0.79891	Moraxella	Unclassified
OTU_344	0.00057675	0.000298442	0.000121143	0.000243482	0.00134182	-0.000278308	-0.000455607	-0.000333269	0.000765071	0.00183226	0.799462	Streptococcus	suis
OTU_57	0.000765158	0.00115676	0.000930358	0.00024496	1.52124e-05	0.000391603	0.0001652	-0.000520198	-0.000749946	0.00182695	0.800013	Mycoplasma	Unclassified
OTU_456	0.000990002	0.00113003	0.00121999	2.28413e-05	0.000502812	0.000140027	0.000229989	-0.000967161	-0.00048719	0.00182437	0.800564	Unclassified	Unclassified
OTU_288	0.000520752	3.81375e-05	0.000122384	0.000244192	0.00117072	-0.000482615	-0.000398368	-0.00027656	0.000649964	0.00180751	0.801109	Streptococcus	Unclassified
OTU_1065	0.000631492	0.000298592	0.000232428	0.00140509	0.000331865	-0.0003329	-0.000399064	0.000773594	-0.000299627	0.00180518	0.801653	Bacteroides	Unclassified
OTU_603	0.000519024	2.75374e-05	1.07685e-05	0.000935069	0.000903806	-0.000491486	-0.000508255	0.000416045	0.000384783	0.00180057	0.802196	Moraxella	Unclassified
OTU_1468	0.000458824	2.75374e-05	0.000947879	2.28413e-05	1.52126e-05	-0.000431287	0.000489055	-0.000435983	-0.000443611	0.00179994	0.802739	Lactonifactor	Unclassified
OTU_494	0.000870234	0.000846702	0.00123035	2.28413e-05	0.000331302	-2.35323e-05	0.000360112	-0.000847393	-0.000538933	0.00176997	0.803273	Brachybacterium	arcticum/paraconglomeratum/sacelli
OTU_358	0.000636935	0.000299052	1.07685e-05	0.000938999	0.00113145	-0.000337883	-0.000626167	0.000302064	0.000494517	0.00176063	0.803804	Streptococcus	Unclassified
OTU_367	0.000867422	0.00140988	0.000824603	0.00023983	0.000330017	0.000542459	-4.28195e-05	-0.000627592	-0.000537405	0.00175028	0.804332	Tissierella	Unclassified
OTU_703	0.000633477	0.000566163	0.00108653	2.28413e-05	1.51538e-05	-6.73137e-05	0.000453055	-0.000610636	-0.000618323	0.00174933	0.804859	Unclassified	Unclassified
OTU_213	0.000639439	0.00142262	0.000472723	0.000469287	1.50938e-05	0.000783184	-0.000166716	-0.000170151	-0.000624345	0.0017444	0.805386	Mycoplasma	Unclassified
OTU_218	0.00167113	0.001709	0.0015297	0.00046492	0.0013146	3.78734e-05	-0.000141424	-0.00120621	-0.000356529	0.00174203	0.805911	Lactobacillus	mucosae
OTU_796	0.00063212	0.000572504	0.00107013	2.28413e-05	1.52124e-05	-5.96154e-05	0.000438006	-0.000609278	-0.000616907	0.00172381	0.806431	Prevotella	Unclassified
OTU_709	0.00045948	2.75374e-05	0.000232541	2.28413e-05	0.00108146	-0.000431943	-0.00022694	-0.000436639	0.000621975	0.0017175	0.806949	Neisseria	dentiae
OTU_332	0.000288547	2.75374e-05	1.07685e-05	0.00118878	1.50938e-05	-0.000261009	-0.000277778	0.000900235	-0.000273453	0.00171248	0.807465	Clostridium_sensu_stricto	botulinum/septicum
OTU_250	0.000288328	2.75374e-05	1.07685e-05	0.00118483	1.50938e-05	-0.000260791	-0.00027756	0.000896498	-0.000273235	0.00170808	0.80798	Fusobacterium	Unclassified
OTU_667	0.000288316	2.75374e-05	1.07685e-05	0.00118472	1.50938e-05	-0.000260779	-0.000277547	0.000896406	-0.000273222	0.00170795	0.808496	Streptococcus	agalactiae/porcinus/uberis
OTU_1542	0.000573209	2.75374e-05	0.000940844	2.28413e-05	0.00033029	-0.000545672	0.000367635	-0.000550368	-0.000242919	0.00170659	0.80901	Bacteroides	vulgatus
OTU_546	0.000517137	2.75374e-05	0.000955678	0.000243075	1.50939e-05	-0.0004896	0.000438541	-0.000274062	-0.000502043	0.00170425	0.809524	Roseburia	Unclassified
OTU_310	0.000288079	2.75374e-05	1.07685e-05	0.00118037	1.50938e-05	-0.000260541	-0.00027731	0.000892293	-0.000272985	0.00170313	0.810038	Fusobacterium	Unclassified
OTU_147	0.000757155	0.000299785	0.000233167	0.000699084	0.00141354	-0.00045737	-0.000523988	-5.8071e-05	0.000656382	0.00169581	0.810549	Mannheimia	haemolytica
OTU_916	0.000805625	2.75374e-05	0.00107041	0.000464487	0.00050105	-0.000778088	0.000264784	-0.000341139	-0.000304575	0.00168858	0.811059	Lachnobacterium	bovis
OTU_405	0.000749414	0.000299904	0.00106547	0.00024344	0.000333315	-0.000449511	0.000316051	-0.000505974	-0.0004161	0.00168764	0.811568	Unclassified	Unclassified
OTU_257	0.000346314	2.75374e-05	1.07685e-05	0.00119948	0.000170987	-0.000318777	-0.000335546	0.000853169	-0.000175327	0.00168282	0.812075	Porphyromonas	Unclassified
OTU_334	0.000404378	2.75374e-05	1.07685e-05	0.000244837	0.00115697	-0.00037684	-0.000393609	-0.000159541	0.000752591	0.00168258	0.812583	Unclassified	Unclassified
OTU_270	0.000346272	2.75374e-05	1.07685e-05	0.0011982	0.000170094	-0.000318734	-0.000335503	0.000851927	-0.000176178	0.00168234	0.81309	Mycoplasma	arginini
OTU_1027	0.000517653	0.000299043	0.000954857	2.28413e-05	1.51548e-05	-0.000218609	0.000437204	-0.000494811	-0.000502498	0.00165312	0.813588	Sporosarcina	Unclassified
OTU_978	0.000401849	2.75374e-05	0.000121229	0.00116457	0.000172453	-0.000374312	-0.00028062	0.000762724	-0.000229396	0.00164705	0.814085	Unclassified	Unclassified
OTU_537	0.000576891	0.000849532	0.000834586	2.28413e-05	1.50939e-05	0.000272641	0.000257695	-0.00055405	-0.000561797	0.00164618	0.814582	Clostridium_sensu_stricto	Unclassified
OTU_501	0.000576453	0.000849434	0.000831673	2.28413e-05	1.50938e-05	0.000272981	0.00025522	-0.000553611	-0.000561359	0.00164317	0.815077	Alloprevotella	Unclassified
OTU_1368	0.000516615	0.000298908	0.000946405	2.28413e-05	1.52128e-05	-0.000217707	0.00042979	-0.000493774	-0.000501402	0.00164267	0.815573	Succinivibrio	Unclassified
OTU_2018	0.000344271	2.75374e-05	1.07685e-05	0.00116206	0.000170833	-0.000316733	-0.000333502	0.000817786	-0.000173437	0.00164146	0.816068	Streptococcus	Unclassified
OTU_759	0.00057566	0.000848458	0.000828362	2.28413e-05	1.50938e-05	0.000272798	0.000252702	-0.000552819	-0.000560566	0.00163889	0.816562	Unclassified	Unclassified
OTU_736	0.000459359	2.75374e-05	1.07685e-05	0.001162	0.00051337	-0.000431822	-0.000448591	0.000702638	5.40112e-05	0.00163706	0.817056	Unclassified	Unclassified
OTU_720	0.000983441	0.000570291	0.00119954	0.000469702	0.00050105	-0.000413149	0.000216101	-0.000513739	-0.000482391	0.00162538	0.817546	Unclassified	Unclassified
OTU_2089	0.000514815	0.000298692	0.000931962	2.28413e-05	1.50939e-05	-0.000216123	0.000417148	-0.000491973	-0.000499721	0.00162496	0.818036	Erysipelothrix	Unclassified
OTU_1041	0.000402235	2.75374e-05	1.07685e-05	0.000239043	0.00109552	-0.000374698	-0.000391467	-0.000163193	0.000693284	0.00162264	0.818525	Moraxella	Unclassified
OTU_342	0.000931799	0.000595064	0.00110152	0.000243954	0.000505972	-0.000336735	0.000169726	-0.000687845	-0.000425827	0.00162013	0.819014	Facklamia	Unclassified
OTU_421	0.00105037	0.000573394	0.00121715	0.000243906	0.000881268	-0.000476978	0.000166779	-0.000806466	-0.000169104	0.00161933	0.819502	Lactobacillus	Unclassified
OTU_592	0.000403248	2.75374e-05	1.07685e-05	0.0011848	0.000337028	-0.00037571	-0.000392479	0.00078155	-6.62199e-05	0.00161596	0.81999	Unclassified	Unclassified
OTU_1000	0.000575138	0.000298732	0.000953299	2.28413e-05	0.000170716	-0.000276406	0.000378161	-0.000552297	-0.000404422	0.00161129	0.820476	Prevotella	Unclassified
OTU_175	0.00117883	0.00140889	0.00117963	0.000469894	0.000509281	0.000230062	8.00275e-07	-0.000708937	-0.00066955	0.00160935	0.820961	Bifidobacterium	adolescentis/faecale
OTU_1072	0.000574505	0.000298677	0.00094942	2.28413e-05	0.00017039	-0.000275827	0.000374915	-0.000551664	-0.000404115	0.00160652	0.821446	Ornithinicoccus	Unclassified
OTU_349	0.00104891	0.000575035	0.00121819	0.00046658	0.000672625	-0.000473871	0.000169287	-0.000582326	-0.000376281	0.00160176	0.821929	Unclassified	Unclassified
OTU_1329	0.000401442	2.75374e-05	1.07685e-05	0.00116815	0.000333029	-0.000373904	-0.000390673	0.000766704	-6.84124e-05	0.00159969	0.822411	Moraxella	Unclassified
OTU_783	0.00045934	2.75374e-05	0.000120964	0.000243637	0.00107168	-0.000431802	-0.000338376	-0.000215703	0.000612344	0.00159822	0.822893	Moraxella	Unclassified
OTU_198	0.00040429	2.75374e-05	0.000851917	2.28413e-05	1.52122e-05	-0.000376752	0.000447627	-0.000381448	-0.000389078	0.00159491	0.823374	Unclassified	Unclassified
OTU_1730	0.000572108	2.75374e-05	0.00012041	0.000692927	0.00103322	-0.000544571	-0.000451699	0.000120818	0.000461107	0.00157819	0.82385	Unclassified	Unclassified
OTU_647	0.0010467	0.00140446	0.000956159	0.000470401	0.000500581	0.000357762	-9.054e-05	-0.000576297	-0.000546117	0.00157072	0.824324	Unclassified	Unclassified
OTU_1289	0.000401649	2.75374e-05	0.00082488	2.28413e-05	1.5094e-05	-0.000374112	0.000423231	-0.000378808	-0.000386555	0.00156271	0.824795	Gemmiger	Unclassified
OTU_1733	0.00040124	2.75375e-05	0.000820598	2.28413e-05	1.52127e-05	-0.000373702	0.000419359	-0.000378398	-0.000386027	0.00155749	0.825265	Unclassified	Unclassified
OTU_519	0.000345551	0.000298929	1.07685e-05	0.00118619	1.50938e-05	-4.66218e-05	-0.000334782	0.00084064	-0.000330457	0.0015525	0.825733	Actinobacillus	Unclassified
OTU_716	0.000345228	0.0011293	0.000233969	2.28413e-05	1.50938e-05	0.000784074	-0.00011126	-0.000322387	-0.000330134	0.00154786	0.8262	Atopostipes	Unclassified
OTU_945	0.000287787	0.00112961	0.000120825	2.28413e-05	1.50938e-05	0.000841826	-0.000166962	-0.000264946	-0.000272693	0.00154643	0.826666	Sphingomonas	alpina/echinoides/mali/melonis/oligophenolica/rhizogenes/sanxanigenens
OTU_585	0.000231035	0.00113173	1.07685e-05	2.28413e-05	1.50938e-05	0.000900692	-0.000220266	-0.000208194	-0.000215941	0.00154509	0.827132	Jeotgalicoccus	coquinae/psychrophilus
OTU_1397	0.000287637	0.00112836	0.000120854	2.28413e-05	1.50938e-05	0.000840721	-0.000166783	-0.000264796	-0.000272543	0.00154484	0.827598	Pelomonas	aquatica/puraquae
OTU_1779	0.000401258	0.00112607	0.000346058	2.28413e-05	1.52129e-05	0.000724815	-5.52001e-05	-0.000378417	-0.000386045	0.00154448	0.828064	Unclassified	Unclassified
OTU_322	0.000575392	0.00029968	0.000949618	0.000243605	1.51561e-05	-0.000275712	0.000374226	-0.000331787	-0.000560236	0.00154196	0.828529	Carnobacterium	funditum/iners
OTU_1169	0.000401907	0.000299034	0.00012057	0.00117154	1.50938e-05	-0.000102873	-0.000281337	0.00076963	-0.000386813	0.00154065	0.828994	Chryseobacterium	Unclassified
OTU_28	0.00107125	0.00115832	0.00118383	0.000466897	0.00033899	8.707e-05	0.000112582	-0.000604355	-0.000732262	0.00153627	0.829457	Moraxella	Unclassified
OTU_472	0.000461229	0.000298744	0.00012118	0.00119375	0.000169906	-0.000162484	-0.000340049	0.000732525	-0.000291323	0.00152638	0.829917	Porphyromonas	Unclassified
OTU_397	0.000518441	0.000850404	0.000706239	2.28413e-05	1.5094e-05	0.000331963	0.000187798	-0.000495599	-0.000503347	0.00151871	0.830375	Arthrobacter	ardleyensis/bergerei
OTU_473	0.000635036	0.000299354	0.000961615	0.000244124	0.000170389	-0.000335682	0.000326578	-0.000390913	-0.000464647	0.00151782	0.830833	Prevotella	Unclassified
OTU_904	0.000460197	0.00112818	0.000349548	2.28413e-05	0.000170716	0.000667983	-0.000110648	-0.000437355	-0.00028948	0.00150547	0.831287	Planomicrobium	stackebrandtii
OTU_745	0.000517846	0.000322462	0.000826415	2.28413e-05	1.52127e-05	-0.000195384	0.000308569	-0.000495004	-0.000502633	0.00150159	0.83174	Atopostipes	Unclassified
OTU_937	0.000459268	2.75374e-05	1.07685e-05	0.000468369	0.00106982	-0.000431731	-0.0004485	9.10039e-06	0.000610555	0.00149989	0.832192	Unclassified	Unclassified
OTU_354	0.000808285	0.000298571	0.00095707	2.28413e-05	0.000851364	-0.000509713	0.000148786	-0.000785444	4.30788e-05	0.00148702	0.832641	Bacillus	kokeshiiformis/thermolactis
OTU_651	0.000460094	3.08685e-05	0.000778309	2.28413e-05	0.000169757	-0.000429225	0.000318216	-0.000437253	-0.000290336	0.00147503	0.833086	Phascolarctobacterium	Unclassified
OTU_434	0.00045961	3.10397e-05	0.000771202	2.28413e-05	0.000171575	-0.00042857	0.000311592	-0.000436769	-0.000288035	0.00146497	0.833528	Ornithinimicrobium	Unclassified
OTU_1190	0.000458272	3.08681e-05	0.000764357	2.28413e-05	0.000169921	-0.000427404	0.000306086	-0.00043543	-0.000288351	0.00145727	0.833967	Gemmiger	Unclassified
OTU_710	0.000632568	0.000570307	0.000956011	2.28413e-05	0.000170805	-6.22607e-05	0.000323443	-0.000609726	-0.000461763	0.00145719	0.834407	Turicibacter	Unclassified
OTU_285	0.00046267	0.00029959	0.000850576	2.28413e-05	1.50938e-05	-0.000163081	0.000387906	-0.000439829	-0.000447576	0.00143839	0.83484	Faecalibacterium	prausnitzii
OTU_607	0.00028863	2.75374e-05	1.07685e-05	2.28413e-05	0.000919354	-0.000261093	-0.000277862	-0.000265789	0.000630724	0.00143547	0.835273	Streptococcus	Unclassified
OTU_447	0.000288621	2.75374e-05	1.07685e-05	2.28413e-05	0.000918649	-0.000261083	-0.000277852	-0.000265779	0.000630028	0.00143474	0.835706	Streptococcus	parasuis/suis
OTU_982	0.000632395	0.000298846	0.000948808	0.000467142	1.5094e-05	-0.000333549	0.000316413	-0.000165253	-0.000617301	0.00143252	0.836138	Prevotella	Unclassified
OTU_588	0.000288456	2.75374e-05	1.07685e-05	2.28413e-05	0.000911886	-0.000260919	-0.000277688	-0.000265615	0.00062343	0.00142765	0.836569	Streptococcus	Unclassified
OTU_948	0.000401946	0.00111477	0.000233116	0.000243145	1.5094e-05	0.000712823	-0.00016883	-0.000158801	-0.000386852	0.00142731	0.836999	Unclassified	Unclassified
OTU_630	0.000288341	2.75374e-05	1.07685e-05	2.28413e-05	0.000907022	-0.000260804	-0.000277573	-0.0002655	0.00061868	0.00142256	0.837428	Streptococcus	Unclassified
OTU_823	0.000288279	2.75374e-05	1.07685e-05	2.28413e-05	0.000904847	-0.000260742	-0.000277511	-0.000265438	0.000616568	0.00142026	0.837857	Streptococcus	Unclassified
OTU_615	0.000288243	2.75374e-05	1.07685e-05	2.28429e-05	0.000902843	-0.000260706	-0.000277475	-0.0002654	0.0006146	0.00141818	0.838284	Alysiella	Unclassified
OTU_500	0.000288212	2.75374e-05	1.07685e-05	2.28413e-05	0.000901296	-0.000260674	-0.000277443	-0.000265371	0.000613084	0.00141657	0.838711	Streptococcus	Unclassified
OTU_418	0.00045999	3.81368e-05	0.000121911	0.000243801	0.000899536	-0.000421853	-0.000338079	-0.000216189	0.000439546	0.00141567	0.839138	Alysiella	Unclassified
OTU_596	0.000633474	0.00085077	0.000821607	0.000242904	1.5094e-05	0.000217297	0.000188133	-0.000390569	-0.00061838	0.00141438	0.839565	Myroides	Unclassified
OTU_1010	0.000287994	2.75374e-05	1.07685e-05	2.28413e-05	0.000893719	-0.000260457	-0.000277226	-0.000265153	0.000605725	0.00140856	0.83999	Streptococcus	Unclassified
OTU_1101	0.000287966	2.75374e-05	1.07685e-05	2.28413e-05	0.000893102	-0.000260428	-0.000277197	-0.000265124	0.000605136	0.00140789	0.840414	Streptococcus	Unclassified
OTU_911	0.000402429	2.75374e-05	1.07685e-05	0.000936572	0.000507518	-0.000374892	-0.000391661	0.000534143	0.000105088	0.00140578	0.840838	Moraxella	Unclassified
OTU_598	0.000633996	0.00113192	0.000582189	0.000242799	0.000171468	0.000497927	-5.18072e-05	-0.000391197	-0.000462528	0.00140346	0.841262	Unclassified	Unclassified
OTU_782	0.000344947	2.75374e-05	0.000121019	2.28413e-05	0.000880341	-0.000317409	-0.000223928	-0.000322106	0.000535394	0.00139884	0.841684	Cloacibacterium	Unclassified
OTU_214	0.000522489	0.000574867	0.000860028	2.28413e-05	1.52121e-05	5.23781e-05	0.000337539	-0.000499648	-0.000507277	0.00139684	0.842105	Moraxella	Unclassified
OTU_591	0.000460403	0.000851682	0.000582033	2.28413e-05	1.50937e-05	0.000391278	0.000121629	-0.000437562	-0.00044531	0.00139578	0.842526	Staphylococcus	equorum/haemolyticus
OTU_923	0.00028757	2.75374e-05	1.07685e-05	2.28413e-05	0.000877613	-0.000260032	-0.000276801	-0.000264728	0.000590043	0.00139161	0.842945	Streptococcus	Unclassified
OTU_1240	0.000457172	0.000298571	0.000809707	2.28413e-05	1.50939e-05	-0.000158601	0.000352535	-0.000434331	-0.000442078	0.00138754	0.843364	Cellulosilyticum	Unclassified
OTU_1853	0.000344149	2.75374e-05	0.000120307	2.28413e-05	0.000867217	-0.000316611	-0.000223842	-0.000321307	0.000523069	0.00138483	0.843782	Riemerella	Unclassified
OTU_135	0.000232412	2.75374e-05	1.07685e-05	0.00096559	1.50938e-05	-0.000204875	-0.000221644	0.000733178	-0.000217318	0.00137701	0.844197	Streptobacillus	Unclassified
OTU_264	0.000346371	2.75374e-05	0.000232973	0.000956602	1.50938e-05	-0.000318834	-0.000113398	0.000610231	-0.000331277	0.00137374	0.844611	Escherichia/Shigella	coli/fergusonii/flexneri/sonnei
OTU_726	0.000517384	0.000299275	0.000827686	2.28413e-05	0.000169338	-0.000218109	0.000310302	-0.000494543	-0.000348047	0.001371	0.845025	Prevotella	Unclassified
OTU_628	0.000403121	2.75374e-05	1.07685e-05	0.000701569	0.000705871	-0.000375584	-0.000392353	0.000298448	0.000302749	0.00136913	0.845438	Streptococcus	Unclassified
OTU_646	0.000403252	2.75374e-05	1.07685e-05	0.00070485	0.000700273	-0.000375714	-0.000392483	0.000301598	0.000297022	0.00136682	0.84585	Bibersteinia	trehalosi
OTU_448	0.000517868	0.000573847	0.000826497	2.28413e-05	1.50935e-05	5.59793e-05	0.00030863	-0.000495026	-0.000502774	0.00136241	0.846261	Caryophanon	Unclassified
OTU_296	0.000518342	0.000576196	0.000822361	2.28413e-05	1.50939e-05	5.78539e-05	0.00030402	-0.0004955	-0.000503248	0.00136062	0.846671	Massilia	aurea
OTU_2781	0.00028671	2.75374e-05	1.07685e-05	2.28413e-05	0.000848206	-0.000259173	-0.000275942	-0.000263869	0.000561496	0.00136048	0.847081	Streptococcus	Unclassified
OTU_2770	0.000286697	2.75374e-05	1.07685e-05	2.28413e-05	0.000848082	-0.000259159	-0.000275928	-0.000263856	0.000561385	0.00136033	0.847492	Suttonella	Unclassified
OTU_573	0.000231206	2.75374e-05	1.07685e-05	0.000942596	1.50938e-05	-0.000203668	-0.000220437	0.00071139	-0.000216112	0.00135161	0.847899	Actinobacillus	Unclassified
OTU_380	0.000403783	2.75374e-05	1.07685e-05	0.000471638	0.000913881	-0.000376245	-0.000393014	6.78556e-05	0.000510098	0.00134721	0.848306	Streptococcus	Unclassified
OTU_1140	0.000230996	2.75374e-05	1.07685e-05	0.000937909	1.50938e-05	-0.000203459	-0.000220228	0.000706912	-0.000215903	0.0013465	0.848712	Fusobacterium	Unclassified
OTU_1359	0.000230967	2.75374e-05	1.07685e-05	0.000937127	1.50938e-05	-0.00020343	-0.000220199	0.00070616	-0.000215873	0.00134566	0.849118	Fusobacterium	Unclassified
OTU_1382	0.000230869	2.75374e-05	1.07685e-05	0.00093724	1.50938e-05	-0.000203332	-0.000220101	0.000706371	-0.000215776	0.00134558	0.849523	Mycoplasma	canadense
OTU_369	0.000401494	2.75374e-05	1.07685e-05	0.000696857	0.000683068	-0.000373957	-0.000390726	0.000295362	0.000281573	0.00134162	0.849928	Moraxella	Unclassified
OTU_2226	0.000230575	2.75374e-05	1.07685e-05	0.000930634	1.50938e-05	-0.000203038	-0.000219807	0.000700059	-0.000215482	0.00133839	0.850332	Unclassified	Unclassified
OTU_1739	0.000230565	2.75374e-05	1.07685e-05	0.000927816	1.50938e-05	-0.000203027	-0.000219796	0.000697251	-0.000215471	0.00133555	0.850734	Adlercreutzia	Unclassified
OTU_359	0.000345287	2.75374e-05	0.000710357	2.28413e-05	1.52118e-05	-0.00031775	0.00036507	-0.000322446	-0.000330075	0.00133534	0.851137	Unclassified	Unclassified
OTU_1062	0.000345269	2.75374e-05	0.000709607	2.28413e-05	1.50939e-05	-0.000317732	0.000364337	-0.000322428	-0.000330176	0.00133467	0.85154	Corynebacterium	Unclassified
OTU_2734	0.000230458	2.75374e-05	1.07685e-05	0.000925943	1.50938e-05	-0.000202921	-0.000219689	0.000695485	-0.000215364	0.00133346	0.851942	Peptococcus	Unclassified
OTU_2608	0.000230415	2.75374e-05	1.07685e-05	0.000925074	1.50938e-05	-0.000202878	-0.000219647	0.000694659	-0.000215321	0.0013325	0.852344	Bacteroides	Unclassified
OTU_2970	0.000230346	2.75374e-05	1.07685e-05	0.000924941	1.50938e-05	-0.000202808	-0.000219577	0.000694595	-0.000215252	0.00133223	0.852746	Saccharofermentans	Unclassified
OTU_1095	0.00034504	2.75374e-05	0.000707218	2.28413e-05	1.51542e-05	-0.000317503	0.000362178	-0.000322199	-0.000329886	0.00133177	0.853147	Brevibacterium	Unclassified
OTU_1395	0.000344651	2.75374e-05	0.000703207	2.28413e-05	1.52125e-05	-0.000317113	0.000358556	-0.00032181	-0.000329438	0.00132692	0.853547	Fusicatenibacter	Unclassified
OTU_1502	0.000344526	2.75374e-05	0.000701958	2.28413e-05	1.52127e-05	-0.000316988	0.000357432	-0.000321685	-0.000329313	0.00132542	0.853947	Atopostipes	Unclassified
OTU_895	0.000574862	0.000298611	0.000827647	2.28413e-05	0.000331948	-0.000276251	0.000252785	-0.000552021	-0.000242914	0.00132397	0.854346	Ruminococcus	Unclassified
OTU_2232	0.0003438	2.75375e-05	0.000694605	2.28413e-05	1.50938e-05	-0.000316262	0.000350806	-0.000320958	-0.000328706	0.00131673	0.854744	Parabacteroides	Unclassified
OTU_613	0.000345681	2.75374e-05	1.07685e-05	0.000244089	0.000907631	-0.000318144	-0.000334913	-0.000101592	0.00056195	0.0013166	0.855141	Streptococcus	Unclassified
OTU_2277	0.000343746	2.75374e-05	0.000694079	2.28413e-05	1.51566e-05	-0.000316208	0.000350333	-0.000320905	-0.000328589	0.00131604	0.855537	Weissella	hellenica/paramesenteroides
OTU_272	0.000874934	0.00113123	0.000841618	2.28413e-05	0.000700928	0.000256301	-3.33162e-05	-0.000852093	-0.000174006	0.00131572	0.855934	Facklamia	Unclassified
OTU_609	0.000402684	2.75374e-05	1.07685e-05	0.000471861	0.000880019	-0.000375146	-0.000391915	6.91775e-05	0.000477335	0.00131357	0.85633	Alysiella	Unclassified
OTU_455	0.000751651	0.000573624	0.000955657	0.000240914	0.000331186	-0.000178027	0.000204006	-0.000510736	-0.000420465	0.00131323	0.856727	Unclassified	Unclassified
OTU_845	0.000517758	0.000298935	0.000834392	0.000242656	1.50935e-05	-0.000218823	0.000316634	-0.000275102	-0.000502665	0.00131322	0.857123	Prevotella	Unclassified
OTU_483	0.000288456	2.75374e-05	1.07685e-05	0.000944102	0.000171329	-0.000260919	-0.000277688	0.000655645	-0.000117127	0.00131138	0.857518	Unclassified	Unclassified
OTU_3374	0.00034299	2.75374e-05	0.000686923	2.28413e-05	1.50938e-05	-0.000315452	0.000343933	-0.000320149	-0.000327896	0.00130743	0.857912	Barnesiella	Unclassified
OTU_348	0.000403754	2.75374e-05	0.000720744	2.28413e-05	0.00017051	-0.000376216	0.00031699	-0.000380912	-0.000233243	0.00130736	0.858307	Unclassified	Unclassified
OTU_1236	0.00057303	2.75374e-05	0.000818448	0.000466819	0.000169757	-0.000545493	0.000245418	-0.000106212	-0.000403273	0.0013004	0.858699	Unclassified	Unclassified
OTU_1747	0.000287177	2.75374e-05	1.07685e-05	0.000933227	0.000168943	-0.000259639	-0.000276408	0.000646051	-0.000118233	0.00130033	0.859091	Porphyromonas	Unclassified
OTU_343	0.000346653	0.000299206	1.07685e-05	2.28413e-05	0.000939023	-4.7447e-05	-0.000335884	-0.000323811	0.00059237	0.00129951	0.859483	Alkanindiges	Unclassified
OTU_983	0.000345184	2.75374e-05	1.07685e-05	0.000243998	0.000890546	-0.000317646	-0.000334415	-0.000101186	0.000545363	0.00129861	0.859875	Streptococcus	Unclassified
OTU_1884	0.000287313	2.75374e-05	1.07685e-05	0.000929572	0.000170747	-0.000259776	-0.000276545	0.000642259	-0.000116566	0.00129515	0.860265	Prevotella	Unclassified
OTU_1885	0.000286852	2.75374e-05	1.07685e-05	0.000926045	0.000170431	-0.000259315	-0.000276084	0.000639193	-0.000116421	0.00129101	0.860655	Unclassified	Unclassified
OTU_1555	0.00040105	2.75375e-05	0.000699353	2.28413e-05	0.00016946	-0.000373512	0.000298303	-0.000378209	-0.00023159	0.00128161	0.861041	Unclassified	Unclassified
OTU_2166	0.00040069	2.75374e-05	1.07685e-05	0.000466435	0.000852177	-0.000373153	-0.000389922	6.57451e-05	0.000451486	0.00128031	0.861427	Unclassified	Unclassified
OTU_672	0.00034572	0.000298732	1.07685e-05	2.28413e-05	0.000913237	-4.69883e-05	-0.000334952	-0.000322879	0.000567516	0.00127234	0.861811	Streptococcus	Unclassified
OTU_1461	0.000344023	2.75374e-05	1.07685e-05	0.00024308	0.00086066	-0.000316486	-0.000333255	-0.000100943	0.000516636	0.00126732	0.862193	Streptococcus	Unclassified
OTU_495	0.000345674	0.000298983	1.07685e-05	2.28413e-05	0.000907349	-4.66914e-05	-0.000334906	-0.000322833	0.000561675	0.00126611	0.862575	Porphyromonas	Unclassified
OTU_636	0.000632906	0.000299258	0.000822316	2.28413e-05	0.000503558	-0.000333648	0.00018941	-0.000610065	-0.000129349	0.00126247	0.862956	Alloprevotella	Unclassified
OTU_325	0.000346711	2.75374e-05	1.07685e-05	0.000949258	0.000342432	-0.000319174	-0.000335943	0.000602547	-4.27884e-06	0.00126194	0.863336	Unclassified	Unclassified
OTU_695	0.000345543	2.75374e-05	1.07685e-05	0.000944763	0.000335929	-0.000318005	-0.000334774	0.00059922	-9.61416e-06	0.00126161	0.863717	Fusobacterium	Unclassified
OTU_545	0.00034599	2.75374e-05	1.07685e-05	0.000944556	0.000337906	-0.000318453	-0.000335222	0.000598565	-8.08421e-06	0.00126032	0.864097	Streptococcus	Unclassified
OTU_562	0.000345436	2.75374e-05	1.07685e-05	0.0009421	0.000335629	-0.000317899	-0.000334668	0.000596663	-9.80719e-06	0.00125904	0.864477	Unclassified	Unclassified
OTU_820	0.000864537	0.000298592	0.000464028	0.00115249	0.000862845	-0.000565946	-0.000400509	0.000287955	-1.69212e-06	0.0012561	0.864856	Suttonella	Unclassified
OTU_824	0.000749399	0.000319723	0.000819961	0.000241061	0.000506216	-0.000429676	7.05616e-05	-0.000508338	-0.000243183	0.00125176	0.865233	Unclassified	Unclassified
OTU_1012	0.000691154	2.75374e-05	0.000822485	0.000240183	0.000686157	-0.000663617	0.000131331	-0.000450971	-4.99673e-06	0.00125092	0.86561	Ruminococcus2	Unclassified
OTU_1494	0.000344434	2.75374e-05	1.07685e-05	0.000932161	0.000332292	-0.000316896	-0.000333665	0.000587727	-1.21414e-05	0.00125043	0.865987	Pseudobutyrivibrio	Unclassified
OTU_1232	0.000344943	2.75374e-05	1.07685e-05	0.000934207	0.000336289	-0.000317406	-0.000334175	0.000589264	-8.65408e-06	0.0012495	0.866364	Streptococcus	Unclassified
OTU_436	0.000460055	2.75374e-05	0.000121478	0.000697322	0.000691351	-0.000432518	-0.000338577	0.000237267	0.000231296	0.00123966	0.866738	Porphyromonas	Unclassified
OTU_999	0.00086395	0.000299029	0.00094155	0.000467414	0.000665589	-0.00056492	7.76007e-05	-0.000396536	-0.00019836	0.00123742	0.867111	Coprococcus	Unclassified
OTU_929	0.000459067	2.75374e-05	0.000701641	2.28413e-05	0.000333604	-0.000431529	0.000242574	-0.000436225	-0.000125463	0.00123579	0.867484	Ruminococcus2	Unclassified
OTU_408	0.000813128	0.000849662	0.000963689	0.000244549	0.000335704	3.65335e-05	0.000150561	-0.00056858	-0.000477425	0.0012331	0.867856	Unclassified	Unclassified
OTU_432	0.000576344	0.000575458	0.00082667	2.28413e-05	0.000169484	-8.86166e-07	0.000250326	-0.000553503	-0.00040686	0.00121158	0.868221	Tissierella	Unclassified
OTU_549	0.000574859	0.000568917	0.000818261	2.28413e-05	0.000169847	-5.94183e-06	0.000243402	-0.000552018	-0.000405012	0.00120637	0.868585	Alloprevotella	Unclassified
OTU_181	0.000405134	3.8139e-05	1.23368e-05	0.000714627	0.000520577	-0.000366995	-0.000392798	0.000309492	0.000115442	0.00118473	0.868943	Unclassified	Unclassified
OTU_416	0.000518934	0.000851464	0.000585492	0.000240447	1.50939e-05	0.000332531	6.65581e-05	-0.000278486	-0.00050384	0.00118141	0.869299	Prevotella	Unclassified
OTU_1161	0.000574051	0.000319606	0.000702232	2.28413e-05	0.000331163	-0.000254445	0.000128181	-0.00055121	-0.000242888	0.00117672	0.869654	Parabacteroides	Unclassified
OTU_1432	0.000457879	2.75374e-05	0.000697019	0.000243266	0.000169571	-0.000430341	0.000239141	-0.000214612	-0.000288308	0.0011724	0.870007	Roseburia	Unclassified
OTU_1208	0.000344659	2.75374e-05	1.07685e-05	0.000694411	0.000513537	-0.000317122	-0.000333891	0.000349751	0.000168878	0.00116964	0.87036	Porphyromonas	Unclassified
OTU_496	0.000402324	0.000299842	0.00070219	2.28413e-05	1.5094e-05	-0.000102482	0.000299866	-0.000379483	-0.00038723	0.00116906	0.870713	Leucobacter	Unclassified
OTU_231	0.00040513	0.000575203	0.000121086	2.28413e-05	0.000734262	0.000170073	-0.000284044	-0.000382289	0.000329132	0.00116554	0.871064	Streptococcus	Unclassified
OTU_1165	0.0004013	0.000298799	0.000699335	2.28413e-05	1.50938e-05	-0.000102501	0.000298035	-0.000378459	-0.000386206	0.0011652	0.871416	Unclassified	Unclassified
OTU_748	0.000345019	2.75374e-05	1.07685e-05	0.000700389	0.000503065	-0.000317482	-0.000334251	0.000355369	0.000158045	0.00116515	0.871767	Succiniclasticum	Unclassified
OTU_742	0.000401444	0.00029939	0.000697581	2.28413e-05	1.52128e-05	-0.000102054	0.000296137	-0.000378602	-0.000386231	0.00116302	0.872118	Petrimonas	Unclassified
OTU_1487	0.000344473	2.75374e-05	1.07685e-05	0.000697842	0.000503005	-0.000316935	-0.000333704	0.000353369	0.000158532	0.00116254	0.872468	Coprococcus	Unclassified
OTU_275	0.000231519	0.000858382	0.000122397	2.28413e-05	1.50938e-05	0.000626862	-0.000109122	-0.000208678	-0.000216425	0.00116109	0.872819	Clostridium_sensu_stricto	Unclassified
OTU_586	0.000345343	0.000852243	0.000346515	2.28413e-05	1.50938e-05	0.0005069	1.17218e-06	-0.000322502	-0.000330249	0.00116082	0.873169	Atopostipes	Unclassified
OTU_908	0.00034527	0.000848639	0.000349506	2.28413e-05	1.50938e-05	0.000503369	4.23551e-06	-0.000322429	-0.000330176	0.00116021	0.873519	Ruminococcus	Unclassified
OTU_94	0.000175091	0.000858221	1.07685e-05	2.28413e-05	1.50938e-05	0.00068313	-0.000164323	-0.00015225	-0.000159997	0.0011597	0.873868	Mycoplasma	Unclassified
OTU_308	0.000174818	0.000855405	1.07685e-05	2.28413e-05	1.50938e-05	0.000680587	-0.000164049	-0.000151976	-0.000159724	0.00115634	0.874217	Stenotrophomonas	maltophilia
OTU_768	0.000288028	0.000850783	0.000232948	2.28413e-05	1.5094e-05	0.000562755	-5.50806e-05	-0.000265187	-0.000272934	0.00115596	0.874566	Bacillus	thermolactis
OTU_1006	0.000287862	0.000849554	0.000233087	2.28413e-05	1.5094e-05	0.000561692	-5.47754e-05	-0.000265021	-0.000272768	0.00115426	0.874914	Brevibacterium	pityocampae
OTU_760	0.000231259	0.000851025	0.000121373	2.28413e-05	1.50938e-05	0.000619766	-0.000109886	-0.000208418	-0.000216165	0.00115423	0.875262	Jeotgalicoccus	Unclassified
OTU_955	0.000288054	0.000849239	0.000234027	2.28413e-05	1.50938e-05	0.000561185	-5.40268e-05	-0.000265213	-0.00027296	0.00115338	0.87561	Corynebacterium	Unclassified
OTU_303	0.000174454	0.000851664	1.07685e-05	2.28413e-05	1.50938e-05	0.00067721	-0.000163686	-0.000151613	-0.00015936	0.00115187	0.875957	Syntrophococcus	Unclassified
OTU_1223	0.000230923	0.000848946	0.00012118	2.28413e-05	1.50938e-05	0.000618023	-0.000109744	-0.000208082	-0.00021583	0.00115168	0.876304	Romboutsia	Unclassified
OTU_1867	0.000287262	0.000847282	0.000232386	2.28413e-05	1.50938e-05	0.00056002	-5.48759e-05	-0.000264421	-0.000272168	0.00115148	0.876652	Bacillus	thermolactis
OTU_1722	0.000287381	0.000847217	0.000232892	2.28413e-05	1.5094e-05	0.000559836	-5.44887e-05	-0.000264539	-0.000272287	0.00115115	0.876999	Prevotella	Unclassified
OTU_896	0.000174403	0.000850804	1.07685e-05	2.28413e-05	1.50938e-05	0.000676401	-0.000163635	-0.000151562	-0.000159309	0.00115091	0.877346	Nocardioides	Unclassified
OTU_696	0.000174278	0.000849917	1.07685e-05	2.28413e-05	1.50938e-05	0.000675639	-0.00016351	-0.000151437	-0.000159184	0.00114977	0.877693	Anaerococcus	octavius
OTU_340	0.000231034	0.000847301	0.00012199	2.28413e-05	1.50938e-05	0.000616267	-0.000109044	-0.000208193	-0.00021594	0.00114944	0.878039	Streptococcus	Unclassified
OTU_962	0.000174246	0.000849275	1.07685e-05	2.28413e-05	1.50938e-05	0.000675029	-0.000163477	-0.000151405	-0.000159152	0.00114906	0.878386	Unclassified	Unclassified
OTU_669	0.000174173	0.000848501	1.07685e-05	2.28413e-05	1.50938e-05	0.000674328	-0.000163404	-0.000151331	-0.000159079	0.00114814	0.878732	Rhodoluna	limnophila
OTU_1740	0.000174154	0.000848278	1.07685e-05	2.28413e-05	1.50938e-05	0.000674125	-0.000163385	-0.000151312	-0.00015906	0.00114788	0.879078	Curvibacter	lanceolatus
OTU_1002	0.000174134	0.000848089	1.07687e-05	2.28413e-05	1.50938e-05	0.000673955	-0.000163365	-0.000151292	-0.00015904	0.00114765	0.879425	Sanguibacter	Unclassified
OTU_2756	0.000230475	0.000845405	0.000120805	2.28413e-05	1.50938e-05	0.00061493	-0.00010967	-0.000207634	-0.000215381	0.00114762	0.879771	Ureaplasma	Unclassified
OTU_3668	0.000229994	0.000843435	0.000120544	2.28413e-05	1.5213e-05	0.000613441	-0.00010945	-0.000207153	-0.000214781	0.00114482	0.880116	Lactonifactor	Unclassified
OTU_565	0.000460445	0.000290741	0.000707189	2.28413e-05	0.000170181	-0.000169704	0.000246743	-0.000437604	-0.000290264	0.00114432	0.880461	Clostridium_sensu_stricto	cellulovorans
OTU_90	0.000461741	0.000299904	0.000713234	2.28413e-05	0.0001718	-0.000161836	0.000251493	-0.0004389	-0.00028994	0.00114217	0.880806	Moraxella	boevrei
OTU_263	0.000460086	0.000298879	0.000708389	2.28413e-05	0.000170716	-0.000161207	0.000248303	-0.000437245	-0.00028937	0.00113612	0.881148	Unclassified	Unclassified
OTU_879	0.000402164	0.000298886	1.07685e-05	0.000240606	0.000881484	-0.000103278	-0.000391396	-0.000161559	0.00047932	0.00113555	0.881491	Alysiella	Unclassified
OTU_461	0.000231639	2.75374e-05	1.07685e-05	2.28413e-05	0.000725645	-0.000204101	-0.00022087	-0.000208798	0.000494006	0.00112778	0.881831	Streptococcus	Unclassified
OTU_869	0.000345101	2.75374e-05	1.07685e-05	0.000468192	0.000697121	-0.000317564	-0.000334333	0.00012309	0.000352019	0.00112701	0.882171	Actinobacillus	Unclassified
OTU_514	0.000402899	0.000572522	0.000589864	2.28413e-05	1.52125e-05	0.000169623	0.000186965	-0.000380058	-0.000387687	0.00112433	0.88251	Bifidobacterium	merycicum
OTU_1024	0.000459371	0.000856382	0.0002954	2.28413e-05	0.00033263	0.000397011	-0.000163971	-0.00043653	-0.000126741	0.00112425	0.882849	Ruminococcus	bromii
OTU_878	0.000401947	0.000571523	0.00058556	2.28413e-05	1.52126e-05	0.000169576	0.000183613	-0.000379106	-0.000386734	0.00111903	0.883186	Unclassified	Unclassified
OTU_550	0.000231329	2.75374e-05	1.07685e-05	2.28429e-05	0.000712982	-0.000203792	-0.000220561	-0.000208486	0.000481653	0.00111449	0.883523	Neisseria	Unclassified
OTU_414	0.000754096	0.000848729	0.000841601	0.000243659	0.000335899	9.46335e-05	8.7505e-05	-0.000510436	-0.000418197	0.00111077	0.883858	Dietzia	kunjamensis/maris/schimae
OTU_1066	0.000402057	0.000306257	0.000649526	2.28413e-05	1.50938e-05	-9.57998e-05	0.00024747	-0.000379215	-0.000386963	0.00110945	0.884192	Olsenella	Unclassified
OTU_1218	0.000344539	0.00084684	0.000233267	2.28429e-05	0.000170548	0.000502301	-0.000111272	-0.000321696	-0.000173992	0.00110926	0.884527	Blautia	Unclassified
OTU_172	0.000288909	2.75374e-05	0.000596176	2.28413e-05	1.52117e-05	-0.000261371	0.000307267	-0.000266068	-0.000273697	0.0011084	0.884861	Moraxella	Unclassified
OTU_940	0.000401238	0.000845617	0.000348013	2.28413e-05	0.000169374	0.000444378	-5.3225e-05	-0.000378397	-0.000231864	0.00110786	0.885195	Oceanobacillus	Unclassified
OTU_1042	0.000231075	2.75374e-05	1.07685e-05	2.28413e-05	0.000702781	-0.000203538	-0.000220307	-0.000208234	0.000471706	0.00110378	0.885528	Streptococcus	Unclassified
OTU_279	0.000871875	0.000574662	0.000963121	0.000693331	0.000335326	-0.000297213	9.12454e-05	-0.000178544	-0.000536549	0.00110355	0.885861	Unclassified	Unclassified
OTU_1196	0.000344133	2.75374e-05	1.07685e-05	0.000467536	0.000674155	-0.000316596	-0.000333365	0.000123402	0.000330021	0.00110338	0.886194	Unclassified	Unclassified
OTU_961	0.000748488	2.75374e-05	0.00082517	0.000688829	0.000502569	-0.000720951	7.66824e-05	-5.9659e-05	-0.000245919	0.00110321	0.886526	Unclassified	Unclassified
OTU_907	0.000749319	2.75374e-05	0.000826656	0.000692889	0.000504829	-0.000721782	7.73369e-05	-5.64303e-05	-0.00024449	0.00110004	0.886858	Phascolarctobacterium	Unclassified
OTU_858	0.000287957	2.75375e-05	0.000586932	2.28413e-05	1.5094e-05	-0.000260419	0.000298976	-0.000265115	-0.000272863	0.00109737	0.887189	Sanguibacter	marinus
OTU_293	0.000519397	0.000572829	0.000717555	2.28413e-05	0.000170436	5.34321e-05	0.000198157	-0.000496556	-0.000348961	0.00109711	0.88752	Unclassified	Unclassified
OTU_746	0.000287933	2.75523e-05	0.000586475	2.28413e-05	1.50938e-05	-0.000260381	0.000298542	-0.000265092	-0.00027284	0.00109685	0.887851	Prevotella	Unclassified
OTU_1132	0.000230914	2.75374e-05	1.07685e-05	2.28413e-05	0.00069609	-0.000203376	-0.000220145	-0.000208073	0.000465176	0.00109677	0.888181	Haemophilus	Unclassified
OTU_1050	0.000287752	2.76589e-05	0.000581925	2.28413e-05	1.50938e-05	-0.000260093	0.000294174	-0.00026491	-0.000272658	0.00109183	0.888511	Unclassified	Unclassified
OTU_990	0.000230783	2.75374e-05	1.07685e-05	2.28429e-05	0.000691241	-0.000203246	-0.000220015	-0.000207941	0.000460457	0.00109166	0.88884	Unclassified	Unclassified
OTU_1138	0.000287434	2.75375e-05	0.000582149	2.28413e-05	1.50938e-05	-0.000259897	0.000294715	-0.000264593	-0.00027234	0.00109155	0.889169	Prevotella	Unclassified
OTU_1029	0.000287363	2.79805e-05	0.000580982	2.28413e-05	1.50938e-05	-0.000259382	0.000293619	-0.000264522	-0.000272269	0.00108979	0.889498	Unclassified	Unclassified
OTU_1592	0.000287301	2.75374e-05	0.000120544	2.28413e-05	0.000685106	-0.000259764	-0.000166757	-0.00026446	0.000397805	0.00108879	0.889826	Unclassified	Unclassified
OTU_2165	0.000287065	2.75374e-05	0.000579101	2.28413e-05	1.50936e-05	-0.000259528	0.000292035	-0.000264224	-0.000271972	0.00108776	0.890154	Ruminobacter	Unclassified
OTU_1818	0.000230705	2.75374e-05	1.07685e-05	2.28413e-05	0.000686734	-0.000203168	-0.000219937	-0.000207864	0.000456029	0.001087	0.890482	Unclassified	Unclassified
OTU_1879	0.000287199	2.76481e-05	0.000577202	2.28413e-05	1.52126e-05	-0.00025955	0.000290003	-0.000264357	-0.000271986	0.0010859	0.89081	Prevotella	Unclassified
OTU_1768	0.000287159	2.76482e-05	0.00057695	2.28413e-05	1.52129e-05	-0.000259511	0.000289791	-0.000264318	-0.000271947	0.00108557	0.891137	Alloprevotella	Unclassified
OTU_2397	0.000286812	2.75374e-05	0.000576847	2.28413e-05	1.50939e-05	-0.000259275	0.000290035	-0.000263971	-0.000271718	0.001085	0.891464	Nosocomiicoccus	Unclassified
OTU_499	0.00046066	0.000299632	1.07685e-05	0.000699609	0.000694565	-0.000161028	-0.000449892	0.000238949	0.000233905	0.00108377	0.891791	Alysiella	Unclassified
OTU_2195	0.000230569	2.75374e-05	1.07685e-05	2.28413e-05	0.000679913	-0.000203032	-0.000219801	-0.000207728	0.000449344	0.0010799	0.892117	Unclassified	Unclassified
OTU_921	0.000516925	2.75374e-05	0.000581928	0.00069107	0.000170433	-0.000489387	6.50034e-05	0.000174145	-0.000346491	0.00107503	0.892441	Unclassified	Unclassified
OTU_725	0.000459776	0.000298994	0.000707237	0.000243312	1.50938e-05	-0.000160782	0.000247461	-0.000216464	-0.000444682	0.00106939	0.892764	Clostridium_XlVa	Unclassified
OTU_1528	0.000401027	0.000579749	0.000524709	2.28413e-05	1.50938e-05	0.000178721	0.000123682	-0.000378186	-0.000385934	0.00106652	0.893085	Succinivibrio	Unclassified
OTU_1473	0.000458483	0.000298214	0.000703095	0.000243075	1.50933e-05	-0.000160269	0.000244611	-0.000215408	-0.00044339	0.00106368	0.893406	Alloprevotella	Unclassified
OTU_299	0.000402931	0.000855715	0.000344808	0.000243477	1.5094e-05	0.000452784	-5.81238e-05	-0.000159454	-0.000387837	0.0010582	0.893725	Gallicola	Unclassified
OTU_1533	0.00028712	0.000847489	0.00012045	0.00023987	1.50938e-05	0.000560369	-0.00016667	-4.72492e-05	-0.000272026	0.00104631	0.894041	Flavobacterium	Unclassified
OTU_612	0.000459772	0.000298662	1.07685e-05	0.000468618	0.000884834	-0.00016111	-0.000449003	8.84569e-06	0.000425062	0.00104402	0.894356	Streptococcus	Unclassified
OTU_2331	0.000343798	2.75375e-05	0.000576127	2.28413e-05	0.000169972	-0.000316261	0.000232329	-0.000320957	-0.000173826	0.00104337	0.89467	Ruminococcus	Unclassified
OTU_2619	0.000343262	2.75374e-05	0.000574304	2.28413e-05	0.000168174	-0.000315724	0.000231042	-0.00032042	-0.000175088	0.00104227	0.894985	Pseudoramibacter	Unclassified
OTU_1247	0.000458625	2.75374e-05	0.000580245	2.28413e-05	0.000500271	-0.000431087	0.00012162	-0.000435784	4.16464e-05	0.00103014	0.895295	Unclassified	Unclassified
OTU_31	0.000347268	0.000859929	0.000120835	0.000244177	0.000172049	0.000512661	-0.000226433	-0.000103091	-0.000175219	0.0010174	0.895602	Moraxella	Unclassified
OTU_1124	0.000517071	0.000572077	0.000704003	0.000243605	1.52127e-05	5.50065e-05	0.000186932	-0.000273466	-0.000501858	0.00101726	0.895909	Unclassified	Unclassified
OTU_1103	0.000230643	0.000572037	1.07685e-05	0.000470544	1.50938e-05	0.000341394	-0.000219875	0.000239901	-0.00021555	0.00101672	0.896216	Clostridium_XlVa	Unclassified
OTU_248	0.000174962	2.75374e-05	1.07685e-05	0.000715641	1.50938e-05	-0.000147424	-0.000164193	0.000540679	-0.000159868	0.00101216	0.896521	Fusobacterium	Unclassified
OTU_385	0.000231543	2.75374e-05	0.000120932	0.000711619	1.50938e-05	-0.000204005	-0.000110611	0.000480076	-0.000216449	0.00101114	0.896826	Sneathia	Unclassified
OTU_223	0.000174791	2.75374e-05	1.07685e-05	0.000712092	1.50938e-05	-0.000147253	-0.000164022	0.000537302	-0.000159697	0.00100827	0.89713	Fusobacterium	Unclassified
OTU_1259	0.000401283	2.75375e-05	0.000581004	0.000466669	1.50941e-05	-0.000373746	0.000179721	6.53857e-05	-0.000386189	0.00100504	0.897433	Alloprevotella	Unclassified
OTU_430	0.000345781	0.000573667	0.000468844	2.28413e-05	1.52127e-05	0.000227887	0.000123064	-0.000322939	-0.000330568	0.00100446	0.897736	Atopostipes	Unclassified
OTU_575	0.000230834	2.75374e-05	0.000120237	0.000705486	1.50938e-05	-0.000203296	-0.000110597	0.000474652	-0.00021574	0.00100428	0.898039	Prevotella	Unclassified
OTU_784	0.000345655	0.000573612	0.000467872	2.28413e-05	1.50938e-05	0.000227957	0.000122217	-0.000322814	-0.000330561	0.00100355	0.898341	Unclassified	Unclassified
OTU_767	0.000174556	2.75374e-05	1.07685e-05	0.000707287	1.50938e-05	-0.000147018	-0.000163787	0.000532732	-0.000159462	0.001003	0.898644	Streptococcus	Unclassified
OTU_339	0.000174541	2.75374e-05	1.07685e-05	0.000707269	1.50938e-05	-0.000147003	-0.000163772	0.000532729	-0.000159447	0.00100295	0.898946	Clostridium_XI	difficile/ghonii/sordellii
OTU_517	0.000174489	2.75374e-05	1.07685e-05	0.00070614	1.50938e-05	-0.000146952	-0.000163721	0.000531651	-0.000159395	0.00100172	0.899249	Unclassified	Unclassified
OTU_1425	0.00040172	2.75374e-05	0.00058201	2.28413e-05	0.000333558	-0.000374183	0.00018029	-0.000378879	-6.8162e-05	0.00100151	0.899551	Coprococcus	Unclassified
OTU_629	0.000174445	2.75374e-05	1.07685e-05	0.000705182	1.50938e-05	-0.000146908	-0.000163677	0.000530737	-0.000159351	0.00100067	0.899852	Porphyromonas	Unclassified
OTU_1203	0.000345024	0.000573329	0.000464169	2.28413e-05	1.50938e-05	0.000228305	0.000119146	-0.000322182	-0.00032993	0.000999563	0.900154	Alloprevotella	Unclassified
OTU_610	0.000345819	2.75374e-05	0.000590977	0.000240908	1.50938e-05	-0.000318281	0.000245159	-0.000104911	-0.000330725	0.000999075	0.900455	Facklamia	Unclassified
OTU_973	0.000174348	2.75374e-05	1.07685e-05	0.000703508	1.50938e-05	-0.000146811	-0.00016358	0.00052916	-0.000159255	0.000998805	0.900756	Streptococcus	Unclassified
OTU_1287	0.000174302	2.75374e-05	1.07685e-05	0.000703056	1.50938e-05	-0.000146765	-0.000163534	0.000528753	-0.000159209	0.000998261	0.901058	Actinobacillus	Unclassified
OTU_1534	0.000344669	0.000573248	0.000459776	2.28413e-05	1.50938e-05	0.000228579	0.000115107	-0.000321828	-0.000329575	0.000995089	0.901358	Planococcus	Unclassified
OTU_504	0.000516915	0.000574801	1.07685e-05	0.000925468	0.00049701	5.78856e-05	-0.000506147	0.000408553	-1.99047e-05	0.00099249	0.901657	Unclassified	Unclassified
OTU_2867	0.000173798	2.75374e-05	1.07685e-05	0.000696784	1.50938e-05	-0.000146261	-0.00016303	0.000522985	-0.000158704	0.00099098	0.901956	Moraxella	Unclassified
OTU_1020	0.000288028	2.75374e-05	1.07685e-05	0.000244342	0.000697486	-0.000260491	-0.00027726	-4.36867e-05	0.000409457	0.000990895	0.902255	Streptococcus	Unclassified
OTU_1529	0.00040059	2.75374e-05	0.000573844	2.28413e-05	0.000333997	-0.000373053	0.000173254	-0.000377749	-6.65926e-05	0.000990648	0.902553	Megasphaera	elsdenii
OTU_1887	0.000174067	2.75374e-05	1.07685e-05	0.00069573	1.50938e-05	-0.000146529	-0.000163298	0.000521663	-0.000158973	0.000990465	0.902852	Pyramidobacter	Unclassified
OTU_2623	0.000173776	2.75374e-05	1.07685e-05	0.000695906	1.50938e-05	-0.000146239	-0.000163008	0.00052213	-0.000158682	0.000990058	0.903151	Gemella	Unclassified
OTU_2025	0.000173998	2.75374e-05	1.07685e-05	0.000695312	1.50938e-05	-0.000146461	-0.00016323	0.000521313	-0.000158904	0.000989909	0.903449	Pseudobutyrivibrio	ruminis/xylanivorans
OTU_967	0.000287933	2.75374e-05	1.07685e-05	0.000244342	0.000694254	-0.000260396	-0.000277165	-4.35912e-05	0.000406321	0.000987472	0.903747	Actinobacillus	arthritidis/equuli/lignieresii/pleuropneumoniae/suis
OTU_1130	0.000287673	2.75374e-05	1.07685e-05	0.000243974	0.000690433	-0.000260136	-0.000276905	-4.36994e-05	0.00040276	0.000983499	0.904044	Moraxella	Unclassified
OTU_1940	0.000287225	2.75374e-05	1.07685e-05	0.000238678	0.000685669	-0.000259688	-0.000276457	-4.85473e-05	0.000398443	0.000983135	0.90434	Alysiella	Unclassified
OTU_78	0.000232193	0.000300518	1.07685e-05	0.000708273	1.50938e-05	6.83247e-05	-0.000221425	0.00047608	-0.000217099	0.000982928	0.904637	Unclassified	Unclassified
OTU_123	0.000519302	0.000572319	1.07685e-05	0.00093836	0.000520928	5.3017e-05	-0.000508534	0.000419058	1.62586e-06	0.000982234	0.904933	Mannheimia	varigena
OTU_578	0.000231171	0.00029837	1.07685e-05	0.000709119	1.50938e-05	6.71993e-05	-0.000220402	0.000477948	-0.000216077	0.000981626	0.905229	Porphyromonas	Unclassified
OTU_2826	0.000286666	2.75374e-05	1.07685e-05	0.000689033	0.000327815	-0.000259129	-0.000275898	0.000402367	4.11482e-05	0.000978542	0.905524	Unclassified	Unclassified
OTU_1031	0.000230822	0.000299029	1.07685e-05	0.000700471	1.50938e-05	6.82077e-05	-0.000220053	0.00046965	-0.000215728	0.000973638	0.905818	Streptococcus	Unclassified
OTU_2508	0.000230409	0.000298036	1.07685e-05	0.000698033	1.50938e-05	6.76272e-05	-0.00021964	0.000467625	-0.000215315	0.000970207	0.90611	Unclassified	Unclassified
OTU_678	0.000460717	0.000573763	0.000587124	2.28413e-05	0.000170865	0.000113046	0.000126407	-0.000437876	-0.000289852	0.000967181	0.906402	Blautia	Unclassified
OTU_671	0.000460113	0.000574612	0.000581881	2.28413e-05	0.0001703	0.000114498	0.000121768	-0.000437272	-0.000289813	0.000963352	0.906693	Micrococcus	Unclassified
OTU_314	0.000403088	3.08682e-05	0.000537225	0.000469242	1.50938e-05	-0.000372219	0.000134137	6.61545e-05	-0.000387994	0.000960505	0.906982	Mannheimia	haemolytica
OTU_1229	0.000287662	2.75374e-05	0.000120879	0.000700563	0.000171001	-0.000260125	-0.000166783	0.000412901	-0.000116661	0.000956469	0.907271	Filifactor	villosus
OTU_1060	0.000230753	2.75374e-05	1.07685e-05	0.000702609	0.000169374	-0.000203216	-0.000219985	0.000471856	-6.13793e-05	0.000956436	0.907559	Porphyromonas	Unclassified
OTU_902	0.000230715	2.75374e-05	1.07685e-05	0.000701237	0.000169834	-0.000203178	-0.000219947	0.000470521	-6.08809e-05	0.000954527	0.907847	Alloprevotella	Unclassified
OTU_488	0.000231132	2.75374e-05	1.07685e-05	0.00070221	0.000173154	-0.000203595	-0.000220364	0.000471077	-5.79783e-05	0.000953014	0.908134	Porphyromonas	Unclassified
OTU_1233	0.000230952	2.75374e-05	1.07685e-05	0.000701387	0.000171979	-0.000203415	-0.000220184	0.000470435	-5.89731e-05	0.000953006	0.908422	Streptococcus	Unclassified
OTU_457	0.000346115	0.000299334	0.00059257	2.28413e-05	1.50938e-05	-4.67819e-05	0.000246455	-0.000323274	-0.000331022	0.000947533	0.908708	Corynebacterium	Unclassified
OTU_693	0.000288085	2.75374e-05	1.07685e-05	0.000470488	0.000514945	-0.000260547	-0.000277316	0.000182403	0.000226861	0.000947127	0.908993	Moraxella	Unclassified
OTU_1851	0.000230701	2.75374e-05	1.07685e-05	0.000695024	0.000171472	-0.000203164	-0.000219933	0.000464323	-5.92292e-05	0.000946649	0.909279	Clostridium_XlVa	Unclassified
OTU_1147	0.000345048	0.000290227	0.000583836	2.28413e-05	1.52127e-05	-5.48214e-05	0.000238787	-0.000322207	-0.000329836	0.000945651	0.909564	Unclassified	Unclassified
OTU_226	0.000288412	2.75374e-05	1.07685e-05	0.000473144	0.000510279	-0.000260874	-0.000277643	0.000184732	0.000221868	0.000945117	0.909849	Mannheimia	Unclassified
OTU_2314	0.000230386	2.75374e-05	1.07685e-05	0.000692889	0.000170584	-0.000202848	-0.000219617	0.000462503	-5.98022e-05	0.000944771	0.910134	Schwartzia	succinivorans
OTU_702	0.000287791	2.75374e-05	1.07685e-05	0.000468607	0.000510379	-0.000260253	-0.000277022	0.000180816	0.000222588	0.00094068	0.910418	Unclassified	Unclassified
OTU_685	0.000345009	0.000298863	0.00058505	2.28413e-05	1.50938e-05	-4.61463e-05	0.000240041	-0.000322168	-0.000329915	0.00093827	0.910701	Clostridium_XlVa	Unclassified
OTU_1413	0.000287668	2.75374e-05	1.07685e-05	0.000469476	0.000506141	-0.000260131	-0.0002769	0.000181807	0.000218473	0.000937311	0.910983	Alysiella	Unclassified
OTU_1410	0.000344772	0.000298756	0.000583505	2.28413e-05	1.52126e-05	-4.60155e-05	0.000238733	-0.00032193	-0.000329559	0.000936238	0.911266	Anaerostipes	Unclassified
OTU_2295	0.000400101	2.75374e-05	0.000575002	0.000242904	0.000169029	-0.000372564	0.000174901	-0.000157197	-0.000231072	0.000935733	0.911548	Dialister	succinatiphilus
OTU_1780	0.000344427	0.000298719	0.000581038	2.28413e-05	1.52128e-05	-4.57078e-05	0.000236611	-0.000321586	-0.000329214	0.000933119	0.911829	Unclassified	Unclassified
OTU_46	0.000403965	0.00030052	0.000591563	2.28413e-05	0.000169337	-0.000103446	0.000187598	-0.000381124	-0.000234629	0.000906796	0.912103	Chryseobacterium	Unclassified
OTU_1174	0.000230894	3.81363e-05	1.23377e-05	2.28413e-05	0.000512708	-0.000192758	-0.000218557	-0.000208053	0.000281814	0.000901182	0.912375	Chryseobacterium	Unclassified
OTU_2111	0.000230441	0.000594335	0.000122438	2.28413e-05	1.50938e-05	0.000363894	-0.000108003	-0.0002076	-0.000215347	0.000894844	0.912645	Massilia	aurea
OTU_779	0.00034541	2.75374e-05	0.000467388	0.000469527	1.52125e-05	-0.000317873	0.000121978	0.000124117	-0.000330198	0.000894165	0.912914	Prevotella	Unclassified
OTU_642	0.000402317	0.000299569	0.000582305	2.28413e-05	0.000170865	-0.000102748	0.000179988	-0.000379476	-0.000231452	0.000893663	0.913184	Clostridium_XlVa	Unclassified
OTU_1435	0.000401509	0.000298837	0.000580848	2.28413e-05	0.000170388	-0.000102672	0.000179339	-0.000378667	-0.000231121	0.000891799	0.913453	Unclassified	Unclassified
OTU_1195	0.000401346	3.08685e-05	0.000527362	0.000243512	0.000169922	-0.000370477	0.000126016	-0.000157833	-0.000231423	0.00088575	0.91372	Alloprevotella	Unclassified
OTU_521	0.000288426	0.000575005	0.000348682	2.28413e-05	1.51546e-05	0.000286578	6.02556e-05	-0.000265585	-0.000273271	0.00088569	0.913987	Blautia	Unclassified
OTU_554	0.000288224	0.00057362	0.000349475	2.28413e-05	1.52127e-05	0.000285396	6.12505e-05	-0.000265383	-0.000273011	0.000885041	0.914254	Gulosibacter	chungangensis
OTU_848	0.000288082	0.000574009	0.000348125	2.28413e-05	1.50938e-05	0.000285927	6.00428e-05	-0.000265241	-0.000272988	0.000884199	0.914521	Blautia	Unclassified
OTU_752	0.000287914	0.000572898	0.000348845	2.28413e-05	1.50938e-05	0.000284984	6.09314e-05	-0.000265072	-0.00027282	0.000883808	0.914787	Unclassified	Unclassified
OTU_1079	0.000287647	0.000572204	0.000348383	2.28413e-05	1.50938e-05	0.000284557	6.07357e-05	-0.000264806	-0.000272553	0.000882651	0.915053	Frondihabitans	Unclassified
OTU_1453	0.000287678	0.000573161	0.000347346	2.28413e-05	1.50938e-05	0.000285483	5.96688e-05	-0.000264836	-0.000272584	0.000882572	0.915319	Facklamia	Unclassified
OTU_1011	0.000287734	0.000573673	0.000346508	2.28413e-05	1.50939e-05	0.000285939	5.87739e-05	-0.000264893	-0.00027264	0.000882246	0.915586	Janibacter	Unclassified
OTU_1297	0.000287203	0.000572771	0.000344825	2.28413e-05	1.52131e-05	0.000285568	5.76221e-05	-0.000264361	-0.00027199	0.000879541	0.915851	Petrimonas	Unclassified
OTU_799	0.000231193	0.000574161	1.07685e-05	2.28429e-05	0.000337621	0.000342968	-0.000220425	-0.00020835	0.000106428	0.00087817	0.916116	Bibersteinia	Unclassified
OTU_2262	0.000399441	0.000298618	0.000569455	2.28413e-05	0.000168746	-0.000100822	0.000170014	-0.000376599	-0.000230694	0.00087813	0.91638	Atopostipes	Unclassified
OTU_79	0.000232131	2.75375e-05	0.000478184	2.28413e-05	1.5094e-05	-0.000204593	0.000246053	-0.000209289	-0.000217037	0.000876973	0.916645	Moraxella	Unclassified
OTU_158	0.000231535	2.75523e-05	0.000472497	2.28413e-05	1.5094e-05	-0.000203982	0.000240962	-0.000208693	-0.000216441	0.000870078	0.916907	Unclassified	Unclassified
OTU_734	0.000231036	2.75375e-05	0.000467667	2.28413e-05	1.50938e-05	-0.000203499	0.000236631	-0.000208195	-0.000215942	0.000864267	0.917168	Phascolarctobacterium	Unclassified
OTU_884	0.000230898	2.75374e-05	0.000466292	2.28413e-05	1.50941e-05	-0.000203361	0.000235394	-0.000208057	-0.000215804	0.000862616	0.917428	Nitrolancea	Unclassified
OTU_512	0.000231093	2.76481e-05	0.000465559	2.28413e-05	1.50938e-05	-0.000203445	0.000234466	-0.000208252	-0.000215999	0.000862162	0.917688	Clostridium_XlVa	Unclassified
OTU_1724	0.000230739	2.75374e-05	0.000464265	2.28413e-05	1.50938e-05	-0.000203202	0.000233526	-0.000207898	-0.000215646	0.000860271	0.917948	Alloprevotella	Unclassified
OTU_1324	0.000230711	2.75374e-05	0.000463889	2.28413e-05	1.52127e-05	-0.000203174	0.000233178	-0.00020787	-0.000215498	0.00085972	0.918207	Arthrobacter	Unclassified
OTU_1769	0.000230652	2.75374e-05	0.000463254	2.28413e-05	1.50941e-05	-0.000203114	0.000232602	-0.00020781	-0.000215558	0.000859085	0.918466	Clostridium_XlVa	Unclassified
OTU_2208	0.000230583	2.75374e-05	0.00046239	2.28413e-05	1.5094e-05	-0.000203045	0.000231807	-0.000207742	-0.000215489	0.000858083	0.918725	Flavobacterium	Unclassified
OTU_2191	0.000230588	2.75374e-05	0.000462312	2.28413e-05	1.52128e-05	-0.00020305	0.000231724	-0.000207746	-0.000215375	0.000857896	0.918984	Unclassified	Unclassified
OTU_1760	0.000230548	2.75374e-05	0.000462042	2.28413e-05	1.50938e-05	-0.00020301	0.000231494	-0.000207707	-0.000215454	0.000857666	0.919242	Bacteroides	dorei/vulgatus
OTU_2626	0.000230512	2.75374e-05	0.000460986	2.28413e-05	1.50938e-05	-0.000202974	0.000230474	-0.00020767	-0.000215418	0.000856536	0.919501	Petrimonas	Unclassified
OTU_2565	0.000230478	2.75374e-05	0.000460937	2.28413e-05	1.52128e-05	-0.00020294	0.000230459	-0.000207636	-0.000215265	0.0008563	0.919759	Clostridium_XlVa	Unclassified
OTU_2784	0.000230475	2.75374e-05	0.000460654	2.28413e-05	1.50938e-05	-0.000202937	0.000230179	-0.000207633	-0.000215381	0.000856131	0.920017	Clostridium_XlVa	Unclassified
OTU_2607	0.000230429	2.75374e-05	0.000460426	2.28413e-05	1.50938e-05	-0.000202892	0.000229996	-0.000207588	-0.000215335	0.000855811	0.920275	Prevotella	Unclassified
OTU_2996	0.000230446	2.75374e-05	0.000460133	2.28413e-05	1.5094e-05	-0.000202909	0.000229686	-0.000207605	-0.000215352	0.000855553	0.920533	Bacteroides	xylanisolvens
OTU_2947	0.0002304	2.75374e-05	0.000459952	2.28413e-05	1.50938e-05	-0.000202862	0.000229552	-0.000207559	-0.000215306	0.000855279	0.920791	Prevotella	Unclassified
OTU_2972	0.000230422	2.75374e-05	0.000459956	2.28413e-05	1.5213e-05	-0.000202885	0.000229534	-0.000207581	-0.000215209	0.000855209	0.921049	Unclassified	Unclassified
OTU_520	0.000460357	0.000581462	0.000531572	0.000243576	1.50938e-05	0.000121105	7.12142e-05	-0.000216782	-0.000445264	0.000854365	0.921307	Unclassified	Unclassified
OTU_287	0.000345792	0.00029901	1.07685e-05	0.000243605	0.000716096	-4.67822e-05	-0.000335023	-0.000102187	0.000370305	0.000854297	0.921564	Alysiella	Unclassified
OTU_1070	0.000459355	2.75374e-05	0.000581934	0.000470289	0.000170431	-0.000431818	0.000122579	1.09344e-05	-0.000288924	0.000854254	0.921822	Mogibacterium	Unclassified
OTU_2821	0.000230307	2.75374e-05	0.000459052	2.28413e-05	1.5094e-05	-0.00020277	0.000228745	-0.000207466	-0.000215213	0.000854194	0.92208	Clostridium_sensu_stricto	bornimense
OTU_3218	0.000230335	2.75374e-05	0.00045885	2.28413e-05	1.5094e-05	-0.000202798	0.000228514	-0.000207494	-0.000215241	0.000854048	0.922337	Unclassified	Unclassified
OTU_1099	0.000458554	2.75374e-05	0.000580883	0.000467747	0.000170202	-0.000431017	0.000122329	9.19254e-06	-0.000288352	0.00085089	0.922594	Dorea	Unclassified
OTU_464	0.000403048	0.000572607	0.000470385	2.28413e-05	0.00017039	0.000169559	6.73379e-05	-0.000380206	-0.000232658	0.000849762	0.92285	Prevotella	Unclassified
OTU_3191	0.000230027	2.75374e-05	0.000454898	2.28413e-05	1.5094e-05	-0.000202489	0.000224871	-0.000207186	-0.000214933	0.000849479	0.923106	Moheibacter	Unclassified
OTU_979	0.000459097	0.000298692	0.000582663	2.28413e-05	0.000332252	-0.000160405	0.000123566	-0.000436256	-0.000126845	0.000847073	0.923362	Kurthia	gibsonii
OTU_290	0.000402397	0.000576516	0.000459988	2.28413e-05	0.000169674	0.000174119	5.75912e-05	-0.000379555	-0.000232722	0.000843988	0.923616	Unclassified	Unclassified
OTU_329	0.000403163	0.000298837	0.000593048	0.000243477	1.50941e-05	-0.000104326	0.000189885	-0.000159686	-0.000388069	0.000841966	0.92387	Turicibacter	Unclassified
OTU_747	0.000459384	0.000299346	0.000577751	2.28413e-05	0.000336773	-0.000160038	0.000118367	-0.000436543	-0.000122611	0.00083756	0.924123	Lactobacillus	ruminis
OTU_1363	0.000401486	0.000566619	0.00046261	2.28413e-05	0.000170946	0.000165133	6.11243e-05	-0.000378645	-0.00023054	0.000835442	0.924375	Butyrivibrio	Unclassified
OTU_707	0.000345425	0.000299351	1.07685e-05	0.000243957	0.000697364	-4.60746e-05	-0.000334657	-0.000101468	0.000351938	0.000834138	0.924626	Streptococcus	Unclassified
OTU_196	0.000232101	2.75374e-05	0.000121439	2.28413e-05	0.000540279	-0.000204564	-0.000110662	-0.00020926	0.000308178	0.000832663	0.924878	Moraxella	Unclassified
OTU_741	0.000401883	0.000298819	0.00058524	0.000243001	1.50938e-05	-0.000103064	0.000183357	-0.000158881	-0.000386789	0.000832092	0.925128	Alloprevotella	Unclassified
OTU_215	0.000289243	2.75374e-05	0.000473125	2.28413e-05	0.00017422	-0.000261705	0.000183882	-0.000266401	-0.000115023	0.000827011	0.925378	Moraxella	bovoculi
OTU_307	0.000174845	2.75374e-05	1.07685e-05	2.28413e-05	0.000534265	-0.000147308	-0.000164077	-0.000152004	0.00035942	0.000822809	0.925626	Streptococcus	Unclassified
OTU_2715	0.000173951	0.000580084	7.0462e-05	2.28413e-05	1.50938e-05	0.000406133	-0.000103489	-0.00015111	-0.000158857	0.000819588	0.925873	Facklamia	Unclassified
OTU_758	0.000287507	2.79805e-05	0.000464498	2.28413e-05	0.000169759	-0.000259527	0.00017699	-0.000264666	-0.000117748	0.000818932	0.92612	Trueperella	Unclassified
OTU_1569	0.000287092	2.75374e-05	0.000462159	2.28413e-05	0.00016946	-0.000259555	0.000175067	-0.000264251	-0.000117632	0.000816505	0.926366	Clostridium_IV	Unclassified
OTU_2080	0.000287153	2.75374e-05	0.000461842	2.28413e-05	0.000170346	-0.000259616	0.000174689	-0.000264312	-0.000116808	0.000815424	0.926612	Luteimonas	Unclassified
OTU_372	0.000462043	0.000573284	0.000120794	0.000706993	0.000344257	0.000111241	-0.000341249	0.00024495	-0.000117786	0.000815226	0.926858	Unclassified	Unclassified
OTU_804	0.000288175	0.000299319	1.07685e-05	0.000697931	0.000172243	1.11439e-05	-0.000277407	0.000409756	-0.000115932	0.000814239	0.927104	Succiniclasticum	Unclassified
OTU_1770	0.000286798	2.75374e-05	0.00046038	2.28413e-05	0.00016976	-0.00025926	0.000173583	-0.000263956	-0.000117037	0.000813836	0.927349	Globicatella	Unclassified
OTU_593	0.000174642	2.75374e-05	1.07685e-05	2.28413e-05	0.000525655	-0.000147105	-0.000163874	-0.000151801	0.000351013	0.000813792	0.927595	Streptococcus	Unclassified
OTU_507	0.000174615	2.75374e-05	1.07685e-05	2.28413e-05	0.000524518	-0.000147077	-0.000163846	-0.000151773	0.000349903	0.0008126	0.92784	Mannheimia	Unclassified
OTU_1067	0.000287822	2.75374e-05	0.00023247	2.28413e-05	0.000515294	-0.000260284	-5.53515e-05	-0.00026498	0.000227472	0.000808089	0.928083	Uruburuella	Unclassified
OTU_737	0.000174504	2.75374e-05	1.07685e-05	2.28413e-05	0.000519985	-0.000146966	-0.000163735	-0.000151662	0.000345481	0.000807845	0.928327	Streptococcus	Unclassified
OTU_813	0.000174493	2.75374e-05	1.07685e-05	2.28429e-05	0.000519522	-0.000146956	-0.000163725	-0.00015165	0.000345029	0.00080736	0.928571	Alysiella	Unclassified
OTU_843	0.000174485	2.75374e-05	1.07685e-05	2.28413e-05	0.000519183	-0.000146947	-0.000163716	-0.000151644	0.000344698	0.000807005	0.928814	Streptococcus	Unclassified
OTU_924	0.000174439	2.75374e-05	1.07685e-05	2.28413e-05	0.000517418	-0.000146902	-0.000163671	-0.000151598	0.000342979	0.00080515	0.929057	Actinobacillus	Unclassified
OTU_656	0.000230923	3.10405e-05	0.000411823	2.28413e-05	1.52126e-05	-0.000199883	0.0001809	-0.000208082	-0.00021571	0.000804575	0.929299	Prevotella	Unclassified
OTU_1424	0.000230753	3.08852e-05	0.000410694	2.28413e-05	1.50938e-05	-0.000199868	0.000179941	-0.000207912	-0.00021566	0.00080338	0.929542	Arcanobacterium	Unclassified
OTU_1181	0.000174386	2.75374e-05	1.07685e-05	2.28413e-05	0.000515483	-0.000146848	-0.000163617	-0.000151544	0.000341098	0.000803108	0.929784	Streptococcus	Unclassified
OTU_856	0.000174363	2.75374e-05	1.07685e-05	2.28413e-05	0.000514634	-0.000146826	-0.000163594	-0.000151522	0.000340271	0.000802212	0.930026	Streptococcus	Unclassified
OTU_1119	0.000174363	2.75374e-05	1.07685e-05	2.28413e-05	0.000514577	-0.000146825	-0.000163594	-0.000151521	0.000340214	0.000802155	0.930268	Alysiella	Unclassified
OTU_1264	0.000174316	2.75374e-05	1.07685e-05	2.28413e-05	0.000512828	-0.000146779	-0.000163548	-0.000151475	0.000338512	0.000800313	0.930509	Streptococcus	Unclassified
OTU_1109	0.000174218	2.75374e-05	1.07685e-05	2.28413e-05	0.000509198	-0.000146681	-0.000163449	-0.000151377	0.00033498	0.000796486	0.930749	Soonwooa	Unclassified
OTU_1723	0.000174194	2.75374e-05	1.07685e-05	2.28413e-05	0.000509018	-0.000146656	-0.000163425	-0.000151353	0.000334824	0.000796258	0.93099	Streptococcus	Unclassified
OTU_419	0.000460808	0.000299807	0.000120771	0.000697063	0.00051826	-0.000161	-0.000340037	0.000236255	5.74521e-05	0.000794744	0.931229	Alysiella	Unclassified
OTU_2058	0.000174122	2.75374e-05	1.07685e-05	2.28413e-05	0.000507222	-0.000146585	-0.000163354	-0.000151281	0.000333099	0.000794319	0.931469	Streptococcus	Unclassified
OTU_1614	0.000174132	2.75374e-05	1.07685e-05	2.28413e-05	0.000506779	-0.000146595	-0.000163364	-0.000151291	0.000332647	0.000793897	0.931708	Unclassified	Unclassified
OTU_568	0.000174579	0.000574493	1.07685e-05	0.000245072	1.50938e-05	0.000399914	-0.000163811	7.04927e-05	-0.000159485	0.000793703	0.931948	Actinobacillus	Unclassified
OTU_422	0.000459594	0.00029855	0.000586431	0.000243839	0.000169834	-0.000161045	0.000126836	-0.000215755	-0.00028976	0.000793396	0.932187	Brachybacterium	arcticum
OTU_684	0.000174509	0.000574048	1.07685e-05	0.00024505	1.50938e-05	0.000399539	-0.000163741	7.05405e-05	-0.000159416	0.000793236	0.932426	Streptococcus	Unclassified
OTU_2302	0.000174047	2.75374e-05	1.07685e-05	2.28413e-05	0.000505391	-0.000146509	-0.000163278	-0.000151206	0.000331344	0.000792337	0.932665	Moraxella	Unclassified
OTU_2354	0.000174025	2.75374e-05	1.07685e-05	2.28413e-05	0.000504711	-0.000146488	-0.000163256	-0.000151184	0.000330686	0.000791614	0.932904	Streptococcus	Unclassified
OTU_1812	0.000174009	2.75374e-05	1.07685e-05	2.28413e-05	0.000504458	-0.000146472	-0.000163241	-0.000151168	0.000330449	0.000791329	0.933143	Moraxella	Unclassified
OTU_2294	0.000287023	2.75374e-05	0.000232611	2.28413e-05	0.000499219	-0.000259486	-5.44125e-05	-0.000264182	0.000212196	0.000790276	0.933381	Veillonella	Unclassified
OTU_686	0.000174493	0.000574465	1.07685e-05	0.000241036	1.50938e-05	0.000399972	-0.000163725	6.65426e-05	-0.000159399	0.000789638	0.933619	Coprococcus	Unclassified
OTU_2428	0.000173899	0.000572472	1.07685e-05	0.000242794	1.50938e-05	0.000398573	-0.000163131	6.88949e-05	-0.000158805	0.000789404	0.933857	Unclassified	Unclassified
OTU_1629	0.00017394	0.000572556	1.07685e-05	0.000242656	1.50938e-05	0.000398617	-0.000163171	6.87165e-05	-0.000158846	0.00078935	0.934095	Unclassified	Unclassified
OTU_2067	0.000173917	2.75374e-05	1.07685e-05	2.28413e-05	0.000502611	-0.00014638	-0.000163149	-0.000151076	0.000328693	0.000789298	0.934333	Moraxella	Unclassified
OTU_1996	0.000173909	0.000572546	1.07685e-05	0.000242473	1.50938e-05	0.000398637	-0.000163141	6.85635e-05	-0.000158815	0.000789156	0.934571	Fluviicola	Unclassified
OTU_2233	0.000173908	2.75374e-05	1.07685e-05	2.28413e-05	0.000500456	-0.000146371	-0.00016314	-0.000151067	0.000326547	0.000787125	0.934809	Alkanindiges	Unclassified
OTU_2657	0.000173979	0.000572477	1.07685e-05	0.00023956	1.50938e-05	0.000398498	-0.00016321	6.55816e-05	-0.000158885	0.000786175	0.935046	Unclassified	Unclassified
OTU_108	0.000346047	2.75375e-05	0.000474885	2.28413e-05	0.000330947	-0.000318509	0.000128838	-0.000323206	-1.50996e-05	0.000785653	0.935283	Deinococcus	Unclassified
OTU_936	0.000230996	0.000298629	1.07685e-05	2.28413e-05	0.000517672	6.76327e-05	-0.000220228	-0.000208155	0.000286675	0.000782691	0.935519	Streptococcus	Unclassified
OTU_3840	0.000173589	2.75374e-05	1.07685e-05	2.28413e-05	0.000494908	-0.000146051	-0.00016282	-0.000150748	0.000321319	0.000780938	0.935754	Neisseria	Unclassified
OTU_3700	0.000173549	2.75374e-05	1.07685e-05	2.28429e-05	0.000494065	-0.000146012	-0.000162781	-0.000150706	0.000320516	0.000780015	0.93599	Moraxella	Unclassified
OTU_1486	0.000401034	0.000571462	0.000462964	0.000242904	1.50938e-05	0.000170428	6.19298e-05	-0.00015813	-0.00038594	0.000776428	0.936224	Coprobacter	Unclassified
OTU_614	0.000231243	0.000575082	0.000233432	2.28413e-05	1.52126e-05	0.00034384	2.18952e-06	-0.000208402	-0.00021603	0.000770461	0.936456	Blautia	Unclassified
OTU_553	0.000231011	2.75374e-05	1.07685e-05	0.000469521	0.000338844	-0.000203473	-0.000220242	0.00023851	0.000107833	0.000770059	0.936688	Kocuria	Unclassified
OTU_776	0.000231017	2.75374e-05	1.07685e-05	0.000469533	0.000338806	-0.00020348	-0.000220249	0.000238516	0.000107788	0.000770033	0.936921	Unclassified	Unclassified
OTU_594	0.00023111	0.000574247	0.00023361	2.28413e-05	1.50938e-05	0.000343137	2.50009e-06	-0.000208269	-0.000216016	0.000769922	0.937153	Clostridium_XlVa	Unclassified
OTU_451	0.000230971	0.000575278	0.000231943	2.28413e-05	1.50938e-05	0.000344307	9.71868e-07	-0.00020813	-0.000215877	0.000769285	0.937385	Tissierella	Unclassified
OTU_682	0.000230918	0.000574045	0.00023275	2.28413e-05	1.50938e-05	0.000343127	1.83243e-06	-0.000208076	-0.000215824	0.00076886	0.937617	Prevotella	Unclassified
OTU_1469	0.000230547	0.000573021	0.000232078	2.28413e-05	1.50938e-05	0.000342475	1.53089e-06	-0.000207705	-0.000215453	0.000767164	0.937848	Acinetobacter	Unclassified
OTU_770	0.00034402	2.75374e-05	0.000460621	2.28413e-05	0.000331261	-0.000316483	0.000116602	-0.000321179	-1.27593e-05	0.000767022	0.938079	Bacillus	aerius/amyloliquefaciens/licheniformis/methylotrophicus/mojavensis/oleronius/pumilus/sonorensis/subtilis
OTU_5220	0.000341313	2.75374e-05	0.000451762	2.28413e-05	0.000318335	-0.000313776	0.000110449	-0.000318472	-2.29778e-05	0.000765674	0.93831	Globicatella	Unclassified
OTU_1330	0.000230815	2.75374e-05	1.07685e-05	0.000470497	0.000332963	-0.000203277	-0.000220046	0.000239682	0.000102148	0.000765154	0.938541	Actinobacillus	Unclassified
OTU_265	0.000174291	0.000574679	0.000120516	2.28413e-05	1.50938e-05	0.000400389	-5.37745e-05	-0.000151449	-0.000159197	0.000764809	0.938772	Unclassified	Unclassified
OTU_1444	0.000174139	0.000573773	0.000120307	2.28413e-05	1.50938e-05	0.000399634	-5.38318e-05	-0.000151297	-0.000159045	0.000763808	0.939002	Paracoccus	chinensis
OTU_1907	0.000230694	2.75374e-05	1.07685e-05	0.00046888	0.000333138	-0.000203156	-0.000219925	0.000238186	0.000102445	0.000763712	0.939232	Porphyromonas	Unclassified
OTU_1116	0.000174367	0.000573881	0.000121004	2.28413e-05	1.50938e-05	0.000399513	-5.33635e-05	-0.000151526	-0.000159273	0.000763676	0.939463	Facklamia	Unclassified
OTU_2369	0.000230558	2.75374e-05	1.07685e-05	0.000468798	0.000332779	-0.000203021	-0.00021979	0.00023824	0.000102221	0.000763271	0.939693	Unclassified	Unclassified
OTU_1934	0.00023052	2.75374e-05	1.07685e-05	0.000468466	0.000333066	-0.000202982	-0.000219751	0.000237946	0.000102547	0.000763227	0.939923	Unclassified	Unclassified
OTU_1131	0.000174342	0.000573543	0.000121082	2.28413e-05	1.50938e-05	0.000399201	-5.32599e-05	-0.0001515	-0.000159248	0.00076321	0.940153	Roseburia	Unclassified
OTU_1426	0.000174255	0.000573348	0.000120951	2.28413e-05	1.5094e-05	0.000399093	-5.33033e-05	-0.000151413	-0.000159161	0.00076297	0.940383	Nitrolancea	Unclassified
OTU_1791	0.000174222	0.000573181	0.000120938	2.28413e-05	1.50938e-05	0.000398958	-5.32838e-05	-0.000151381	-0.000159128	0.000762752	0.940613	Mesorhizobium	loti
OTU_1344	0.000230726	0.000567825	0.000232341	2.28413e-05	1.5094e-05	0.000337099	1.61455e-06	-0.000207885	-0.000215632	0.000762231	0.940843	Unclassified	Unclassified
OTU_2306	0.00023054	2.75374e-05	1.07685e-05	0.000466554	0.000333952	-0.000203002	-0.000219771	0.000236014	0.000103413	0.0007622	0.941073	Unclassified	Unclassified
OTU_1687	0.000174223	0.000572774	0.000121097	2.28413e-05	1.50938e-05	0.000398551	-5.31253e-05	-0.000151381	-0.000159129	0.000762187	0.941303	Unclassified	Unclassified
OTU_1857	0.000174215	0.000572674	0.000121086	2.28413e-05	1.50938e-05	0.000398459	-5.3129e-05	-0.000151374	-0.000159121	0.000762083	0.941533	Stenotrophomonas	maltophilia
OTU_1709	0.000174217	0.00057267	0.000121119	2.28413e-05	1.50938e-05	0.000398453	-5.30972e-05	-0.000151375	-0.000159123	0.000762049	0.941763	Bacteroides	Unclassified
OTU_2482	0.000173912	0.000572495	0.00012041	2.28413e-05	1.50938e-05	0.000398583	-5.35025e-05	-0.000151071	-0.000158818	0.000761975	0.941992	Yaniella	Unclassified
OTU_885	0.000174049	0.000572388	0.000120771	2.28413e-05	1.50938e-05	0.000398339	-5.32777e-05	-0.000151207	-0.000158955	0.000761779	0.942222	Halopolyspora	Unclassified
OTU_2164	0.000173906	0.000572272	0.000120593	2.28413e-05	1.50938e-05	0.000398366	-5.33124e-05	-0.000151064	-0.000158812	0.000761555	0.942452	Staphylococcus	chromogenes
OTU_1394	0.000287355	3.08688e-05	0.00041015	2.28413e-05	0.000169906	-0.000256486	0.000122796	-0.000264513	-0.000117449	0.000761244	0.942682	Unclassified	Unclassified
OTU_2771	0.000173856	0.00057197	0.000120704	2.28413e-05	1.50938e-05	0.000398114	-5.31525e-05	-0.000151015	-0.000158762	0.000761043	0.942911	Sporosarcina	Unclassified
OTU_2278	0.000174047	0.000571883	0.000121004	2.28413e-05	1.50938e-05	0.000397836	-5.30437e-05	-0.000151206	-0.000158954	0.000761039	0.943141	Rhodococcus	cerastii/cerastrii/cercidiphylli/erythropolis/fascians/kyotonensis/yunnanensis
OTU_1535	0.00017373	0.000571565	0.000120593	2.28413e-05	1.50938e-05	0.000397835	-5.31372e-05	-0.000150889	-0.000158637	0.000760498	0.94337	Unclassified	Unclassified
OTU_4148	0.000284746	2.75374e-05	0.000229156	2.28413e-05	0.000469883	-0.000257209	-5.55905e-05	-0.000261905	0.000185137	0.00075984	0.943599	Globicatella	Unclassified
OTU_3672	0.00017348	0.000569785	0.000120854	2.28413e-05	1.50938e-05	0.000396305	-5.26261e-05	-0.000150639	-0.000158386	0.000757956	0.943828	Unclassified	Unclassified
OTU_1334	0.000287453	2.75374e-05	0.000464154	0.000240017	1.52125e-05	-0.000259916	0.000176701	-4.74364e-05	-0.000272241	0.000756293	0.944056	Butyrivibrio	Unclassified
OTU_1704	0.000286925	2.75374e-05	0.000460982	0.00023961	1.50939e-05	-0.000259388	0.000174057	-4.73145e-05	-0.000271831	0.00075259	0.944283	Unclassified	Unclassified
OTU_242	0.00017477	0.000299945	1.07685e-05	0.000476548	1.50938e-05	0.000125175	-0.000164001	0.000301778	-0.000159676	0.000750631	0.944509	Unclassified	Unclassified
OTU_538	0.000345932	0.000299638	1.07685e-05	0.000702698	0.000339205	-4.62936e-05	-0.000335163	0.000356766	-6.72647e-06	0.00074495	0.944734	Unclassified	Unclassified
OTU_1354	0.000174275	0.000299334	1.07685e-05	0.000470024	1.50938e-05	0.000125058	-0.000163507	0.000295749	-0.000159181	0.000743495	0.944958	Clostridium_IV	Unclassified
OTU_1278	0.000173902	0.000298592	1.07685e-05	0.00046874	1.50938e-05	0.00012469	-0.000163133	0.000294838	-0.000158808	0.000741469	0.945182	Unclassified	Unclassified
OTU_468	0.000461176	0.000299206	0.0001217	0.000470458	0.000691017	-0.00016197	-0.000339476	9.28221e-06	0.000229841	0.000740569	0.945405	Moraxella	Unclassified
OTU_3772	0.000173605	0.000298592	1.07685e-05	0.000465832	1.50938e-05	0.000124987	-0.000162836	0.000292227	-0.000158511	0.000738562	0.945628	Atopobium	fossor
OTU_870	0.000401821	2.75523e-05	0.00046415	0.000467564	0.000170913	-0.000374268	6.23296e-05	6.57434e-05	-0.000230907	0.000733249	0.945849	Planococcus	Unclassified
OTU_522	0.000231146	2.75374e-05	1.07685e-05	0.000242908	0.000525838	-0.000203609	-0.000220378	1.17615e-05	0.000294692	0.00073044	0.946069	Alysiella	Unclassified
OTU_649	0.000460161	0.000571779	0.000409718	2.28413e-05	0.000332343	0.000111618	-5.04425e-05	-0.00043732	-0.000127818	0.000727198	0.946289	Clostridium_sensu_stricto	Unclassified
OTU_727	0.000287926	0.000299236	0.000465159	2.28413e-05	1.52126e-05	1.13106e-05	0.000177233	-0.000265084	-0.000272713	0.000726341	0.946508	Clostridium_sensu_stricto	Unclassified
OTU_570	0.000231106	2.75374e-05	1.07685e-05	0.000243605	0.00052047	-0.000203569	-0.000220338	1.24984e-05	0.000289363	0.000725769	0.946726	Streptococcus	Unclassified
OTU_561	0.000231111	2.75374e-05	1.07685e-05	0.000243235	0.000519147	-0.000203573	-0.000220342	1.21241e-05	0.000288036	0.000724076	0.946945	Moraxella	Unclassified
OTU_412	0.000288572	3.10401e-05	0.000296452	0.000473283	1.5094e-05	-0.000257532	7.88011e-06	0.000184711	-0.000273478	0.0007236	0.947163	Mannheimia	Unclassified
OTU_1398	0.000287196	0.000298677	0.000461561	2.28413e-05	1.5094e-05	1.14815e-05	0.000174365	-0.000264355	-0.000272102	0.000722303	0.947381	Sphingobacterium	Unclassified
OTU_2150	0.000286916	0.000298326	0.000461643	2.28413e-05	1.50938e-05	1.14104e-05	0.000174727	-0.000264075	-0.000271822	0.000722034	0.947599	Mogibacterium	Unclassified
OTU_1786	0.000287047	0.0002992	0.000458908	2.28413e-05	1.50938e-05	1.21529e-05	0.000171861	-0.000264206	-0.000271953	0.000720173	0.947816	Anaerococcus	Unclassified
OTU_1861	0.000230667	0.000572488	0.000120925	2.28413e-05	0.000170181	0.000341821	-0.000109742	-0.000207825	-6.04853e-05	0.000719874	0.948033	Trueperella	Unclassified
OTU_2127	0.000286879	0.000299067	0.000458606	2.28413e-05	1.50941e-05	1.21881e-05	0.000171726	-0.000264038	-0.000271785	0.000719737	0.94825	Anaeroplasma	Unclassified
OTU_889	0.000287146	0.000299608	0.000458048	2.28413e-05	1.52131e-05	1.24613e-05	0.000170902	-0.000264305	-0.000271933	0.000719601	0.948467	Unclassified	Unclassified
OTU_2802	0.000230465	0.000571621	0.000120825	2.28413e-05	0.000169484	0.000341155	-0.00010964	-0.000207624	-6.0981e-05	0.0007194	0.948684	Fastidiosipila	Unclassified
OTU_1129	0.000230813	2.75374e-05	1.07685e-05	0.000243477	0.000512701	-0.000203276	-0.000220045	1.26642e-05	0.000281888	0.000717873	0.948901	Fusobacterium	Unclassified
OTU_92	0.000638911	0.000572019	0.000656579	0.000469002	0.000177085	-6.6892e-05	1.76676e-05	-0.00016991	-0.000461826	0.000716296	0.949117	Mycoplasma	ovipneumoniae
OTU_2485	0.000173906	0.000571738	1.07685e-05	2.28413e-05	0.000169674	0.000397831	-0.000163138	-0.000151065	-4.23183e-06	0.000716266	0.949333	Treponema	pedis
OTU_801	0.000344971	2.75374e-05	0.000465732	0.000243906	0.000170672	-0.000317434	0.000120761	-0.000101065	-0.0001743	0.00071356	0.949548	Unclassified	Unclassified
OTU_59	0.000287605	0.000562446	0.000232564	2.28413e-05	0.000170094	0.000274841	-5.50409e-05	-0.000264764	-0.000117511	0.000712157	0.949763	Moraxella	Unclassified
OTU_2823	0.00028656	0.000289369	0.000459645	2.28413e-05	1.52129e-05	2.80933e-06	0.000173085	-0.000263719	-0.000271347	0.00071096	0.949977	Oscillibacter	Unclassified
OTU_1125	0.000459559	2.75374e-05	0.000464124	0.000243576	0.00050806	-0.000432021	4.56568e-06	-0.000215983	4.85015e-05	0.000701072	0.950188	Unclassified	Unclassified
OTU_931	0.000287748	2.75374e-05	0.000120516	0.000240771	0.000512721	-0.000260211	-0.000167232	-4.69776e-05	0.000224973	0.000699393	0.950399	Alysiella	Unclassified
OTU_1991	0.000287049	3.10404e-05	0.000408789	0.000242656	1.5094e-05	-0.000256009	0.00012174	-4.43929e-05	-0.000271955	0.000694097	0.950609	Bacteroides	Unclassified
OTU_2046	0.000344224	2.75374e-05	0.000231987	0.000243633	0.000503633	-0.000316686	-0.000112237	-0.000100591	0.000159409	0.000688924	0.950816	Unclassified	Unclassified
OTU_1844	0.000287052	2.75374e-05	0.000120237	0.000243759	0.000504581	-0.000259515	-0.000166815	-4.32931e-05	0.000217529	0.000687151	0.951024	Unclassified	Unclassified
OTU_361	0.00051968	0.000307611	0.000532691	0.000243737	0.000337779	-0.000212068	1.30119e-05	-0.000275943	-0.000181901	0.000682924	0.95123	Prevotella	Unclassified
OTU_1018	0.000287865	0.000306524	0.000411934	2.28413e-05	1.5094e-05	1.86597e-05	0.000124069	-0.000265023	-0.000272771	0.000680523	0.951435	Prevotella	Unclassified
OTU_1808	0.000230386	0.000572404	0.000120516	0.000243312	1.5094e-05	0.000342018	-0.00010987	1.2926e-05	-0.000215292	0.000680106	0.95164	Alloprevotella	Unclassified
OTU_529	0.000633881	0.000298863	0.000585136	0.000470436	0.00050195	-0.000335018	-4.87447e-05	-0.000163444	-0.000131931	0.000679138	0.951845	Unclassified	Unclassified
OTU_2330	0.000286825	0.000306674	0.000406174	2.28413e-05	1.52132e-05	1.98494e-05	0.000119349	-0.000263984	-0.000271612	0.000674794	0.952048	Chlamydophila	pecorum
OTU_1015	0.000401869	0.00057244	0.00034807	2.28413e-05	0.000332344	0.000170571	-5.37993e-05	-0.000379028	-6.95259e-05	0.000672924	0.952251	Unclassified	Unclassified
OTU_425	0.000345766	0.000575335	0.00034936	0.000243512	1.50938e-05	0.000229569	3.59372e-06	-0.000102254	-0.000330672	0.000666089	0.952452	Mycoplasma	Unclassified
OTU_1436	0.000401807	2.75374e-05	0.000463874	0.000240106	0.000334168	-0.00037427	6.20665e-05	-0.000161701	-6.76395e-05	0.000665677	0.952653	Ruminococcus2	Unclassified
OTU_947	0.000344821	0.000572366	0.000349388	0.000242996	1.50938e-05	0.000227546	4.56743e-06	-0.000101824	-0.000329727	0.000663664	0.952853	Facklamia	Unclassified
OTU_1984	0.000343805	0.000571446	0.000345497	0.000238758	1.5094e-05	0.000227641	1.69233e-06	-0.000105047	-0.000328711	0.000663091	0.953053	Pseudomonas	Unclassified
OTU_194	0.000174689	2.75374e-05	0.000120671	0.000476928	1.50938e-05	-0.000147152	-5.40181e-05	0.000302238	-0.000159596	0.000663004	0.953253	Unclassified	Unclassified
OTU_839	0.000345046	0.000573235	0.000347953	0.000243796	1.5094e-05	0.000228189	2.907e-06	-0.00010125	-0.000329952	0.000662298	0.953453	Ruminococcus	Unclassified
OTU_467	0.000287965	0.000574666	0.000233051	0.000243316	1.50938e-05	0.000286701	-5.49145e-05	-4.46491e-05	-0.000272872	0.000659136	0.953652	Unclassified	Unclassified
OTU_611	0.000174598	2.75375e-05	0.000121259	0.00047298	1.50938e-05	-0.000147061	-5.33393e-05	0.000298382	-0.000159504	0.000658286	0.95385	Mycoplasma	Unclassified
OTU_1416	0.000344478	3.0868e-05	0.000410192	0.000240922	0.000169584	-0.00031361	6.5714e-05	-0.000103555	-0.000174894	0.000657773	0.954049	Unclassified	Unclassified
OTU_1478	0.000174303	2.75374e-05	0.000120964	0.00047185	1.50938e-05	-0.000146766	-5.33394e-05	0.000297547	-0.00015921	0.000656862	0.954247	Unclassified	Unclassified
OTU_1415	0.000174237	2.75374e-05	0.00012131	0.000469674	1.50938e-05	-0.000146699	-5.29266e-05	0.000295438	-0.000159143	0.000654207	0.954444	Succiniclasticum	Unclassified
OTU_1525	0.000400671	2.75374e-05	0.000458531	0.000242799	0.000335452	-0.000373133	5.78606e-05	-0.000157872	-6.52185e-05	0.000654084	0.954641	Prevotella	Unclassified
OTU_1860	0.000174061	2.75374e-05	0.000121207	0.000467144	1.52124e-05	-0.000146524	-5.28546e-05	0.000293082	-0.000158849	0.00065131	0.954838	Actinomyces	Unclassified
OTU_2512	0.000286884	2.75374e-05	0.000120615	0.000466373	0.000332225	-0.000259347	-0.000166269	0.000179489	4.53413e-05	0.000650447	0.955034	Porphyromonas	Unclassified
OTU_643	0.000286753	2.75374e-05	0.000120746	0.000465383	0.000331453	-0.000259216	-0.000166007	0.00017863	4.46997e-05	0.000648552	0.955229	Fretibacterium	Unclassified
OTU_1200	0.000174377	2.75375e-05	0.000349973	2.28413e-05	1.50938e-05	-0.00014684	0.000175596	-0.000151536	-0.000159283	0.000633255	0.95542	Kocuria	polaris/rosea
OTU_1303	0.000174345	2.75374e-05	0.000349758	2.28413e-05	1.50938e-05	-0.000146808	0.000175413	-0.000151504	-0.000159252	0.000632976	0.955611	Unclassified	Unclassified
OTU_410	0.000174325	2.75374e-05	0.000349462	2.28413e-05	1.50938e-05	-0.000146788	0.000175136	-0.000151484	-0.000159231	0.000632639	0.955802	Methylobacterium	aminovorans/endosymbiont/extorquens/organophilum/podarium/populi/pseudosasae/rhodesianum/suomiense/thiocyanatum/zatmanii
OTU_1081	0.000174321	2.75374e-05	0.000349421	2.28413e-05	1.50938e-05	-0.000146784	0.0001751	-0.00015148	-0.000159228	0.000632592	0.955993	Unclassified	Unclassified
OTU_963	0.000174317	2.75374e-05	0.000349402	2.28413e-05	1.52125e-05	-0.000146779	0.000175085	-0.000151475	-0.000159104	0.000632444	0.956184	Unclassified	Unclassified
OTU_1351	0.000174301	2.75375e-05	0.000349235	2.28413e-05	1.50938e-05	-0.000146764	0.000174934	-0.00015146	-0.000159208	0.000632366	0.956374	Roseburia	Unclassified
OTU_1312	0.000174287	2.75374e-05	0.000349191	2.28413e-05	1.50938e-05	-0.000146749	0.000174904	-0.000151446	-0.000159193	0.000632292	0.956565	Suttonella	Unclassified
OTU_1071	0.000174248	2.75374e-05	0.000348918	2.28413e-05	1.50938e-05	-0.000146711	0.00017467	-0.000151407	-0.000159154	0.000631942	0.956756	Roseburia	Unclassified
OTU_1735	0.00017422	2.75375e-05	0.000348792	2.28413e-05	1.50938e-05	-0.000146682	0.000174573	-0.000151378	-0.000159126	0.000631759	0.956946	Prevotella	Unclassified
OTU_1617	0.000174227	2.75374e-05	0.000348704	2.28413e-05	1.50938e-05	-0.000146689	0.000174477	-0.000151385	-0.000159133	0.000631685	0.957137	Micrococcus	terreus
OTU_1511	0.000174202	2.75374e-05	0.000348427	2.28413e-05	1.5094e-05	-0.000146665	0.000174225	-0.000151361	-0.000159108	0.000631359	0.957327	Prevotella	Unclassified
OTU_1537	0.000174204	2.75374e-05	0.000348422	2.28413e-05	1.52127e-05	-0.000146666	0.000174218	-0.000151362	-0.000158991	0.000631238	0.957517	Ruminococcus2	Unclassified
OTU_1821	0.000174155	2.75374e-05	0.000348285	2.28413e-05	1.50938e-05	-0.000146617	0.00017413	-0.000151313	-0.000159061	0.000631122	0.957708	Corynebacterium	Unclassified
OTU_1908	0.000174132	2.75374e-05	0.00034798	2.28413e-05	1.52124e-05	-0.000146594	0.000173848	-0.00015129	-0.000158919	0.000630652	0.957898	Ruminococcus2	Unclassified
OTU_2222	0.000174073	2.75374e-05	0.000347604	2.28413e-05	1.51551e-05	-0.000146535	0.000173531	-0.000151232	-0.000158918	0.000630216	0.958088	Unclassified	Unclassified
OTU_1565	0.000174103	2.75374e-05	0.000347554	2.28413e-05	1.52131e-05	-0.000146566	0.000173451	-0.000151262	-0.00015889	0.000630169	0.958278	Unclassified	Unclassified
OTU_1992	0.000174058	2.75374e-05	0.000347547	2.28413e-05	1.52126e-05	-0.00014652	0.000173489	-0.000151216	-0.000158845	0.000630071	0.958468	Alloprevotella	Unclassified
OTU_2190	0.000174098	2.79806e-05	0.000347703	2.28413e-05	1.50941e-05	-0.000146118	0.000173605	-0.000151257	-0.000159004	0.000629984	0.958658	Unclassified	Unclassified
OTU_1841	0.000174068	2.75374e-05	0.000347288	2.28413e-05	1.5094e-05	-0.000146531	0.000173219	-0.000151227	-0.000158974	0.000629952	0.958848	Mogibacterium	Unclassified
OTU_1639	0.000287345	2.75374e-05	0.000346911	2.28413e-05	0.000333405	-0.000259807	5.95659e-05	-0.000264503	4.606e-05	0.000629937	0.959038	Sanguibacter	Unclassified
OTU_1997	0.000174056	2.75375e-05	0.000347276	2.28413e-05	1.5094e-05	-0.000146518	0.00017322	-0.000151215	-0.000158962	0.000629916	0.959228	Anaerococcus	Unclassified
OTU_1858	0.000174046	2.75374e-05	0.000347143	2.28413e-05	1.50938e-05	-0.000146509	0.000173097	-0.000151205	-0.000158952	0.000629763	0.959418	Taibaiella	Unclassified
OTU_1375	0.000173985	2.75374e-05	0.000347209	2.28413e-05	1.50938e-05	-0.000146447	0.000173224	-0.000151143	-0.000158891	0.000629705	0.959608	Unclassified	Unclassified
OTU_1985	0.000174032	2.75374e-05	0.000347067	2.28413e-05	1.50938e-05	-0.000146494	0.000173035	-0.000151191	-0.000158938	0.000629658	0.959798	Unclassified	Unclassified
OTU_2455	0.000173983	2.75374e-05	0.000347139	2.28413e-05	1.50939e-05	-0.000146446	0.000173156	-0.000151142	-0.000158889	0.000629633	0.959988	Dorea	Unclassified
OTU_2039	0.000174025	2.75374e-05	0.000347105	2.28413e-05	1.52128e-05	-0.000146488	0.00017308	-0.000151184	-0.000158812	0.000629564	0.960178	Blautia	Unclassified
OTU_1104	0.00028713	2.75374e-05	0.000344679	2.28413e-05	0.000334992	-0.000259593	5.75486e-05	-0.000264289	4.78619e-05	0.000629292	0.960367	Unclassified	Unclassified
OTU_2606	0.000173925	2.75374e-05	0.000346902	2.28413e-05	1.52128e-05	-0.000146387	0.000172978	-0.000151083	-0.000158712	0.00062916	0.960557	Ruminococcus	Unclassified
OTU_2356	0.000173908	2.75374e-05	0.000346747	2.28413e-05	1.50941e-05	-0.00014637	0.00017284	-0.000151066	-0.000158813	0.00062909	0.960747	Unclassified	Unclassified
OTU_2510	0.000173943	2.75374e-05	0.000346676	2.28413e-05	1.5094e-05	-0.000146405	0.000172734	-0.000151101	-0.000158849	0.000629089	0.960937	Unclassified	Unclassified
OTU_2688	0.000173932	2.75375e-05	0.000346687	2.28413e-05	1.5094e-05	-0.000146394	0.000172756	-0.00015109	-0.000158838	0.000629077	0.961126	Thiopseudomonas	Unclassified
OTU_2367	0.000173966	2.75374e-05	0.000346474	2.28413e-05	1.5094e-05	-0.000146429	0.000172507	-0.000151125	-0.000158872	0.000628934	0.961316	Unclassified	Unclassified
OTU_2737	0.000173856	2.75374e-05	0.000346478	2.28413e-05	1.50938e-05	-0.000146319	0.000172622	-0.000151015	-0.000158763	0.000628719	0.961506	Unclassified	Unclassified
OTU_2504	0.000173873	2.75375e-05	0.000346443	2.28413e-05	1.50938e-05	-0.000146336	0.000172569	-0.000151032	-0.00015878	0.000628717	0.961695	Vampirovibrio	Unclassified
OTU_2488	0.000173851	2.75374e-05	0.000346402	2.28413e-05	1.50941e-05	-0.000146314	0.00017255	-0.00015101	-0.000158757	0.000628631	0.961885	Dorea	Unclassified
OTU_2989	0.000173829	2.75374e-05	0.000346221	2.28413e-05	1.5094e-05	-0.000146291	0.000172393	-0.000150987	-0.000158735	0.000628406	0.962074	Alloprevotella	Unclassified
OTU_2436	0.000173856	2.75374e-05	0.000346018	2.28413e-05	1.5094e-05	-0.000146319	0.000172162	-0.000151015	-0.000158763	0.000628259	0.962264	Unclassified	Unclassified
OTU_2168	0.000173862	2.75374e-05	0.000346006	2.28413e-05	1.5094e-05	-0.000146325	0.000172144	-0.000151021	-0.000158768	0.000628258	0.962453	Aquihabitans	Unclassified
OTU_2014	0.000173858	2.75482e-05	0.000346135	2.28413e-05	1.52127e-05	-0.000146309	0.000172278	-0.000151016	-0.000158645	0.000628248	0.962643	Planococcus	Unclassified
OTU_3077	0.000173801	2.75375e-05	0.000345955	2.28413e-05	1.50939e-05	-0.000146263	0.000172154	-0.00015096	-0.000158707	0.000628084	0.962832	Petrimonas	Unclassified
OTU_3064	0.000173786	2.75374e-05	0.00034593	2.28413e-05	1.50941e-05	-0.000146249	0.000172144	-0.000150945	-0.000158692	0.00062803	0.963022	Staphylococcus	Unclassified
OTU_2406	0.000173797	2.75374e-05	0.000345884	2.28413e-05	1.50938e-05	-0.00014626	0.000172087	-0.000150956	-0.000158703	0.000628006	0.963211	Unclassified	Unclassified
OTU_3079	0.00017377	2.75374e-05	0.000345868	2.28413e-05	1.52127e-05	-0.000146233	0.000172098	-0.000150929	-0.000158558	0.000627817	0.9634	Peptococcus	Unclassified
OTU_3314	0.000173755	2.75374e-05	0.000345633	2.28413e-05	1.52129e-05	-0.000146217	0.000171878	-0.000150913	-0.000158542	0.000627551	0.96359	Barnesiella	Unclassified
OTU_3159	0.000173749	2.75374e-05	0.00034558	2.28413e-05	1.52128e-05	-0.000146211	0.000171831	-0.000150907	-0.000158536	0.000627486	0.963779	Unclassified	Unclassified
OTU_3076	0.000173702	2.75374e-05	0.000345407	2.28413e-05	1.50938e-05	-0.000146164	0.000171705	-0.000150861	-0.000158608	0.000627338	0.963968	Moraxella	Unclassified
OTU_3364	0.000173705	2.75374e-05	0.000345372	2.28413e-05	1.50939e-05	-0.000146168	0.000171667	-0.000150864	-0.000158611	0.000627309	0.964157	Blastopirellula	Unclassified
OTU_2799	0.000173821	2.79806e-05	0.000345509	2.28413e-05	1.5094e-05	-0.00014584	0.000171688	-0.000150979	-0.000158727	0.000627234	0.964346	Gelidibacter	Unclassified
OTU_1983	0.000173713	2.75374e-05	0.000345341	2.28413e-05	1.52127e-05	-0.000146176	0.000171628	-0.000150872	-0.0001585	0.000627175	0.964536	Clostridium_sensu_stricto	butyricum
OTU_2622	0.000173678	2.75374e-05	0.000345243	2.28413e-05	1.50941e-05	-0.00014614	0.000171565	-0.000150837	-0.000158584	0.000627126	0.964725	Alloprevotella	Unclassified
OTU_3352	0.000173675	2.75374e-05	0.000345216	2.28413e-05	1.52127e-05	-0.000146137	0.000171541	-0.000150834	-0.000158462	0.000626974	0.964914	Unclassified	Unclassified
OTU_3625	0.000173633	2.75374e-05	0.000345013	2.28413e-05	1.5094e-05	-0.000146096	0.000171379	-0.000150792	-0.000158539	0.000626806	0.965103	Unclassified	Unclassified
OTU_3015	0.000173638	2.75374e-05	0.000344912	2.28413e-05	1.50939e-05	-0.0001461	0.000171275	-0.000150796	-0.000158544	0.000626715	0.965292	Guggenheimella	Unclassified
OTU_3564	0.000173633	2.75482e-05	0.00034488	2.28413e-05	1.50938e-05	-0.000146084	0.000171248	-0.000150791	-0.000158539	0.000626662	0.965481	Unclassified	Unclassified
OTU_3589	0.000173669	2.79808e-05	0.00034507	2.28413e-05	1.50938e-05	-0.000145688	0.000171402	-0.000150828	-0.000158575	0.000626493	0.96567	Unclassified	Unclassified
OTU_3811	0.000173558	2.75523e-05	0.000344531	2.28413e-05	1.5094e-05	-0.000146005	0.000170973	-0.000150716	-0.000158464	0.000626159	0.965859	Olsenella	Unclassified
OTU_2151	0.000173551	2.75374e-05	0.000344462	2.28413e-05	1.50938e-05	-0.000146014	0.000170911	-0.00015071	-0.000158457	0.000626091	0.966048	Clostridium_sensu_stricto	Unclassified
OTU_3161	0.000173535	2.75374e-05	0.000344366	2.28413e-05	1.50938e-05	-0.000145998	0.000170831	-0.000150694	-0.000158441	0.000625964	0.966236	Alloprevotella	Unclassified
OTU_3287	0.000173554	2.75374e-05	0.000344283	2.28413e-05	1.52131e-05	-0.000146016	0.00017073	-0.000150712	-0.000158341	0.000625799	0.966425	Unclassified	Unclassified
OTU_3376	0.000173506	2.75374e-05	0.000344061	2.28413e-05	1.50938e-05	-0.000145968	0.000170556	-0.000150664	-0.000158412	0.0006256	0.966614	Unclassified	Unclassified
OTU_3312	0.000173539	2.75374e-05	0.000343956	2.28413e-05	1.5094e-05	-0.000146002	0.000170417	-0.000150698	-0.000158445	0.000625563	0.966802	Unclassified	Unclassified
OTU_2252	0.000173472	2.75374e-05	0.000343708	2.28413e-05	1.5094e-05	-0.000145934	0.000170236	-0.00015063	-0.000158378	0.000625179	0.966991	Barnesiella	Unclassified
OTU_3590	0.000173461	2.75374e-05	0.000343672	2.28413e-05	1.5094e-05	-0.000145924	0.000170211	-0.00015062	-0.000158367	0.000625122	0.967179	Barnesiella	Unclassified
OTU_589	0.000459333	0.000573545	0.000462059	0.000243477	0.000170475	0.000114212	2.7262e-06	-0.000215856	-0.000288858	0.000621652	0.967367	Nitrolancea	Unclassified
OTU_493	0.000288639	0.000575387	0.000121097	0.000244081	0.000172083	0.000286748	-0.000167541	-4.45578e-05	-0.000116556	0.000615403	0.967553	Atopostipes	Unclassified
OTU_134	0.000231885	2.75375e-05	0.000122094	0.000473297	0.000172453	-0.000204347	-0.00010979	0.000241412	-5.94314e-05	0.000614981	0.967738	Escherichia/Shigella	Unclassified
OTU_1057	0.000287182	0.000571929	0.000120615	0.000240659	0.000170202	0.000284747	-0.000166567	-4.65233e-05	-0.00011698	0.000614817	0.967923	Dorea	Unclassified
OTU_267	0.000231704	0.000299865	0.000352284	2.28413e-05	1.52124e-05	6.8161e-05	0.00012058	-0.000208863	-0.000216492	0.000614095	0.968109	Unclassified	Unclassified
OTU_1091	0.000400617	0.000298526	0.000461363	2.28413e-05	0.000327561	-0.000102091	6.07464e-05	-0.000377776	-7.30557e-05	0.000613668	0.968294	Oscillibacter	Unclassified
OTU_2075	0.000400762	0.000298571	0.000460337	0.000466626	1.52127e-05	-0.000102191	5.95752e-05	6.58641e-05	-0.00038555	0.00061318	0.968479	Lactobacillus	ruminis
OTU_560	0.000231196	0.000298597	0.000352179	2.28413e-05	1.50938e-05	6.74015e-05	0.000120983	-0.000208354	-0.000216102	0.000612841	0.968663	Romboutsia	sedimentorum
OTU_1447	0.00040161	0.000298886	0.000463	2.28413e-05	0.000332487	-0.000102724	6.13905e-05	-0.000378769	-6.91233e-05	0.000612006	0.968848	Unclassified	Unclassified
OTU_564	0.000174652	2.75374e-05	1.07685e-05	0.000474062	0.000173139	-0.000147114	-0.000163883	0.000299411	-1.51228e-06	0.00061192	0.969033	Unclassified	Unclassified
OTU_221	0.000174693	2.75374e-05	1.07685e-05	0.000473536	0.000172924	-0.000147156	-0.000163925	0.000298842	-1.7697e-06	0.000611693	0.969217	Unclassified	Unclassified
OTU_2010	0.000174105	2.75374e-05	1.07685e-05	0.000470977	0.000169834	-0.000146567	-0.000163336	0.000296872	-4.27073e-06	0.000611047	0.969401	Succiniclasticum	Unclassified
OTU_2370	0.000230515	2.75374e-05	0.000120871	0.000468257	0.00017006	-0.000202977	-0.000109644	0.000237742	-6.04552e-05	0.000610818	0.969586	Unclassified	Unclassified
OTU_969	0.000230928	0.000298732	0.000349741	2.28413e-05	1.5094e-05	6.78042e-05	0.000118813	-0.000208087	-0.000215834	0.000610538	0.96977	Dietzia	maris
OTU_739	0.000230926	0.000298732	0.000349707	2.28413e-05	1.52125e-05	6.78059e-05	0.000118781	-0.000208085	-0.000215714	0.000610385	0.969954	Corynebacterium	Unclassified
OTU_949	0.000174295	2.75374e-05	1.07685e-05	0.00047067	0.000170747	-0.000146758	-0.000163527	0.000296374	-3.54861e-06	0.000610208	0.970138	Unclassified	Unclassified
OTU_1187	0.000230903	0.000298915	0.000349031	2.28413e-05	1.50941e-05	6.80126e-05	0.000118128	-0.000208061	-0.000215809	0.000610011	0.970322	Enteractinococcus	Unclassified
OTU_1205	0.000174394	2.75374e-05	1.07685e-05	0.000471012	0.000171598	-0.000146856	-0.000163625	0.000296619	-2.79572e-06	0.000609896	0.970506	Streptococcus	Unclassified
OTU_2060	0.000174058	2.75374e-05	1.07685e-05	0.000470073	0.000170094	-0.000146521	-0.000163289	0.000296016	-3.96427e-06	0.00060979	0.97069	Unclassified	Unclassified
OTU_2889	0.000173799	2.75374e-05	1.07685e-05	0.000469234	0.000168746	-0.000146262	-0.000163031	0.000295435	-5.05307e-06	0.000609781	0.970874	Alloprevotella	Unclassified
OTU_1800	0.000174011	2.75374e-05	1.07685e-05	0.000469565	0.000169906	-0.000146474	-0.000163242	0.000295555	-4.10538e-06	0.000609376	0.971057	Christensenella	Unclassified
OTU_1100	0.000230886	0.000299172	0.00034809	2.28413e-05	1.50938e-05	6.82859e-05	0.000117204	-0.000208044	-0.000215792	0.000609327	0.971241	Unclassified	Unclassified
OTU_1994	0.000174154	2.75374e-05	1.07685e-05	0.000470272	0.000170963	-0.000146616	-0.000163385	0.000296118	-3.19037e-06	0.00060931	0.971425	Unclassified	Unclassified
OTU_2473	0.000173991	2.75374e-05	1.07685e-05	0.000469848	0.000170252	-0.000146454	-0.000163223	0.000295857	-3.7388e-06	0.000609273	0.971609	Prevotella	Unclassified
OTU_875	0.000230904	0.000299569	0.000347228	2.28413e-05	1.50938e-05	6.86652e-05	0.000116324	-0.000208063	-0.00021581	0.000608862	0.971792	Corynebacterium	Unclassified
OTU_1345	0.000230802	0.000299253	0.000347444	2.28413e-05	1.50938e-05	6.8451e-05	0.000116642	-0.000207961	-0.000215708	0.000608762	0.971976	Unclassified	Unclassified
OTU_1459	0.000230748	0.000299004	0.00034754	2.28413e-05	1.50938e-05	6.82563e-05	0.000116792	-0.000207907	-0.000215654	0.000608609	0.972159	Devosia	Unclassified
OTU_3529	0.000229967	0.000304565	0.000341472	2.28413e-05	1.50941e-05	7.45982e-05	0.000111505	-0.000207126	-0.000214873	0.000608102	0.972343	Atopostipes	Unclassified
OTU_1077	0.000174111	2.75374e-05	1.07685e-05	0.00046886	0.000170716	-0.000146574	-0.000163343	0.000294749	-3.39531e-06	0.000608061	0.972526	Gemella	Unclassified
OTU_1897	0.000174054	2.75374e-05	1.07685e-05	0.000468664	0.000170618	-0.000146517	-0.000163285	0.00029461	-3.4355e-06	0.000607848	0.97271	Alloprevotella	Unclassified
OTU_1635	0.00023057	0.000298611	0.00034684	2.28413e-05	1.5094e-05	6.80414e-05	0.00011627	-0.000207728	-0.000215476	0.000607515	0.972893	Enterococcus	Unclassified
OTU_3734	0.000173625	2.75374e-05	1.07685e-05	0.000467573	0.000169374	-0.000146087	-0.000162856	0.000293948	-4.25087e-06	0.000607143	0.973076	Kandleria	vitulina
OTU_2925	0.000173699	2.75374e-05	1.07685e-05	0.000467892	0.000169906	-0.000146161	-0.00016293	0.000294193	-3.79311e-06	0.000607077	0.973259	Unclassified	Unclassified
OTU_2624	0.000230494	0.000298442	0.000346445	2.28413e-05	1.5094e-05	6.79487e-05	0.000115952	-0.000207652	-0.0002154	0.000606952	0.973442	Unclassified	Unclassified
OTU_1995	0.000230413	0.000298138	0.000346593	2.28413e-05	1.50941e-05	6.77249e-05	0.00011618	-0.000207572	-0.000215319	0.000606796	0.973625	Coprococcus	Unclassified
OTU_1666	0.000174158	2.75374e-05	1.07685e-05	0.0004684	0.000171649	-0.00014662	-0.000163389	0.000294242	-2.50846e-06	0.00060676	0.973808	Unclassified	Unclassified
OTU_1036	0.000230464	0.000298692	0.000346054	2.28413e-05	1.5213e-05	6.82278e-05	0.00011559	-0.000207623	-0.000215251	0.000606692	0.973991	Nocardioides	Unclassified
OTU_3260	0.00017368	2.75374e-05	1.07685e-05	0.000467487	0.000170035	-0.000146142	-0.000162911	0.000293807	-3.64503e-06	0.000606506	0.974174	Unclassified	Unclassified
OTU_2994	0.000173709	2.75374e-05	1.07685e-05	0.00046704	0.000169674	-0.000146172	-0.000162941	0.000293331	-4.03479e-06	0.000606478	0.974357	Actinomyces	Unclassified
OTU_2020	0.000230403	0.000298894	0.000345472	2.28413e-05	1.5094e-05	6.8491e-05	0.000115069	-0.000207562	-0.000215309	0.000606431	0.97454	Unclassified	Unclassified
OTU_622	0.000517046	2.75374e-05	0.00046202	0.000469925	0.000502359	-0.000489508	-5.50256e-05	-4.712e-05	-1.46866e-05	0.00060634	0.974723	Unclassified	Unclassified
OTU_1326	0.000174267	2.75374e-05	1.07685e-05	0.000468542	0.000172542	-0.00014673	-0.000163499	0.000294275	-1.72546e-06	0.000606229	0.974905	Alysiella	Unclassified
OTU_708	0.000174534	0.000299393	1.07685e-05	2.28413e-05	0.000340431	0.000124859	-0.000163766	-0.000151693	0.000165897	0.000606215	0.975088	Bibersteinia	Unclassified
OTU_2801	0.000230321	0.000298799	0.000344908	2.28413e-05	1.50938e-05	6.8478e-05	0.000114587	-0.00020748	-0.000215227	0.000605772	0.975271	Coprobacter	Unclassified
OTU_1852	0.000230362	0.000298706	0.000344549	2.28413e-05	1.50938e-05	6.83444e-05	0.000114187	-0.00020752	-0.000215268	0.000605319	0.975454	Unclassified	Unclassified
OTU_3097	0.000173748	2.75374e-05	1.07685e-05	0.000466439	0.000170548	-0.000146211	-0.00016298	0.00029269	-3.20076e-06	0.000605082	0.975636	Unclassified	Unclassified
OTU_874	0.000174297	2.75374e-05	1.07685e-05	0.000468033	0.000173336	-0.00014676	-0.000163529	0.000293735	-9.61553e-07	0.000604985	0.975818	Streptococcus	Unclassified
OTU_3646	0.000173563	2.75374e-05	1.07685e-05	0.000465899	0.000169757	-0.000146026	-0.000162795	0.000292336	-3.8057e-06	0.000604962	0.976001	Bacteroides	Unclassified
OTU_3346	0.000173425	2.75374e-05	1.07685e-05	0.000465397	0.000169108	-0.000145887	-0.000162656	0.000291973	-4.31665e-06	0.000604833	0.976183	Unclassified	Unclassified
OTU_1685	0.000230239	0.000299126	0.000343609	2.28413e-05	1.5094e-05	6.88875e-05	0.00011337	-0.000207398	-0.000215145	0.0006048	0.976366	Unclassified	Unclassified
OTU_435	0.000230702	0.000289819	0.000347268	2.28413e-05	1.52126e-05	5.91167e-05	0.000116566	-0.000207861	-0.00021549	0.000599033	0.976546	Enteractinococcus	Unclassified
OTU_863	0.000344857	0.000299522	0.000462453	0.000243938	1.52128e-05	-4.53355e-05	0.000117596	-0.000100919	-0.000329644	0.000593494	0.976725	Unclassified	Unclassified
OTU_1040	0.000231074	2.75374e-05	0.000349848	2.28413e-05	0.000171585	-0.000203537	0.000118773	-0.000208233	-5.94897e-05	0.000590033	0.976903	Bifidobacterium	boum
OTU_1288	0.000230931	2.75375e-05	0.00034885	2.28413e-05	0.000171276	-0.000203394	0.000117919	-0.00020809	-5.96552e-05	0.000589058	0.977081	Facklamia	Unclassified
OTU_2769	0.000230476	2.75374e-05	0.000345555	2.28413e-05	0.000170387	-0.000202939	0.000115079	-0.000207635	-6.00887e-05	0.000585741	0.977258	Prevotella	Unclassified
OTU_2736	0.000230332	2.75374e-05	0.000344311	2.28413e-05	0.000170057	-0.000202795	0.000113979	-0.000207491	-6.02754e-05	0.000584541	0.977434	Rhodopirellula	Unclassified
OTU_1188	0.000287674	0.000306506	0.000181068	0.000471314	1.50938e-05	1.88319e-05	-0.000106607	0.00018364	-0.000272581	0.000581659	0.977609	Saccharofermentans	Unclassified
OTU_145	0.000230733	0.000306151	0.000295663	2.28413e-05	1.50938e-05	7.54174e-05	6.49302e-05	-0.000207892	-0.000215639	0.000563879	0.977779	Unclassified	Unclassified
OTU_821	0.000288218	0.000298966	1.07685e-05	0.000244775	0.000513958	1.07481e-05	-0.000277449	-4.34427e-05	0.00022574	0.00055738	0.977948	Streptococcus	Unclassified
OTU_3042	0.000343296	0.00055987	0.000121255	0.000242794	0.000327205	0.000216574	-0.00022204	-0.000100502	-1.60906e-05	0.000555207	0.978115	Clostridium_XVIII	Unclassified
OTU_1064	0.000230988	2.75374e-05	0.000349878	0.000243906	1.5094e-05	-0.00020345	0.00011889	1.29183e-05	-0.000215894	0.000551152	0.978281	Unclassified	Unclassified
OTU_1717	0.000230777	2.75374e-05	0.00034805	0.000243872	1.52126e-05	-0.00020324	0.000117273	1.30945e-05	-0.000215565	0.000549172	0.978447	Ruminococcus	Unclassified
OTU_1826	0.000230696	2.75374e-05	0.00034835	0.000243358	1.5094e-05	-0.000203158	0.000117654	1.26623e-05	-0.000215602	0.000549076	0.978612	Unclassified	Unclassified
OTU_662	0.000174547	2.75374e-05	1.07685e-05	0.000244374	0.000342668	-0.000147009	-0.000163778	6.98274e-05	0.000168121	0.000548736	0.978778	Streptococcus	Unclassified
OTU_1106	0.000230486	2.75374e-05	0.000346889	0.000243075	1.50941e-05	-0.000202948	0.000116403	1.25895e-05	-0.000215392	0.000547333	0.978943	Acinetobacter	lwoffii
OTU_1092	0.00017441	2.75374e-05	1.07685e-05	0.000244806	0.000337828	-0.000146872	-0.000163641	7.0396e-05	0.000163419	0.000544328	0.979107	Moraxella	Unclassified
OTU_744	0.00040147	0.000298999	0.00012118	0.000469416	0.000494913	-0.00010247	-0.00028029	6.79466e-05	9.34431e-05	0.00054415	0.979271	Porphyromonas	Unclassified
OTU_1096	0.000174234	2.75374e-05	1.07685e-05	0.000243922	0.000337338	-0.000146696	-0.000163465	6.96886e-05	0.000163104	0.000542954	0.979435	Porphyromonas	Unclassified
OTU_880	0.000174348	2.75374e-05	1.07685e-05	0.000239086	0.000341475	-0.000146811	-0.00016358	6.47373e-05	0.000167127	0.000542255	0.979599	Streptococcus	Unclassified
OTU_2110	0.000230404	2.75374e-05	0.000345844	0.000238945	1.5094e-05	-0.000202867	0.00011544	8.54092e-06	-0.00021531	0.000542158	0.979762	Unclassified	Unclassified
OTU_738	0.000174384	2.75374e-05	1.07685e-05	0.000245429	0.000334856	-0.000146846	-0.000163615	7.10452e-05	0.000160472	0.000541979	0.979926	Mannheimia	Unclassified
OTU_1814	0.000174128	2.75374e-05	1.07685e-05	0.000243712	0.000336264	-0.00014659	-0.000163359	6.95844e-05	0.000162136	0.00054167	0.980089	Unclassified	Unclassified
OTU_2019	0.000174146	2.75374e-05	1.07685e-05	0.000244044	0.000335274	-0.000146608	-0.000163377	6.98979e-05	0.000161128	0.000541012	0.980252	Streptococcus	Unclassified
OTU_1361	0.000174178	2.75374e-05	1.07685e-05	0.000244588	0.000333524	-0.00014664	-0.000163409	7.04101e-05	0.000159346	0.000539806	0.980415	Alysiella	Unclassified
OTU_2483	0.000173978	2.75374e-05	1.07685e-05	0.000243922	0.000333171	-0.000146441	-0.00016321	6.99443e-05	0.000159193	0.000538787	0.980577	Streptococcus	Unclassified
OTU_2149	0.000173949	2.75374e-05	1.07685e-05	0.00024355	0.00033346	-0.000146411	-0.00016318	6.96012e-05	0.000159512	0.000538704	0.98074	Streptococcus	Unclassified
OTU_1328	0.000173902	2.75374e-05	1.07685e-05	0.000243358	0.000333352	-0.000146365	-0.000163134	6.94559e-05	0.00015945	0.000538405	0.980902	Porphyromonas	Unclassified
OTU_2417	0.000173972	2.75374e-05	1.07685e-05	0.000244167	0.000332163	-0.000146435	-0.000163204	7.01949e-05	0.000158191	0.000538025	0.981064	Streptococcus	Unclassified
OTU_1952	0.000174111	2.75374e-05	1.07685e-05	0.000241003	0.000332643	-0.000146574	-0.000163343	6.68917e-05	0.000158533	0.00053534	0.981226	Sporobacter	Unclassified
OTU_1649	0.000173964	2.75374e-05	1.07685e-05	0.000241353	0.000327815	-0.000146426	-0.000163195	6.73893e-05	0.000153851	0.000530862	0.981386	Unclassified	Unclassified
OTU_1810	0.000230295	3.13512e-05	0.000293962	2.28413e-05	0.000169762	-0.000198944	6.3667e-05	-0.000207454	-6.05329e-05	0.000530598	0.981546	Unclassified	Unclassified
OTU_972	0.000288017	0.000298768	1.07685e-05	0.000469316	0.000339595	1.0751e-05	-0.000277248	0.000181299	5.15781e-05	0.000520876	0.981703	Moraxella	Unclassified
OTU_1110	0.000230883	2.75374e-05	0.000233323	2.28413e-05	0.00033734	-0.000203346	2.43936e-06	-0.000208042	0.000106456	0.000520284	0.98186	Lactobacillus	Unclassified
OTU_2189	0.000230603	2.75374e-05	0.000232276	2.28413e-05	0.000334955	-0.000203065	1.67321e-06	-0.000207761	0.000104352	0.000516852	0.982016	Moraxella	Unclassified
OTU_1170	0.000287689	0.000299266	1.07685e-05	0.00047126	0.000330433	1.15779e-05	-0.00027692	0.000183571	4.27442e-05	0.000514813	0.982171	Ruminobacter	amylophilus
OTU_2009	0.000174146	2.75374e-05	0.000121024	2.28413e-05	0.000334696	-0.000146609	-5.31223e-05	-0.000151305	0.000160549	0.000511585	0.982326	Micrococcus	lylae
OTU_1781	0.000174108	2.75374e-05	0.000121052	2.28413e-05	0.000333713	-0.000146571	-5.30557e-05	-0.000151267	0.000159605	0.000510498	0.982479	Unclassified	Unclassified
OTU_2870	0.00017382	2.75374e-05	0.000120958	2.28413e-05	0.000329865	-0.000146283	-5.28626e-05	-0.000150979	0.000156045	0.000506169	0.982632	Desulfovibrio	vulgaris
OTU_3896	0.000173558	3.81345e-05	0.000232818	2.28413e-05	1.52129e-05	-0.000135423	5.92604e-05	-0.000150716	-0.000158345	0.000503745	0.982784	Oceanobacillus	Unclassified
OTU_513	0.000174549	0.00029976	0.000234322	2.28413e-05	1.50938e-05	0.000125211	5.97732e-05	-0.000151708	-0.000159455	0.000496147	0.982934	Ornithinimicrobium	Unclassified
OTU_790	0.000174452	0.000298922	0.000235023	2.28413e-05	1.5094e-05	0.00012447	6.05705e-05	-0.000151611	-0.000159358	0.00049601	0.983083	Moraxella	Unclassified
OTU_751	0.000174476	0.000299362	0.000234382	2.28413e-05	1.50938e-05	0.000124887	5.99065e-05	-0.000151635	-0.000159382	0.00049581	0.983233	Pseudarcicella	Unclassified
OTU_660	0.000174356	0.000298662	0.000234877	2.28413e-05	1.50938e-05	0.000124307	6.05216e-05	-0.000151514	-0.000159262	0.000495604	0.983382	Blautia	Unclassified
OTU_502	0.000174449	0.000299828	0.000233602	2.28413e-05	1.50938e-05	0.000125379	5.91525e-05	-0.000151608	-0.000159355	0.000495495	0.983532	Neisseria	flava/macacae/mucosa/perflava/sicca
OTU_1313	0.00017436	0.000298989	0.000234305	2.28413e-05	1.50938e-05	0.000124629	5.99449e-05	-0.000151518	-0.000159266	0.000495358	0.983681	Unclassified	Unclassified
OTU_775	0.000174421	0.000299615	0.000233584	2.28413e-05	1.5094e-05	0.000125194	5.91632e-05	-0.00015158	-0.000159327	0.000495264	0.98383	Enteractinococcus	Unclassified
OTU_831	0.000231069	0.000299458	0.000120654	2.28413e-05	0.000339227	6.83886e-05	-0.000110415	-0.000208228	0.000108158	0.00049519	0.98398	Streptococcus	Unclassified
OTU_970	0.000174395	0.000299479	0.000233645	2.28413e-05	1.50938e-05	0.000125085	5.92501e-05	-0.000151554	-0.000159301	0.000495189	0.984129	Ornithinimicrobium	Unclassified
OTU_1634	0.000174224	0.000298732	0.000234016	2.28413e-05	1.50938e-05	0.000124508	5.97918e-05	-0.000151382	-0.00015913	0.000494813	0.984278	Blautia	Unclassified
OTU_1428	0.000174222	0.000298929	0.000233801	2.28413e-05	1.5094e-05	0.000124707	5.95789e-05	-0.00015138	-0.000159128	0.000494794	0.984428	Clostridium_XlVa	Unclassified
OTU_1708	0.000174248	0.000298886	0.000233772	2.28413e-05	1.50938e-05	0.000124638	5.95241e-05	-0.000151407	-0.000159154	0.000494723	0.984577	Clostridium_sensu_stricto	Unclassified
OTU_1155	0.000174302	0.000299302	0.000233422	2.28413e-05	1.52124e-05	0.000125	5.91197e-05	-0.000151461	-0.00015909	0.00049467	0.984726	Sporobacter	Unclassified
OTU_1761	0.000174178	0.000298844	0.000233723	2.28413e-05	1.50938e-05	0.000124666	5.95447e-05	-0.000151337	-0.000159085	0.000494632	0.984875	Unclassified	Unclassified
OTU_1452	0.000174269	0.000299186	0.000233374	2.28413e-05	1.50938e-05	0.000124917	5.91043e-05	-0.000151428	-0.000159175	0.000494625	0.985024	Unclassified	Unclassified
OTU_792	0.000174309	0.000299678	0.000232878	2.28413e-05	1.5094e-05	0.00012537	5.85697e-05	-0.000151467	-0.000159215	0.000494621	0.985174	Pseudomonas	Unclassified
OTU_1393	0.000174225	0.000299105	0.000233296	2.28413e-05	1.50938e-05	0.00012488	5.90709e-05	-0.000151384	-0.000159131	0.000494466	0.985323	Clostridium_XlVb	Unclassified
OTU_1616	0.000174208	0.000299234	0.000233086	2.28413e-05	1.50938e-05	0.000125026	5.88775e-05	-0.000151367	-0.000159114	0.000494385	0.985472	Unclassified	Unclassified
OTU_1711	0.000174201	0.000299096	0.000233335	2.28413e-05	1.52125e-05	0.000124895	5.91338e-05	-0.00015136	-0.000158989	0.000494377	0.985621	Prevotella	Unclassified
OTU_1604	0.000174113	0.0002985	0.000233777	2.28413e-05	1.50938e-05	0.000124387	5.96634e-05	-0.000151272	-0.000159019	0.000494342	0.98577	Unclassified	Unclassified
OTU_1518	0.000174232	0.00029929	0.000232951	2.28413e-05	1.50941e-05	0.000125057	5.8719e-05	-0.000151391	-0.000159138	0.000494306	0.985919	Coprococcus	Unclassified
OTU_1194	0.000174243	0.000299185	0.00023302	2.28413e-05	1.52127e-05	0.000124941	5.87764e-05	-0.000151402	-0.000159031	0.00049415	0.986068	Corynebacterium	urealyticum
OTU_1893	0.000173994	0.000298214	0.00023383	2.28413e-05	1.50938e-05	0.00012422	5.98359e-05	-0.000151153	-0.0001589	0.000494109	0.986217	Carnobacterium	Unclassified
OTU_2358	0.000174006	0.000298743	0.000233256	2.28413e-05	1.50938e-05	0.000124737	5.92504e-05	-0.000151164	-0.000158912	0.000494064	0.986366	Unclassified	Unclassified
OTU_2126	0.000174058	0.000298646	0.000233342	2.28413e-05	1.5094e-05	0.000124588	5.92845e-05	-0.000151217	-0.000158964	0.000494053	0.986515	Unclassified	Unclassified
OTU_1923	0.000174142	0.000299126	0.000232876	2.28413e-05	1.52128e-05	0.000124984	5.8734e-05	-0.000151301	-0.000158929	0.000493948	0.986664	Paenalcaligenes	Unclassified
OTU_2027	0.000173972	0.000298473	0.000233298	2.28413e-05	1.5094e-05	0.000124501	5.93263e-05	-0.000151131	-0.000158878	0.000493836	0.986813	Unclassified	Unclassified
OTU_2418	0.000174	0.000298719	0.000233133	2.28413e-05	1.52126e-05	0.000124719	5.91325e-05	-0.000151159	-0.000158788	0.000493798	0.986962	Unclassified	Unclassified
OTU_2408	0.000173994	0.000298846	0.000232837	2.28413e-05	1.5094e-05	0.000124851	5.88425e-05	-0.000151153	-0.000158901	0.000493748	0.987111	Unclassified	Unclassified
OTU_2420	0.000173941	0.000298977	0.00023257	2.28413e-05	1.52128e-05	0.000125037	5.86291e-05	-0.0001511	-0.000158728	0.000493493	0.98726	Unclassified	Unclassified
OTU_2180	0.00017387	0.000298138	0.000233133	2.28413e-05	1.50938e-05	0.000124268	5.92626e-05	-0.000151029	-0.000158776	0.000493335	0.987408	Unclassified	Unclassified
OTU_2616	0.000174014	0.000298942	0.000232306	2.28413e-05	1.50938e-05	0.000124928	5.82918e-05	-0.000151173	-0.00015892	0.000493312	0.987557	Brevibacterium	antarcticum/antiquum/linens/X26-CRBM-E14
OTU_1409	0.000174104	0.000299393	0.000231957	2.28413e-05	1.52127e-05	0.000125289	5.78526e-05	-0.000151263	-0.000158892	0.000493296	0.987706	Fastidiosipila	Unclassified
OTU_2945	0.000173803	0.000298473	0.000232701	2.28413e-05	1.50938e-05	0.00012467	5.88987e-05	-0.000150961	-0.000158709	0.000493239	0.987855	Unclassified	Unclassified
OTU_1868	0.000173983	0.000299244	0.000231922	2.28413e-05	1.50938e-05	0.00012526	5.79393e-05	-0.000151142	-0.000158889	0.000493231	0.988004	Unclassified	Unclassified
OTU_2772	0.000173834	0.000298894	0.000232239	2.28413e-05	1.50938e-05	0.00012506	5.84056e-05	-0.000150992	-0.00015874	0.000493198	0.988152	Kurthia	massiliensis
OTU_2888	0.000173777	0.000298629	0.000232413	2.28413e-05	1.50938e-05	0.000124852	5.86352e-05	-0.000150936	-0.000158684	0.000493107	0.988301	Blautia	Unclassified
OTU_1386	0.000174068	0.00029942	0.000231677	2.28413e-05	1.52131e-05	0.000125352	5.76089e-05	-0.000151227	-0.000158855	0.000493042	0.98845	Saccharomonospora	glauca
OTU_2845	0.000173937	0.000298879	0.000232065	2.28413e-05	1.5094e-05	0.000124941	5.81279e-05	-0.000151096	-0.000158843	0.000493008	0.988598	Unclassified	Unclassified
OTU_1660	0.000173693	0.000298275	0.000232364	2.28413e-05	1.50938e-05	0.000124582	5.86714e-05	-0.000150852	-0.000158599	0.000492704	0.988747	Unclassified	Unclassified
OTU_2515	0.000173781	0.000297699	0.000232922	2.28413e-05	1.50938e-05	0.000123918	5.91405e-05	-0.00015094	-0.000158687	0.000492686	0.988896	Elizabethkingia	Unclassified
OTU_2759	0.000173686	0.000298275	0.000232338	2.28413e-05	1.50938e-05	0.00012459	5.86529e-05	-0.000150844	-0.000158592	0.000492679	0.989044	Unclassified	Unclassified
OTU_2621	0.000173703	0.000298779	0.000231787	2.28413e-05	1.50941e-05	0.000125075	5.80835e-05	-0.000150862	-0.000158609	0.00049263	0.989193	Ruminobacter	Unclassified
OTU_3277	0.000173791	0.000298768	0.000231782	2.28413e-05	1.50938e-05	0.000124977	5.79914e-05	-0.00015095	-0.000158697	0.000492615	0.989341	Alloprevotella	Unclassified
OTU_2716	0.000173638	0.000298611	0.000231902	2.28413e-05	1.50939e-05	0.000124973	5.8264e-05	-0.000150796	-0.000158544	0.000492578	0.98949	Unclassified	Unclassified
OTU_3604	0.000173606	0.000298442	0.000231966	2.28413e-05	1.50938e-05	0.000124836	5.83597e-05	-0.000150765	-0.000158512	0.000492472	0.989638	Unclassified	Unclassified
OTU_3592	0.000173588	0.000298326	0.000232048	2.28413e-05	1.5094e-05	0.000124738	5.84602e-05	-0.000150747	-0.000158494	0.000492439	0.989787	Stomatobaculum	Unclassified
OTU_2783	0.00017364	0.000298744	0.000231554	2.28413e-05	1.50938e-05	0.000125104	5.79136e-05	-0.000150799	-0.000158547	0.000492363	0.989935	Proteiniclasticum	Unclassified
OTU_3395	0.000173634	0.000298611	0.000231677	2.28413e-05	1.5094e-05	0.000124977	5.80427e-05	-0.000150793	-0.00015854	0.000492353	0.990084	Unclassified	Unclassified
OTU_3528	0.000173778	0.000298744	0.000231596	2.28413e-05	1.5213e-05	0.000124967	5.78181e-05	-0.000150936	-0.000158565	0.000492286	0.990232	Unclassified	Unclassified
OTU_3018	0.000173688	0.000298929	0.000231265	2.28413e-05	1.50938e-05	0.000125241	5.75773e-05	-0.000150846	-0.000158594	0.000492259	0.990381	Unclassified	Unclassified
OTU_2614	0.000173515	0.00029855	0.0002314	2.28413e-05	1.50938e-05	0.000125034	5.78845e-05	-0.000150674	-0.000158421	0.000492014	0.990529	Barnesiella	Unclassified
OTU_1963	0.000173696	0.000298846	0.000231065	2.28413e-05	1.5094e-05	0.00012515	5.73682e-05	-0.000150855	-0.000158602	0.000491975	0.990678	Treponema	porcinum
OTU_2407	0.000230392	3.08687e-05	0.000294204	0.000243001	1.50939e-05	-0.000199523	6.3812e-05	1.26097e-05	-0.000215298	0.000491242	0.990826	Unclassified	Unclassified
OTU_1953	0.000230696	0.000298915	0.000120835	2.28413e-05	0.000333481	6.82195e-05	-0.00010986	-0.000207854	0.000102785	0.000488719	0.990973	Stomatobaculum	Unclassified
OTU_1266	0.000174305	0.000290134	0.000233774	2.28413e-05	1.50938e-05	0.000115829	5.94695e-05	-0.000151464	-0.000159211	0.000485973	0.99112	Blautia	Unclassified
OTU_1608	0.000286768	2.75374e-05	0.000347359	0.000243145	0.000167773	-0.00025923	6.0591e-05	-4.36231e-05	-0.000118995	0.000482439	0.991265	Unclassified	Unclassified
OTU_698	0.000287933	2.75523e-05	0.000348691	0.000244077	0.000171722	-0.000260381	6.07577e-05	-4.38568e-05	-0.000116212	0.000481207	0.99141	Planomicrobium	Unclassified
OTU_1819	0.000287316	2.75374e-05	0.000347539	0.000243938	0.000169584	-0.000259779	6.02228e-05	-4.33782e-05	-0.000117733	0.000481113	0.991555	Prevotella	Unclassified
OTU_2446	0.000286686	2.75374e-05	0.000345802	0.000243262	0.000168943	-0.000259149	5.91157e-05	-4.34247e-05	-0.000117743	0.000479432	0.9917	Paraprevotella	Unclassified
OTU_459	0.000287423	0.000299905	0.00034617	2.28413e-05	0.000167772	1.24819e-05	5.8747e-05	-0.000264582	-0.000119651	0.000455461	0.991837	Proteiniclasticum	Unclassified
OTU_1695	0.00028757	0.000298894	0.000347745	2.28413e-05	0.00017029	1.13239e-05	6.0175e-05	-0.000264729	-0.00011728	0.000453507	0.991974	Blautia	obeum
OTU_563	0.000288326	0.000299715	0.000348407	2.28413e-05	0.000171952	1.13891e-05	6.00809e-05	-0.000265484	-0.000116373	0.000453328	0.992111	Clostridium_sensu_stricto	Unclassified
OTU_1667	0.000287212	0.00029909	0.000346236	2.28413e-05	0.000169459	1.18773e-05	5.90241e-05	-0.000264371	-0.000117753	0.000453025	0.992248	Intestinimonas	Unclassified
OTU_1686	0.000287518	0.000298706	0.000347836	2.28413e-05	0.000170939	1.11884e-05	6.03189e-05	-0.000264676	-0.000116579	0.000452763	0.992384	Unclassified	Unclassified
OTU_714	0.000174485	0.000307077	0.000182582	2.28413e-05	1.50938e-05	0.000132592	8.09656e-06	-0.000151644	-0.000159392	0.000451724	0.99252	Roseburia	Unclassified
OTU_2718	0.000286779	0.000298408	0.00034554	2.28413e-05	0.000170059	1.16295e-05	5.87616e-05	-0.000263937	-0.00011672	0.000451048	0.992656	Helcococcus	Unclassified
OTU_1133	0.00017415	0.000305783	0.000182703	2.28413e-05	1.50938e-05	0.000131632	8.55228e-06	-0.000151309	-0.000159057	0.00045055	0.992792	Streptococcus	Unclassified
OTU_861	0.000174392	2.75375e-05	0.000234264	0.000244442	1.50938e-05	-0.000146854	5.98721e-05	7.00505e-05	-0.000159298	0.000436074	0.992924	Trueperella	pyogenes
OTU_1710	0.000343984	2.75374e-05	0.000345531	0.000240393	0.000330135	-0.000316446	1.54737e-06	-0.000103591	-1.38485e-05	0.000435433	0.993055	Unclassified	Unclassified
OTU_2098	0.000174078	2.75374e-05	0.00023352	0.000243709	1.5094e-05	-0.000146541	5.94419e-05	6.96306e-05	-0.000158984	0.000434597	0.993186	Roseburia	Unclassified
OTU_2263	0.000174026	2.75374e-05	0.000233168	0.000243889	1.50938e-05	-0.000146488	5.91424e-05	6.98634e-05	-0.000158932	0.000434426	0.993317	Thiopseudomonas	Unclassified
OTU_1285	0.000174156	2.79806e-05	0.000234186	0.000243075	1.50938e-05	-0.000146175	6.00304e-05	6.89194e-05	-0.000159062	0.000434187	0.993448	Luteimonas	Unclassified
OTU_2531	0.000173904	2.75374e-05	0.000232803	0.00024358	1.5094e-05	-0.000146367	5.88983e-05	6.96755e-05	-0.00015881	0.000433751	0.993579	Unclassified	Unclassified
OTU_3768	0.000173573	2.75374e-05	0.000232061	0.000243075	1.52129e-05	-0.000146035	5.84877e-05	6.95025e-05	-0.00015836	0.000432386	0.993709	Tissierella	Unclassified
OTU_2038	0.000174089	2.75374e-05	0.000233393	0.000240234	1.52128e-05	-0.000146552	5.93034e-05	6.61445e-05	-0.000158876	0.000430876	0.993839	Unclassified	Unclassified
OTU_2409	0.000173702	2.75374e-05	0.000232148	0.000239346	1.50938e-05	-0.000146165	5.84462e-05	6.56441e-05	-0.000158608	0.000428863	0.993969	Lactobacillus	ruminis
OTU_1676	0.000230668	2.75374e-05	0.000120854	0.000243854	0.000333386	-0.000203131	-0.000109815	1.31854e-05	0.000102718	0.000428848	0.994098	Fusobacterium	Unclassified
OTU_1631	0.000230585	2.75374e-05	0.000120794	0.000244212	0.000331566	-0.000203048	-0.000109791	1.36269e-05	0.000100981	0.000427447	0.994227	Alloprevotella	Unclassified
OTU_2438	0.000230189	2.75374e-05	0.000120544	0.00024075	0.000325979	-0.000202652	-0.000109645	1.05604e-05	9.57892e-05	0.000418647	0.994353	Unclassified	Unclassified
OTU_379	0.000231435	0.000298526	1.07685e-05	0.000245692	0.000343747	6.70914e-05	-0.000220666	1.42574e-05	0.000112313	0.000414328	0.994478	Alysiella	Unclassified
OTU_574	0.000401832	0.000298326	0.000233629	0.000470655	0.000333159	-0.000103506	-0.000168202	6.88236e-05	-6.86731e-05	0.000409205	0.994602	Unclassified	Unclassified
OTU_1362	0.000173929	0.000299157	0.00011834	0.000242904	1.50938e-05	0.000125228	-5.55892e-05	6.89754e-05	-0.000158835	0.000408628	0.994725	Pseudomonas	brenneri/collierea/fluorescens/migulae/panacis/putida/veronii/yamanorum
OTU_1423	0.000174242	0.000299288	0.000120888	0.000243922	1.52127e-05	0.000125045	-5.33548e-05	6.968e-05	-0.00015903	0.00040711	0.994848	Clostridium_XlVa	Unclassified
OTU_1206	0.000287599	2.75374e-05	0.000234234	0.000243363	0.000333067	-0.000260062	-5.33653e-05	-4.42359e-05	4.54682e-05	0.000403131	0.994969	Unclassified	Unclassified
OTU_524	0.000288533	0.000299465	0.00035111	0.000239673	1.50938e-05	1.09316e-05	6.25775e-05	-4.88601e-05	-0.000273439	0.000395808	0.995089	Prevotella	Unclassified
OTU_1320	0.000287623	0.000299231	0.000347586	0.000239928	1.5094e-05	1.16083e-05	5.99631e-05	-4.76953e-05	-0.000272529	0.000391796	0.995207	Unclassified	Unclassified
OTU_567	0.000288269	0.000299043	0.000351354	0.000243576	1.50938e-05	1.07745e-05	6.30856e-05	-4.46931e-05	-0.000273175	0.000391728	0.995325	Prevotella	Unclassified
OTU_1993	0.000287298	0.000298908	0.000346705	0.000240078	1.50939e-05	1.161e-05	5.94068e-05	-4.72206e-05	-0.000272204	0.000390442	0.995443	Unclassified	Unclassified
OTU_852	0.00028763	0.000299539	0.000347394	0.000242904	1.52126e-05	1.19095e-05	5.97641e-05	-4.47256e-05	-0.000272417	0.000388817	0.99556	Kurthia	Unclassified
OTU_1571	0.000287233	0.000298846	0.000347617	0.000242656	1.50938e-05	1.16133e-05	6.03845e-05	-4.45765e-05	-0.000272139	0.000388713	0.995677	Alloprevotella	Unclassified
OTU_1729	0.000287197	0.000298692	0.000347104	0.000243075	1.52128e-05	1.14946e-05	5.99065e-05	-4.4122e-05	-0.000271985	0.000387508	0.995794	Syntrophococcus	Unclassified
OTU_749	0.000345591	0.000299253	0.000350641	2.28413e-05	0.000334007	-4.63379e-05	5.0502e-06	-0.00032275	-1.15833e-05	0.000385721	0.99591	Clostridium_sensu_stricto	Unclassified
OTU_599	0.000288497	0.00029953	0.000234227	2.28413e-05	0.000338337	1.10328e-05	-5.42705e-05	-0.000265656	4.98391e-05	0.000380799	0.996025	Bifidobacterium	thermacidophilum/thermophilum
OTU_1381	0.000287762	0.000299069	0.000233296	2.28413e-05	0.000335203	1.13075e-05	-5.44658e-05	-0.000264921	4.74415e-05	0.000378135	0.996139	Roseburia	Unclassified
OTU_1392	0.000174156	2.75374e-05	0.000234086	2.28413e-05	0.000169584	-0.000146619	5.99294e-05	-0.000151315	-4.57267e-06	0.000362436	0.996248	Succinivibrio	Unclassified
OTU_1406	0.000174283	2.75374e-05	0.00023434	2.28413e-05	0.000170548	-0.000146746	6.00566e-05	-0.000151442	-3.73579e-06	0.000361981	0.996358	Unclassified	Unclassified
OTU_1551	0.000174278	2.75374e-05	0.00023402	2.28413e-05	0.000171121	-0.000146741	5.9742e-05	-0.000151437	-3.15708e-06	0.000361077	0.996467	Megasphaera	elsdenii/hominis
OTU_2668	0.000173811	2.79806e-05	0.000232685	2.28413e-05	0.00016925	-0.00014583	5.88741e-05	-0.000150969	-4.56084e-06	0.000360234	0.996575	Unclassified	Unclassified
OTU_1197	0.000173627	2.75374e-05	0.000232219	2.28413e-05	0.000169374	-0.000146089	5.85924e-05	-0.000150786	-4.25311e-06	0.000359721	0.996684	Lactobacillus	acetotolerans/fructivorans/homohiochii
OTU_4247	0.000173899	2.75374e-05	0.000230266	2.28413e-05	0.000168174	-0.000146361	5.63675e-05	-0.000151057	-5.72472e-06	0.000359511	0.996792	Anaerovorax	Unclassified
OTU_3158	0.000173662	2.75374e-05	0.000232152	2.28413e-05	0.00016976	-0.000146124	5.849e-05	-0.00015082	-3.90183e-06	0.000359337	0.9969	Dialister	Unclassified
OTU_2976	0.00017384	2.75374e-05	0.00023249	2.28413e-05	0.000170476	-0.000146303	5.86494e-05	-0.000150999	-3.36409e-06	0.000359316	0.997009	Oscillibacter	Unclassified
OTU_4086	0.000173527	2.75374e-05	0.000231745	2.28413e-05	0.00016925	-0.000145989	5.82181e-05	-0.000150686	-4.27707e-06	0.00035917	0.997117	Clostridium_XVIII	Unclassified
OTU_4604	0.000173439	2.75374e-05	0.0002314	2.28413e-05	0.000168746	-0.000145902	5.79605e-05	-0.000150598	-4.6931e-06	0.000359153	0.997225	Unclassified	Unclassified
OTU_195	0.000174969	0.000300103	1.07685e-05	0.000242671	0.000172871	0.000125134	-0.0001642	6.77025e-05	-2.09778e-06	0.000359135	0.997334	Bibersteinia	Unclassified
OTU_3898	0.000173573	2.75374e-05	0.000231719	2.28413e-05	0.000169674	-0.000146036	5.81453e-05	-0.000150732	-3.89916e-06	0.000358813	0.997442	Thiopseudomonas	Unclassified
OTU_2827	0.000173811	2.75374e-05	0.000232145	2.28413e-05	0.000170584	-0.000146274	5.83334e-05	-0.00015097	-3.22763e-06	0.000358805	0.99755	Pedobacter	Unclassified
OTU_2128	0.000174013	2.75524e-05	0.000232155	2.28413e-05	0.000171779	-0.00014646	5.81423e-05	-0.000151172	-2.23424e-06	0.000358009	0.997658	Selenomonas	Unclassified
OTU_4248	0.000173444	2.75374e-05	0.00023104	2.28413e-05	0.000169674	-0.000145906	5.75959e-05	-0.000150602	-3.76941e-06	0.000357874	0.997766	Unclassified	Unclassified
OTU_5433	0.000173269	2.75374e-05	0.000229156	2.28413e-05	0.00016925	-0.000145732	5.58866e-05	-0.000150428	-4.01931e-06	0.000356065	0.997874	Facklamia	Unclassified
OTU_1118	0.000230554	0.000299534	0.000232484	2.28413e-05	0.000168943	6.898e-05	1.92984e-06	-0.000207713	-6.16107e-05	0.000340233	0.997976	Pseudomonas	Unclassified
OTU_1175	0.000230278	0.000299065	0.000231805	2.28413e-05	0.000168943	6.87871e-05	1.52735e-06	-0.000207437	-6.13346e-05	0.000339086	0.998078	Clostridium_IV	Unclassified
OTU_1241	0.000230754	0.000299386	0.000232627	2.28413e-05	0.00017039	6.8632e-05	1.87303e-06	-0.000207913	-6.03645e-05	0.000338782	0.998181	Prevotella	Unclassified
OTU_4810	0.000229462	0.000297579	0.000230359	2.28413e-05	0.000166725	6.81176e-05	8.97142e-07	-0.00020662	-6.27371e-05	0.000338372	0.998283	Facklamia	Unclassified
OTU_2792	0.000173883	0.00030501	0.000121042	2.28413e-05	0.000170548	0.000131127	-5.28412e-05	-0.000151042	-3.3351e-06	0.000338345	0.998385	Phascolarctobacterium	succinatutens
OTU_1836	0.000230685	0.000299093	0.000232797	2.28413e-05	0.000170706	6.84085e-05	2.11191e-06	-0.000207844	-5.99793e-05	0.000338343	0.998487	Clostridium_XlVa	Unclassified
OTU_4199	0.000230124	0.000298275	0.000231355	2.28413e-05	0.000168746	6.81508e-05	1.23078e-06	-0.000207283	-6.13782e-05	0.000338043	0.998589	Holdemanella	Unclassified
OTU_2092	0.000230324	0.000297999	0.000232207	2.28413e-05	0.000169484	6.76753e-05	1.88346e-06	-0.000207482	-6.08394e-05	0.000337881	0.998691	Gemmiger	Unclassified
OTU_1522	0.000174136	0.000305091	0.000121574	2.28413e-05	0.000171162	0.000130954	-5.25624e-05	-0.000151295	-2.9742e-06	0.000337786	0.998792	Unclassified	Unclassified
OTU_415	0.0002309	0.000299273	0.000232738	2.28413e-05	0.0001718	6.83731e-05	1.83813e-06	-0.000208059	-5.90999e-05	0.00033737	0.998894	Unclassified	Unclassified
OTU_2129	0.000174035	0.000299147	0.000120771	2.28413e-05	0.000169336	0.000125112	-5.32638e-05	-0.000151194	-4.69842e-06	0.000334268	0.998995	Barnesiella	Unclassified
OTU_2714	0.000173773	0.000299009	0.000120307	2.28413e-05	0.000170094	0.000125236	-5.34662e-05	-0.000150932	-3.67949e-06	0.000333313	0.999096	Unclassified	Unclassified
OTU_4246	0.000173469	3.08681e-05	0.000180931	2.28413e-05	0.00016925	-0.000142601	7.4623e-06	-0.000150628	-4.21937e-06	0.000304911	0.999187	Eubacterium	Unclassified
OTU_1596	0.00023074	0.000299123	0.00023341	0.000243516	1.50938e-05	6.83827e-05	2.66982e-06	1.27762e-05	-0.000215646	0.000299475	0.999278	Unclassified	Unclassified
OTU_650	0.000230881	0.000299486	0.000232622	0.000240882	1.50941e-05	6.86049e-05	1.74057e-06	1.00007e-05	-0.000215787	0.000296133	0.999367	Ruminococcus	Unclassified
OTU_357	0.000174309	2.75374e-05	0.000120615	0.000246022	0.000170346	-0.000146771	-5.36937e-05	7.17133e-05	-3.9627e-06	0.000276141	0.99945	Unclassified	Unclassified
OTU_386	0.000174497	2.75482e-05	0.000120597	0.000245849	0.000172041	-0.000146948	-5.38993e-05	7.13523e-05	-2.45588e-06	0.000274656	0.999533	Moraxella	Unclassified
OTU_3217	0.000173614	2.75374e-05	0.000120544	0.000243358	0.000169906	-0.000146076	-5.30693e-05	6.97446e-05	-3.70796e-06	0.000272598	0.999615	Blautia	Unclassified
OTU_1286	0.000174187	2.75374e-05	0.000120671	0.000244025	0.000172278	-0.00014665	-5.3516e-05	6.9838e-05	-1.90974e-06	0.000271914	0.999697	Moraxella	bovis/bovoculi
OTU_2124	0.000230611	0.000305389	0.000121104	0.00024384	0.000170094	7.47785e-05	-0.000109507	1.32296e-05	-6.05168e-05	0.000258031	0.999775	Unclassified	Unclassified
OTU_1593	0.000230562	0.000299266	0.000120759	0.000240413	0.000168943	6.87043e-05	-0.000109803	9.85035e-06	-6.16187e-05	0.000249977	0.999851	Unclassified	Unclassified
OTU_1123	0.000230709	0.000298662	0.000120704	0.000243754	0.000172847	6.79532e-05	-0.000110005	1.3045e-05	-5.78615e-05	0.000248865	0.999926	Neisseria	Unclassified
OTU_2130	0.000230565	0.000298611	0.000121097	0.000239086	0.000170252	6.8046e-05	-0.000109467	8.52062e-06	-6.03127e-05	0.000246347	1	Unclassified	Unclassified
