# Supplementary material for: Topography of the respiratory tract bacterial microbiota in cattle
Source: Microbiome. 2020 Jun 10;8:91. doi: 10.1186/s40168-020-00869-y (PMC7288481; doi:10.1186/s40168-020-00869-y)
Supplement: Supplementary file 17 — Additional file 16: Spreadsheet S8. Preliminary analysis of similarities results for pairwise comparisons of all sampling locations. [file 40168_2020_869_MOESM16_ESM.xlsx]

## Sheet: Sheet1
Unadjusted p-values																		R-stat
	RN	LNP	RNP	TO	BO	OR	LT	RT	TT	BT	LB	RB	RCB	LCL	RCL	CR			RN	LNP	RNP	TO	BO	OR	LT	RT	TT	BT	LB	RB	RCB	LCL	RCL	CR
LN	0.453	0.293	0.016	0.001	0.001	0.001	0.001	0.001	0.001	0.001	0.001	0.001	0.001	0.001	0.001	0.001		LN	-0.001524	0.01158	0.1034	0.704	0.8436	0.9367	0.9781	0.9352	0.5037	0.4775	0.5276	0.5956	0.7324	0.6468	0.7126	0.7427
RN		0.079	0.002	0.001	0.001	0.001	0.001	0.001	0.001	0.001	0.001	0.001	0.001	0.001	0.001	0.001		RN		0.0476	0.1454	0.8016	0.8782	0.968	0.9924	0.9552	0.5702	0.5833	0.6422	0.7009	0.7859	0.706	0.768	0.807
LNP			0.634	0.001	0.001	0.001	0.001	0.001	0.001	0.001	0.001	0.001	0.001	0.001	0.001	0.001		LNP			-0.01312	0.7139	0.8415	0.9119	0.9706	0.9181	0.4035	0.4073	0.4897	0.5259	0.6508	0.6416	0.6739	0.7106
RNP				0.001	0.001	0.001	0.001	0.001	0.001	0.001	0.001	0.001	0.001	0.001	0.001	0.001		RNP				0.7882	0.8666	0.9423	0.9809	0.9226	0.3674	0.3039	0.4083	0.379	0.5832	0.5851	0.6152	0.633
TO					0.001	0.001	0.001	0.001	0.001	0.001	0.001	0.001	0.001	0.001	0.001	0.001		TO					0.4254	0.7943	0.969	0.9045	0.5441	0.8225	0.8056	0.8819	0.8498	0.7904	0.8235	0.8963
BO						0.001	0.001	0.001	0.001	0.001	0.001	0.001	0.001	0.001	0.001	0.001		BO						0.3938	0.8395	0.6723	0.4428	0.8475	0.8485	0.9007	0.8142	0.8011	0.8183	0.9014
OR							0.001	0.001	0.001	0.001	0.001	0.001	0.001	0.001	0.001	0.001		OR							0.736	0.5378	0.443	0.8298	0.8211	0.8788	0.7263	0.7703	0.784	0.8695
LT								0.834	0.001	0.001	0.001	0.001	0.001	0.001	0.001	0.001		LT								-0.0368	0.7418	0.9068	0.8675	0.9405	0.848	0.7606	0.8252	0.9118
RT									0.001	0.001	0.001	0.001	0.001	0.001	0.001	0.001		RT									0.6293	0.8491	0.8137	0.8828	0.7849	0.7128	0.7671	0.8543
TT										0.001	0.001	0.001	0.001	0.001	0.001	0.001		TT										0.2191	0.2894	0.3046	0.2886	0.4586	0.4382	0.5091
BT											0.149	0.66	0.006	0.004	0.003	0.002		BT											0.04606	-0.01917	0.1592	0.2096	0.1944	0.1941
LB												0.951	0.046	0.052	0.09	0.027		LB												-0.07131	0.08997	0.08741	0.06327	0.1096
RB													0.274	0.022	0.134	0.187		RB													0.02305	0.1069	0.04563	0.03816
RCB														0.006	0.114	0.096		RCB														0.1475	0.05041	0.06229
LCL															0.797	0.936		LCL															-0.03727	-0.06344
RCL																0.942		RCL																-0.05761
Holm corrected p-values
	RN	LNP	RNP	TO	BO	OR	LT	RT	TT	BT	LB	RB	RCB	LCL	RCL	CR		Legend
LN	1	1	0.352	0.136	0.136	0.136	0.136	0.136	0.136	0.136	0.136	0.136	0.136	0.136	0.136	0.136		LN	Left nostril
RN		1	0.136	0.136	0.136	0.136	0.136	0.136	0.136	0.136	0.136	0.136	0.136	0.136	0.136	0.136		RN	Right nostril
LNP			1	0.136	0.136	0.136	0.136	0.136	0.136	0.136	0.136	0.136	0.136	0.136	0.136	0.136		LNP	Left nasopharynx
RNP				0.136	0.136	0.136	0.136	0.136	0.136	0.136	0.136	0.136	0.136	0.136	0.136	0.136		RNP	Right nasopharynx
TO					0.136	0.136	0.136	0.136	0.136	0.136	0.136	0.136	0.136	0.136	0.136	0.136		TO	Hard palate
BO						0.136	0.136	0.136	0.136	0.136	0.136	0.136	0.136	0.136	0.136	0.136		BO	Floor of mouth
OR							0.136	0.136	0.136	0.136	0.136	0.136	0.136	0.136	0.136	0.136		OR	Oropharynx
LT								1	0.136	0.136	0.136	0.136	0.136	0.136	0.136	0.136		LT	Left tonsil
RT									0.136	0.136	0.136	0.136	0.136	0.136	0.136	0.136		RT	Right tonsil
TT										0.136	0.136	0.136	0.136	0.136	0.136	0.136		TT	Trachea (proximal)
BT											1	1	0.144	0.136	0.136	0.136		BT	Trachea (distal)
LB												1	0.874	0.936	1	0.54		LB	Left caudal bronchus (primary)
RB													1	0.462	1	1		RB	Right caudal bronchus (primary)
RCB														0.144	1	1		RCB	Right cranial bronchus (primary)
LCL															1	1		LCL	Left caudal bronchi (secondary)
RCL																1		RCL	Right caudal bronchi (secondary)
																		CR	Right cranial bronchi (secondary)
FDR corrected p-values
	RN	LNP	RNP	TO	BO	OR	LT	RT	TT	BT	LB	RB	RCB	LCL	RCL	CR
LN	0.477581	0.311312	0.0189217	0.00125926	0.00125926	0.00125926	0.00125926	0.00125926	0.00125926	0.00125926	0.00125926	0.00125926	0.00125926	0.00125926	0.00125926	0.00125926
RN		0.0895333	0.00247273	0.00125926	0.00125926	0.00125926	0.00125926	0.00125926	0.00125926	0.00125926	0.00125926	0.00125926	0.00125926	0.00125926	0.00125926	0.00125926
LNP			0.663262	0.00125926	0.00125926	0.00125926	0.00125926	0.00125926	0.00125926	0.00125926	0.00125926	0.00125926	0.00125926	0.00125926	0.00125926	0.00125926
RNP				0.00125926	0.00125926	0.00125926	0.00125926	0.00125926	0.00125926	0.00125926	0.00125926	0.00125926	0.00125926	0.00125926	0.00125926	0.00125926
TO					0.00125926	0.00125926	0.00125926	0.00125926	0.00125926	0.00125926	0.00125926	0.00125926	0.00125926	0.00125926	0.00125926	0.00125926
BO						0.00125926	0.00125926	0.00125926	0.00125926	0.00125926	0.00125926	0.00125926	0.00125926	0.00125926	0.00125926	0.00125926
OR							0.00125926	0.00125926	0.00125926	0.00125926	0.00125926	0.00125926	0.00125926	0.00125926	0.00125926	0.00125926
LT								0.852812	0.00125926	0.00125926	0.00125926	0.00125926	0.00125926	0.00125926	0.00125926	0.00125926
RT									0.00125926	0.00125926	0.00125926	0.00125926	0.00125926	0.00125926	0.00125926	0.00125926
TT										0.00125926	0.00125926	0.00125926	0.00125926	0.00125926	0.00125926	0.00125926
BT											0.162112	0.685191	0.0071579	0.00485714	0.00367568	0.00247273
LB												0.951	0.0530169	0.0594286	0.101157	0.0313846
RB													0.293417	0.0257931	0.146968	0.201841
RCB														0.0071579	0.126049	0.107016
LCL															0.821152	0.948978
RCL																0.948978
